# Supplementary material for: Widespread repression of anti-CRISPR production by anti-CRISPR-associated proteins
Source: Nucleic Acids Res. 2022 Aug 10;50(15):8615–25. doi: 10.1093/nar/gkac674 (PMC9410906; doi:10.1093/nar/gkac674)
Supplement: gkac674_Supplemental_Files [file gkac674_supplemental_files.zip]

Archive with 9 entries (9 files):
- Electronic Supplement S1_protein_nucleotide_sequences.xlsx
- Electronic Supplement S2_Aca_hmm_output.xlsx
- Electronic Supplement S3_predicted_motifs.txt
- Electronic Supplement S4_comparison_motifs.tsv
- Electronic Supplement S5_R_script_association_analysis.txt
- Electronic Supplement S6_alignment_tree.geneious
- Electronic Supplement S7_raw_tree.geneious
- Electronic Supplement S8_information_tested_promoters.xlsx
- Shehreen_2022_Supplementary_files.pdf
