# Supplementary material for: Widespread repression of anti-CRISPR production by anti-CRISPR-associated proteins
Source: Nucleic Acids Res. 2022 Aug 10;50(15):8615–25. doi: 10.1093/nar/gkac674 (PMC9410906; doi:10.1093/nar/gkac674)
Supplement: gkac674_Supplemental_Files [file gkac674_supplemental_files.zip › Electronic Supplement S1_protein_nucleotide_sequences.xlsx]

## Sheet: Protein_accesion_phylogenetic
Aca1	Description	Organism	Sequences
WP_033971918.1	helix-turn-helix transcriptional regulator	Pseudomonas aeruginosa	MKPDASNHNPDPRYLRGLYERAGLKQEEAARRIGITARALRNYVSETAGREAPYPVQFALECLANES
WP_031691693.1	transcriptional regulator	Pseudomonas aeruginosa	MKPDSANHNPDPRYLRGLVDRSGISQRQAAELLGLSWPGFRNYLRDESHQLYRAAPYTVQFALECLAESPSS
YP_950455.1	hypothetical protein	Pseudomonas virus DMS3	MKPDASNHNPDPRYLRGLLKKAGISQRRAAELLGLSDRVMRYYLSEDIKEGYRPAPYTVQFALECLANDPPSA
YP_007392741.1	hypothetical protein JBD5_037	Pseudomonas phage JBD5	MKPDASSHNPDPRYLRGLLKKAGISQRRAAELLGLSDRVMRYYLSEDVKEGYRPAPYTVQFALECLASDPPSA
NP_938239.1	hypothetical protein	Pseudomonas virus D3112	MRYYLSEDVKEGYRPAPYTVQFALECLANDPPSA
YP_009146151.1	hypothetical protein	Pseudomonas virus LPB1	MKPDASSHNPDPRYLRGLLKKAGISQRRAAELLGLSDRVMRYYLSEDVKEGYRPAPYTVQFALECLANDPPSA
WP_046599059.1	winged helix-turn-helix domain-containing protein	Pseudomonas aeruginosa	MQLKPRNTVPRPDASSHNPDPRYLRGLLKKAGISQRRAAELLGLSDRVMRYYLSEDVKEGYRPAPYTVQFALECLANDPPSA
YP_002332455.1	hypothetical protein	Pseudomonas virus MP29	MRYYLSEDVKEGYRPAPYTVQFALECLASDPPSA
YP_007392343	hypothetical protein	Pseudomonas phage JBD30	MRFPGVKTPDASNHDPDPRYLRGLLKKAGISQRRAAELLGLSDRVMRYYLSEDIKEGYRPAPYTVQFALECLANDPPSA
WP_079392601.1	hypothetical protein	Pseudomonas aeruginosa	MLTPDASNHNPDPRYLRGLLKKAGISQRRAAELLGLGDRVMRYYLSEDIKEGYRPAPYTVQFALECLANAPPSA
WP_033997463.1	winged helix-turn-helix domain-containing protein	Pseudomonas aeruginosa	MKPDASSHNPDPRYLRGLLKKAGISQRRAAELLGLSDRVMRYYLSEDVKEGYRPAPYTVQFALECLANDPPSA
WP_033975721.1	hypothetical protein	Pseudomonas aeruginosa	MRFPGVKTPDASNHNPDPRYLRGLLKKAGISQRRAAELLGLGDRVMRYYLSEDAKDGYRPAPYTVQFALECLANDPPSA
WP_034024179.1	hypothetical protein	Pseudomonas aeruginosa	MLTPDASNHNPDPRYLRGLLKKAGISQRRAAELLGLGDRVMRYYLSEDVKEGYRPAPYTVQFALECLANDPPSA
WP_039026731.1	winged helix-turn-helix domain-containing protein	Pseudomonas aeruginosa	MKPDASNHNPDPRYLRGLLKKAGISQRRAAELLGLSDRVMRYYLSEDVKEGYRPAPYTVQFALECLANDPPSA
WP_034072296.1	winged helix-turn-helix domain-containing protein	Pseudomonas aeruginosa	MKPDASSHNPDPRYLRGLLKKAGISQRRAAELLGLSDRVMRYYLSEDVKEGYRPAPYTVQFALECLANDPSSA
WP_058165223.1	winged helix-turn-helix domain-containing protein	Pseudomonas aeruginosa	MKPDASNHNPDPRYLRGLLKKAGISQRRAAELLGLSDRVMRYYLSEDVKEGYRPAPYTVQFALECLVNDPPSA
WP_023465139.1	helix-turn-helix transcriptional regulator	Pseudomonas aeruginosa	MKPDASNHNPDPRYLRGLYERAGLKQEEAARRIGITARALRNYVSETAGREAPYPVQFALECLANES
WP_023124856.1	winged helix-turn-helix domain-containing protein	Pseudomonas aeruginosa	MLKPDASNHNPDPRYLRGLLKKAGISQRRAAELLGLSDRVMRYYLSEDVKEGYRPAPYTVQFALECLASDPPSA
WP_015984373.1	winged helix-turn-helix domain-containing protein	Pseudomonas aeruginosa	MKPDASNHNPDPRYLRGLLKKAGISQRRAAELLGLSDRVMRYYLSEDIKEGYRPAPYTVQFALECLANDPPSA
YP_007392343.1	hypothetical protein JBD30_036	Pseudomonas phage JBD30	MRFPGVKTPDASNHDPDPRYLRGLLKKAGISQRRAAELLGLSDRVMRYYLSEDIKEGYRPAPYTVQFALECLANDPPSA
Aca2
WP_019933869.1	DUF1870 family protein	Oceanimonas smirnovii	MTHYELQALRKLLMLEVSEAAREIGDVSPRSWQYWESGRSPVPDDVANQIRNLTDMRYQLLELRTEQIEKAGKPIQLNFYRTLDDYEAVTGKRDVVSWRLTQAVAATLFAEGDVTLVEQGGLTLE
YP_007006939.1	hypothetical protein	Pectobacterium phage ZF40	MTNKELQAIRKLLMLDVSEAAEHIGRVSARSWQYWESGRSAVPDDVEQEMLDLASVRIEMMSAIDKRLADGERPKLRFYNKLDEYLADNPDHNVIGWRLSQSVAALYYTEGHADLI
WP_042774312.1	DUF1870 family protein	Vibrio parahaemolyticus	MTNQELKQLRRLLFIEVSEAAALIGECEPRTWQRWEKGDRAIPNDVSREIQMLALTRLERLQVEFDETDPNYRYFETFDEYKAYGGTGNELKWRLAQSVATSLLCETEADKWREEETID
WP_037415913.1	DUF1870 family protein	Shewanella xiamenensis	MTNTELKQLRTLLFLDVTEAAQHIGDCEPRTWQRWEKGDRAVPVDVAQTMQMLALTRVDMLQVEYDAADPMYQYFSEYEDFKAATGATGASVLKWRLAQSVSAQLVSEQQAEIWRAEETI
WP_002642160.1	DUF1870 family protein	Simonsiella muelleri	MTPIELKNARILLGLKTNEAAVHLGKMSLRGWQYLEKGERTINPDIIDNINALLNRRQEMIRDLIDTQGMNLNHVSVIYYSAPEYCENILEWRFTQSVARTLHFDFGAKLIIFNPEEYFKWLVGRDDNQKNRALWAASFQAA
WP_049372634.1	DUF1870 family protein	Haemophilus parainfluenzae	MTPLELKVARKLLGLSTVEAAEHIGKVSKRSWEYWENGQRTIKPDVEELINSLLVRRREIIAEVYNMGEEAKGISVIYYKTPEHCESVLEWRFSQSLASTLSLDFGARLVEFDKQDFERFISENMLNDSKPSRAMWAASR
WP_080285139.1	DUF1870 family protein	Vibrio parahaemolyticus	MPLLFRSFIMTNQELKQLRRLLFIEVSEAAALIGECEPRTWQRWEKGDRAIPNDVSREIQMLALTRLERLQVEFDETDPNYRYFETFDEYKAYGGTGNELKWRLAQSVATSLLCETEADKWREEETID
WP_136499674.1	DUF1870 family protein	Edwardsiella tarda	MTNIELQALRKLFLLDVAEAAEEIGHVSPRSWQYWESGRSPVPDDVATKMEALAKTRGEMLSHQRQEMSKAVAPHAIQFYRTRDAYTSSTGDQSAVMWRLNQSVAAALFAEDGAILSDG
WP_142736862.1	DUF1870 family protein	Vibrio cholerae	MPLLFRSFIMTNQELKQLRRLLFLEVSEAAALIGECEPRTWQRWEKGDRAIPDDVIQTIRMLALSRIEYLQVEHDESDPSIRYFETFDEYKAAGGGGNELKWRLAQSVATALLCERDADKWRKEETIN
WP_144222235.1	DUF1870 family protein	Shewanella	MTNYELKQLRRLLFLEVNEAARLIGDCEPRTWQRWEKGDRQVPGDVIETLQMLALSRYEMLQFEFDETNPNYRYFETYDEFKEAGGGGNELKWRLAQSVSAALLCERSADYWRTQEIVRPE
WP_165465610.1	DUF1870 family protein	Enterobacter cloacae	MNNLALLACRKMLFLEVAEAAKYIGNVEARTWRYYEAGRSAIPEHIASKMIGFMQRRDSLLDELRQKAIDFRKRGEGRQAVPFYVSFEQYQEETGLDDFIEWRIDQSVKTRLYVDDLVVFY
WP_082592199.1	DUF1870 family protein	Stenotrophomonas nitritireducens	MNNKELQAARKLLMLEASEAAEFIGNVSVRSWQYWETGQRTIPADVIDRMGDLLRMRGDMIREIESTAPSGQLQLRYFGSLGEFKSAHADGTVLGWRLHQSAVAHFVGSGRAELA
Aca3
WP_049360086.1	helix-turn-helix transcriptional regulator	Neisseria meningitidis	MKKFEAPEIGYTPANLKALRKQFGLTQAQVAEITGTKTGYSVRRWEAAIDAKNRADMPLVKWQKLLDSLK
WP_042743680.1	helix-turn-helix domain-containing protein	Neisseria meningitidis	MIDNPELGYTPANLKAIRQKYGLTQKQVADITGATLSTAQKWEAAMSLKTHSDMPHTRWLLLLEYVRNL
WP_002212356.1	helix-turn-helix domain-containing protein	Neisseria meningitidis	MIDNPELGYTPANLKAIRQKYGLTQKQVANIAGATLSTAQKWEAAMSLKTHSDMPHTRWLLLLEYVRNL
WP_002255676.1	transcriptional regulator	Neisseria meningitidis	MIDNPELGYTPANLKAVRQKYGLTQKQVANIAGATLSTAQKWEAAMSLKTHSDMPHTRWLLLLEYVRNL
WP_002231710.1	helix-turn-helix domain-containing protein	Neisseria meningitidis	MIDSPELGYTPANLKAIRQKYGLTQKQVANIAGATLSTAQKWEAAMSLKTHSDMPHTRWLLLLEYVRNL
WP_118803841.1	helix-turn-helix domain-containing protein	Neisseria meningitidis	MIDNPELGYTPANLKAVRQKYGLTQKQVADITGATLSTAQKWEAAMSLKTHSDMPHTRWLLLLEYVRNL
WP_061384811.1	helix-turn-helix transcriptional regulator	Neisseria meningitidis	MIDRPELGYTPANLKAVRQKYGLTQNQVADITGTTLSTAQKWEAAMSLKTHSDMPHTRWLILLEYVRKL
WP_107992780.1	transcriptional regulator	Neisseria elongata	MIDAPELGYTPNNLRSIRAKYGLTQKQVAEITGLKTWHPVNRWEAPVDAAHHADMPYTKWIQLINYLDAPTTRAKG
WP_118780253.1	XRE family transcriptional regulator	Neisseria lactamica	MIDNPELGYTPANLKAVRQKYGLTQTQVANITGATLSTAQKWEAAMSLKTHSDMPHTRWLILLEYLKNL
WP_085359560.1	transcriptional regulator	Neisseria dumasiana	MIENAELGYTPSNLKALREKYGLTQTQVAEITEVKNYVQAARWEVEPDSSARRADMPLVKWRLLLDWIEKNRDNIYNN
WP_070765438.1	helix-turn-helix domain-containing protein	Neisseria sp. HMSC065C04	MIENAEFGYTPNNLKALRQKYGLTQQAAADLIGTNIATWQRWEAGIELKSHADMPHMKWIQLLQNLTM
WP_118898603.1	helix-turn-helix domain-containing protein	Neisseria lactamica	MIDNPELGYTPANLKAVRQKYGLTQTQVADITGATLSTAQKWEAAMSLKTHSDMPHTRWLLLLEYVRNL
WP_123781716.1	XRE family transcriptional regulator	Neisseria gonorrhoeae	MELGYTPYNLRTLRNRCKLTQAELAQIVGVKHYIQVDRWEAEPDTETRRADMPLEKWRQFLDWIEKTNAV
WP_061695140.1	transcriptional regulator	Neisseria meningitidis	MIDSPELGYTPANLKAVRQKYELTQQQVADITGATLSTAQKWEAAMSLKTHSDMPHTRWLILLEYVRKL
Aca4
WP_079381596.1	hypothetical protein	Pseudomonas aeruginosa	MTPDQFDALAELIRLRGGASQEAARLVLVDGMSPSDAARQVEASPQAVSNVLASCRRGLALVLRASGKGATA
ABR13385.1	hypothetical protein	Pseudomonas aeruginosa	MTEEQFSALAELMRLRGGPGEDAARLVLVNGLKPTDAARKTGITPQAVNKTLSSCRRGIELAKRVFT
WP_071533911.1	hypothetical protein	Pseudomonas	MTEEQFSALAELMRLRGGPGEDAARLVLVNGLKPTDAARKTGITPQAVNKTLSSCRRGIELAKRVFT
WP_095019838.1	hypothetical protein	Pseudomonas fragi	MTEEQFMALAELLRMRGGASQEAARLVLVEGLSTTEAARKVGTSPQGVSNVLASCRRGLELARRATQGSA
EBC1886548.1	hypothetical protein	Salmonella enterica	MTAEQFAALAELLRLRGGVSQEAARLVLVEGLAPSEAARRAGTTPQATSNAVSSCRRGLELARAAAGVSNI
WP_017707813.1	hypothetical protein	Pseudomonas syringae	MAMTGDQYDALVKLMRGIPTSPANRAARRVLVDGITQADAMRETGVTRATVNQAVTRYADADTLMRGVYAGGGK
WP_023121408.1	helix-turn-helix domain-containing protein	Gammaproteobacteria	MAMTGEQYDALVKLMRGKPESPACRAARRVLVDGVSQAEAMREAGITRGTVSKAVRSYAEADQLMQAVYGAEKK
WP_062085442.1	hypothetical protein	Burkholderia sp.	MTGEQFDVLTILLGGDPDSPANHAARAVLVDGMTQADAMRFTGATRSTVHDAVKRYGSRDELIRGAYLSKSQSE
WP_114485005.1	hypothetical protein	Halomonas sp. TQ8S	MTPGQFATIAKLIRGDTASPSAQAARLVLVDGLAQAEAMRATGASRNAVYNAVHRYQNAYALICEHFTTGRHKPPTNP
Aca5
WP_012565004.1	helix-turn-helix domain-containing protein	Escherichia coli	MNKMNARTLSDYIAFYHNGNQAEFARHMGVNRQQVTKWIKGGWIVINHQLFSPQRDIPENISHGGSAL
WP_039558032.1	hypothetical protein	Pectobacterium brasiliense	MSLTEYIDKNFGGNKAAFARHMGVDAQAVNKWIKSEWFVSTTDDNKIYLSSARREIPPLK
WP_050101207.1	hypothetical protein	Yersinia frederiksenii	MPLIEYIRLTFSGNKSEFARHMGVDRQKVQVWIKGEWIVVGNKLYAPRRDIPDIRLDTVSQRLD
WP_072050017.1	hypothetical protein	Enterobacter chengduensis	MNARTLSDYIEFYHNGNQSDFARHMGVNRQQVTKWLNGGWVVINHQLYSPQRDVPEFVTGGGSAL
WP_074032234.1	hypothetical protein	Serratia fonticola	MNNDNLVSGRTLLGYINIFHNGSQADFARHMDVTPQQVTKWISGEWIVVNHQLFSPKRDVPENISGGESAGN
WP_057083779.1	hypothetical protein	Dickeya solani	MKLSEFIDTEFSGSRAEFARLMGVRPQKVNDWLVAGMIIHIDENGQAFLCSVRRDIPAWNRKTNFA
WP_039494319.1	hypothetical protein	Pectobacterium carotovorum	MSLTEYIDKNFAGNKAAFARHMGVDAQAVNKWIKSEWFVSTTDDNKIYLSSVRREIPPVA
WP_103182538.1	hypothetical protein	Pectobacterium odoriferum	MSLTEYIDKNFGGNKAAFARHMGVDAQAVNKWIKSEWFVSTTDDNKIYLSSVRREIPPL
WP_103204094.1	hypothetical protein	Pectobacterium odoriferum	MSLTEYIDKNFGGNKAAFARHMGVDAQAVNKWLKAEWFVSTTDDGKINLSSVRREIPPL
WP_137741920.1	hypothetical protein	Pectobacterium polonicum	MQLTQFINKNFNGNKAAFARHMGVDAQAVNKWIKSEWFVSTTDDNKIYLSSVRREIPPIA
WP_127031127.1	hypothetical protein	Pectobacterium versatile	MSLTEYIDKNFAGNKAAFARHMGVDAQAVNKWIKSEWFVSERDNKFELCSVRREIPPLK
Aca6
WP_035450933.1	helix-turn-helix transcriptional regulator	Alcanivorax sp.	MTAMKEWRARMGWSQRRAAQELGVTLPTYQSWEKGIRLSDGSPIDPPLTALLAAAAREKGLPPIS
WP_063139755.1	helix-turn-helix transcriptional regulator	Alcanivorax sp.	MTAMKDWRTRMGWSQRRAAQELGVTLPTYQSWERGVRLSDGSLIDPPLTALLAAAAREKGLDPI
WP_159661047.1	helix-turn-helix domain-containing protein	Alcanivorax sp.	MSTVEATAMPQAAPDTALAQWRARMGLSQRAAADALGASFRTYQQWESGISRQTGKPIDPPLTALLAAAAREHGLPPIS
WP_149569750.1	helix-turn-helix domain-containing protein	Xanthomonas translucens	MTETPIARWRARMGLSQRAAAEALGMSLSGYQEQERGAGFDGRPREAPRVLLLACAALEHQLTPID
WP_041768741.1	helix-turn-helix transcriptional regulator	Pseudovibrio sp.	MKPSQFRAWRKSMGYKQKEAAERLGLKKRMIQYYENGNRDGKPVEIPKSVRLACYALCHGIADFDGEKPTETSTLAE
Aca7
WP_064700810.1	hypothetical protein	Halomonas caseinilytica	MIDARKYYNPDLAPELVSRALAVTGTQKELAERLDVSRIYIQLLGKGQKTMSYAVQVMLEQVIQGGEN
WP_064702654.1	hypothetical protein	Halomonas caseinilytica	MIDARKHYDPNLAPELVRRALAVTGTQKELAERLDVSRTYLQLLGKGQKSMSYAVQVMLEQVIQDGET
WP_097023388.1	hypothetical protein	Chromohalobacter canadensis	MIDARTEHDPDLAPGLIERAIGLVGTQRELAERIGVSRVYLQLLSKRQKQMSYGVQVTLEQIIREAE
PHS59641.1	hypothetical protein	Alteromonas sp.	MIDARTHYDPARAPGLIASATKTAGSQKELAEQLGVTPRTLRHLSRRERDMSYTMQVALEQITNSG
WP_096297726.1	helix-turn-helix domain-containing protein	Halomonas sp.	MIDALTHHDPASAPDLIEQAIAVAGSQKELAERLGVTPRTLRQLVRIERDMSYTMQVALEQIIKSP
Aca8
YP_009272953.1	HTH transcriptional regulator	Sulfolobus islandicus rudivirus 3	MKRQVRVGNTIYYVESEDDLVSVTHELARQGIKIEKIAYLLGVSVRKVRQYLESC
AZI75944.1	helix-turn-helix domain	Sulfolobales Beppu rod-shaped virus 1	MSQKIVQIGQTRYYIESEDDEISLTHELARKGYSVKQIASILGVSEKKVRKYISECW
YP_009362663.1	hypothetical protein	Sulfolobus islandicus rod-shaped virus 5	MKTVQIGQTRYYIQSRDDMVSLSHELARKGYSISEIAKILGVTERQVKKFMNECW
YP_009362550.1	hypothetical protein	Sulfolobus islandicus rod-shaped virus 7	MKVIQVENVRYYIQSKDDMISLVHELAKEGKSITEIAKILGISERVVKRYMSECW
YP_009362682.1	hypothetical protein	Sulfolobus islandicus rod-shaped virus 8	MKVVQVQNTRYFIQDKDDLISVTHELARQGYSISQIAQVLGISERQVRKYLEDCW
Aca9
QBI37412.1/WP_131138857.1	hypothetical protein WN11_26755	Klebsiella pneumoniae plasmid	MKNTRLVDAQSKLGFSKAEMARALSVHYNTYDKWERGEQKPQAAVYTAVDMLLFMHAKGILTEWMSRSE
WP_099843333.1	helix-turn-helix domain-containing protein	Raoultella ornithinolytica	MKNTVLVDAQNKLGFSKAEMARALSVHYNTYDKWERGEQKPQAAVYTAVDMLLFMHAKGILTEWMSRAE
WP_060452157.1	helix-turn-helix domain-containing protein	Serratia marcescens	MMQNEILSEAQAALGLNKQDMARALGVHYNTYGKWSRGEQNPPAAVYTAINMLLFLKEKQLVAEWLYRNESFKQSR
WP_161545405.1	hypothetical protein	Pectobacterium parmentieri	MTKEELIAAQHSLGFNNTEMAIALNVPYRTYYKWVTGEREMPSIAYSAVKMLQVIHANGLMHEITLNTAL
WP_129352084.1	hypothetical protein	Desulfovibrio carbinolicus	MTPEQKQQQIEFIKRSEKILGFNAGEMARALFVDYDTYGKWRRGQRELKAAPTTSIRMLVVMKICNAAKEDAFTMWTNQIQP
WP_109729080.1	helix-turn-helix domain-containing protein	Edwardsiella piscicida	MTPEQIKEARQLLGFSQAKMCKALGLTSVMTYAKWEQGCSSPNAAAISAIEMLLYMHSAGVLDGWLSRI
WP_071233392.1	helix-turn-helix domain-containing protein	Proteus mirabilis	MSNIAKQARDELGLSTSEFARQLNISRVTVDQWIREIRQPPAVAVTALNQLLFIHEKGLYEEYKKARKRGQG
WP_045860292.1	helix-turn-helix domain-containing protein	Cellvibrionaceae bacterium Bs12	MTEKTQTTLARESLELERDEMAAALNVHRMTLAKWERGEHKPPAAAVRATELLQFLHKKNLLREFIETQTTN
HBA72220.1	hypothetical protein	Geobacter sp.	MRTKITETELKAARQKLGLNQIELARRLATPYRTYQDWEGGRRSIPGVVAVAVELLIQRDAIVMQAIIEKIDRDLGGSNVRKRGSGGPAV
WP_139495255.1	helix-turn-helix domain-containing protein	Aeromonas veronii	MTPTNIRAAREALDIPVGVMAMRLGVDRDTYSKWERGVCQPSASAVTTIRWFLAGRVL
Aca10
WP_071557704.1	helix-turn-helix domain-containing protein	Pseudomonas aeruginosa	MTPSPAEIRAAREAAELSQTAAADLVHSKLRTWQQWEAGDRRMHPGLWELFRLKIATLGPPTDVSSARSSASLAG
WP_101080166.1	helix-turn-helix transcriptional regulator	Rahnella sp.	MTPTPDEIKAARNLAALTQTEAAALTHSKLRTWQQWEAGDRKMHPGLWELFTLKIRGAGHEK
WP_032962438.1	helix-turn-helix transcriptional regulator	Bordetella hinzii	MSHPTPEQIKAAREAASLTQTAAGALVHSSLRTWQQWEAGDRKMHPGLWELFCLKVAAQRAGSATSRSEG
WP_058089479.1	helix-turn-helix domain-containing protein	Aquabacterium parvum	MLTNSSSVARSDSPEPADIRAARKAAGLTQTEAARLVHGTLRAWQEWEAGNRQMHPGLWELFRLKIS
WP_033945022.1	helix-turn-helix domain-containing protein	Pseudomonas aeruginosa	MSSSPTPDAIRTLREKAELTQTDAAALVHSGLRTWQQWEAGDRRMHPGLWELFRLKTTLIERPKTGINQ
WP_126025906.1	helix-turn-helix domain-containing protein	Variovorax guangxiensis	MPNHPNRGPKGPSSNPTPADICTAREATGLTQTQAATLIHSSLRTWQQWEAGDRRMHAGLWELFRIKAGLVNLAK
WP_063140670.1	MULTISPECIES: helix-turn-helix transcriptional regulator	Alcanivorax	MNNEPTPAEIRGAREAAGLSQTAAAELVHSKLRTWQQWEAGDRKMHPGLWELFRLKIATLIAHT
WP_122371934.1	helix-turn-helix domain-containing protein	Pseudomonas cichorii	MSKSPSPSEVRSARESAGLSQTAAAELVHSKLRTWQQWEAGDRHMHPGLWELFRLKITTLIAST
WP_105843177.1	helix-turn-helix domain-containing protein	Burkholderia multivorans	MSSSPTPDAIRALRKKAELTQTDAAALVHSGLRTWQQWEAGDRRMHPGLWELFRLKTTLIERPKTGGLNDS
WP_165674619.1	helix-turn-helix domain-containing protein	Pseudomonas otitidis	MSSSPTPDAIRALREKAELTQTDAAALVHSGLRTWQQWEAGDRRMHPGLWELFRLKTTLIERPKTGGLNDS
WP_074980464.1	helix-turn-helix domain-containing protein	Pseudomonas citronellolis	MSSATPDPAEILTARKAVGLSQTAAAALVHSSLRTWQQWEAGDRRMHPGLWELFLLKTQLPSPSS
WP_128651378.1	helix-turn-helix domain-containing protein	Pseudomonas aeruginosa	MTPSPTEIRAAREAAELSQTAAADLVHSKLRTWQQWEAGDRRMHPGLWELFRLKIATLGPPTDVSSARSSASLAG
AcrIIA1
WP_003722518.1	anti-CRISPR protein AcrIIA1	Listeria monocytogenes	MTIKLLDEFLKKHDLTRYQLSKLTGISQNTLKDQNEKPLNKYTVSILRSLSLISGLSVSDVLFELEDIEKNSDDLAGFKHLLDKYKLSFPAQEFELYCLIKEFESANIEVLPFTFNRFENEEHVNIKKDVCKALENAITVLKEKKNELL
WP_014930689.1	anti-CRISPR protein AcrIIA1	Listeria monocytogenes	MTIKLLDEFLKKHDLTRYQLSKLTGISQNTLKDQNEKSLNKYTVSILRSLSLISGLSVSDVLFELEDIEKNSDDLAGFKHLLGKYKLSFPAQEFELYCLIKEFESANIEVLTFTFNRFENEEHADIEKDVKKALNNAIAVLKAKKEELL
WP_003723291.1	anti-CRISPR protein AcrIIA1	Listeria monocytogenes	MSIKLLDEFLKKHNKTRYQLSKLTGISQNTLNDYNKKELNKYSVSFLRALSMCAGISTFDVFNELEELEKNYDDLAGFKHLLDKYKLSFSAQEFELYCLIKEFESANIEVLPFTFNRFENETHVDIEKDVRKALENAITVLKEKKNELI
NP_049989.1	hypothetical protein	Streptococcus virus Sfi21	MIINVARVETVLMNNAIPANYLEREIGISRSAITRVRNGERKIENLKLETIIKVQKWIDSGKYTFSYDYSDLIEELEEDIAEGLTDEYIYVVRGAYNEILEKCPIIDYYYTSEEIEEGDLAEKTLTASALSEMKQDNEIF
NP_695135.1	hypothetical protein	Streptococcus virus O1205	MIINTARVELVLMNKAIPANYLESEIGISRSAITRVRNDERKIENLKLETIIKVQKWIDSGKYTFSYDYSDLIEELEEDIAKGLAGKYIYVVRGPYNEILEKCPIIDYYYTSEEIEEGELAEKTLTASVLAEMKSDNEIF
YP_008772111.1	unnamed protein product	Streptococcus phage TP-778L	MIINTARVELVLMNKAIPANYLEREIGISRSAITRVRNGERKLENLTLETIMTIQKWIDEGNYRFSYDYSELIEDLEEDIAEGLTDEYIYVVRGPYNELLEKCPIIDYYYTSEEIEEGNLAEKTLTASVLAEMKQDNEIF

## Sheet: Protein_accession_hmm
Aca1
>WP_126071395.1 hypothetical protein [Pseudomonas aeruginosa]
MRFPGVKTPDASNHNPDPRYLRGLLKKAGISQRRAAELLGLGDRVMRYYLSEDAKDGYRPAPYTVQFALECLANDPSSA
>WP_016068277.1 winged helix-turn-helix domain-containing protein [Pseudomonas aeruginosa]
MRFPGVKTPDASNHDPDPRYLRGLLKKAGISQRRAAELLGLSDRVMRYYLSEDIKEGYRPAPYTVQFALECLANDPPSA
>WP_033975721.1 hypothetical protein [Pseudomonas aeruginosa]
MRFPGVKTPDASNHNPDPRYLRGLLKKAGISQRRAAELLGLGDRVMRYYLSEDAKDGYRPAPYTVQFALECLANDPPSA
>WP_086252192.1 hypothetical protein [Pseudomonas aeruginosa]
MRFRGVKTPDASNHNPDPRYLRGLLKKAGISQRRAAELLGLGDRVMRYYLSEDVKDGYRPAPYTVQFALECLASDPPSA
>WP_128695373.1 hypothetical protein [Pseudomonas aeruginosa]
MRFPGVKIPDASLHNPDPRYLRGLLKKAGISQRRAAELLGLGDRVMRYYLSEDIKEGYRPAPYTVQFALECLANDPPSA
>WP_124174281.1 hypothetical protein [Pseudomonas aeruginosa]
MRFPGVKTPDASNHNPDPRYLRGLVDKAGISQRQAAELLGLSWPGFRNYLRDESHQLYRAAPYTVQFSLECLASD
>WP_033946092.1 transcriptional regulator [Pseudomonas aeruginosa]
MRFPGVKTPDASNHDPDPRYLRGLVDKAGISQRQAAELLGLSWPGFRNYLRDESHQLFRAAPYTVQFALECLASES
>RTX02276.1 hypothetical protein DZA14_30615 [Pseudomonas aeruginosa]
MRFPGVKTPDASNHDPDPRYLRGLVDKAGVSQRQAAELLGLSWPGFRNYLRDESHQLYRAAPYTVQFSLECLASQ
>WP_086822680.1 winged helix-turn-helix domain-containing protein [Pseudomonas aeruginosa]
MLKPDASNHNPDPRYLRGLLKKAGISQRRAAELLGLSDRVMRYYLSEDVKEGYRPAPYTVQFALECLANDPPSA
>WP_023465139.1 MULTISPECIES: hypothetical protein [Pseudomonas]
MLKPDASNHNPDPRYLRGLLKKAGISQRRAAELLGLGDRVMRYYLSEDVKEGYRPAPYTVQFALECLANDPPSA
>WP_023124856.1 winged helix-turn-helix domain-containing protein [Pseudomonas aeruginosa]
MLKPDASNHNPDPRYLRGLLKKAGISQRRAAELLGLSDRVMRYYLSEDVKEGYRPAPYTVQFALECLASDPPSA
>WP_016068302.1 hypothetical protein [Pseudomonas aeruginosa]
MLTPDASNHNPDPRYLRGLLKKAGISQRRAAELLGLGDRVMRYYLSEDIKEGYRPAPYTVQFALECLANDPPSA
>MUJ04043.1 hypothetical protein [Pseudomonas aeruginosa]
MLKPDASNHNPDPRYLRGLLKKAGISQRRAAELLGLGDRVMRYYLSEDIKEGYRPAPYTVQFALECLANGPPSA
>WP_034024179.1 hypothetical protein [Pseudomonas aeruginosa]
MLTPDASNHNPDPRYLRGLLKKAGISQRRAAELLGLGDRVMRYYLSEDVKEGYRPAPYTVQFALECLANDPPSA
>AWE80048.1 hypothetical protein CSC31_5989 [Pseudomonas aeruginosa]
MKTPDASNHNPDPRYLRGLLKKAGISQRRAAELLGLGDRVMRYYLSEDAKDGYRPAPYTVQFALECLANDPPSA
>AZP58413.1 Winged helix-turn-helix DNA-binding domain-containing protein [Pseudomonas aeruginosa]
MKTPDASNHDPDPRYLRGLLKKAGISQRRAAELLGLSDRVMRYYLSEDIKEGYRPAPYTVQFALECLANDPPSA
>WP_015984373.1 winged helix-turn-helix domain-containing protein [Pseudomonas aeruginosa]
MKPDASNHNPDPRYLRGLLKKAGISQRRAAELLGLSDRVMRYYLSEDIKEGYRPAPYTVQFALECLANDPPSA
>WP_039026731.1 winged helix-turn-helix domain-containing protein [Pseudomonas aeruginosa]
MKPDASNHNPDPRYLRGLLKKAGISQRRAAELLGLSDRVMRYYLSEDVKEGYRPAPYTVQFALECLANDPPSA
>WP_031636954.1 hypothetical protein [Pseudomonas aeruginosa]
MKPDASNHNPDPRYLRGLLKKAGISQRRAAELLGLGDRVMRYYLSEDVKEGYRPAPYTVQFALECLANDPPSA
>WP_132671633.1 hypothetical protein [Pseudomonas aeruginosa]
MLKPDASNHNPDPRYLRGLLKKAGISQRRAAELLGLGDRVMRYYLSEDIKEGYRPAPYTVQFALECLANAPPSA
>WP_031757297.1 winged helix-turn-helix domain-containing protein [Pseudomonas aeruginosa]
MKPDASNHNPDPRYLRGLLKKAGISQRRAAELLGLSDRVMRYYLSEDVKEGYRPAPYTVQFALECLASDPPSA
>WP_058165223.1 winged helix-turn-helix domain-containing protein [Pseudomonas aeruginosa]
MKPDASNHNPDPRYLRGLLKKAGISQRRAAELLGLSDRVMRYYLSEDVKEGYRPAPYTVQFALECLVNDPPSA
>WP_155688246.1 hypothetical protein [Pseudomonas aeruginosa]
MKPDASNHNPDPRYLRGLLKKAGISQRRAAELLGLGDRVMRYYLSEDIKEGYRPAPYTVQFALECLANGPPSA
>WP_033973842.1 hypothetical protein [Pseudomonas aeruginosa]
MKPDASNHNPDPRYLRGLVDKAGVSQRQAAELLGLSWPGFRNYLRDESHQLYRAAPYTVQFALECLAESPSS
>WP_165676581.1 helix-turn-helix transcriptional regulator [Pseudomonas otitidis]
MKKPDASNHNPDPRYLRGLLEQAGVSQRKAAELIGITDRAMRYYLSDKSSESYRVAPYPVQFALECLASSCPTDMP
>WP_058198957.1 hypothetical protein [Pseudomonas aeruginosa]
MLTPDASSHNPDPRYLRGLLKKAGISQRRAAELLGLGDRVMRYYLSEDVKEGYRPAPYTVQFALECLANDPPSA
>WP_079392601.1 hypothetical protein [Pseudomonas aeruginosa]
MLTPDASNHNPDPRYLRGLLKKAGISQRRAAELLGLGDRVMRYYLSEDIKEGYRPAPYTVQFALECLANAPPSA
>WP_034072296.1 winged helix-turn-helix domain-containing protein [Pseudomonas aeruginosa]
MKPDASSHNPDPRYLRGLLKKAGISQRRAAELLGLSDRVMRYYLSEDVKEGYRPAPYTVQFALECLANDPSSA
>WP_096068227.1 hypothetical protein [Pseudomonas aeruginosa]
MLTPDASNHNPDXRYLRGLLKKAGISQRRAAELLGLGDRVMRYYLSEDVKEGYRPAPYTVQFALECLANDPPSA
>WP_033997463.1 winged helix-turn-helix domain-containing protein [Pseudomonas aeruginosa]
MKPDASSHNPDPRYLRGLLKKAGISQRRAAELLGLSDRVMRYYLSEDVKEGYRPAPYTVQFALECLANDPPSA
>WP_134485858.1 hypothetical protein [Pseudomonas aeruginosa]
MKPDASNHNPDPRYLRGLVDKAGISQRQAAELLGLSWPGFRNYLRDESHQLYRAAPYTVQFALECLAESSSS
>ERW09434.1 hypothetical protein Q037_00984 [Pseudomonas aeruginosa BWHPSA024]
MLKPDASNHNPDPRYLRGLVDKAGISQRQAAELLGLSWPGFRNYLRDESHQLYRAAPYTVQFSLECLASD
>WP_128675724.1 hypothetical protein [Pseudomonas aeruginosa]
MLTPDASNHNPDPRYLRGLLKKAGISQRRAAELLGLGDRVMRYYLSEDIKEGYRPAPYTVQFALECLASAPPSA
>WP_034085408.1 hypothetical protein [Pseudomonas aeruginosa]
MLTPDASSHNPDPRYLRGLLKKAGISQRRAAELLGLGDRVMRYYLSEDVKEGYRPAPYTVQFALECLASDPPSA
>WP_134227366.1 hypothetical protein [Pseudomonas aeruginosa]
MKPDASSHNPDPRYLRGLLKKAGISQRRAAELLGLGDRVMRYYLSEDVKEGYRPAPYTVQFALECLANDPPSA
>WP_033995456.1 hypothetical protein [Pseudomonas aeruginosa]
MTPDASKHNPDPRYLRGLLKKAGISQRRAAELLGLGDRVMRYYLSEDIKEGYRPAPYTVQFALECLANDPPSA
>WP_016068569.1 winged helix-turn-helix domain-containing protein [Pseudomonas aeruginosa]
MKPDASSHNPDPRYLRGLLKKAGISQRRAAELLGLSDRVMRYYLSEDVKEGYRPAPYTVQFALECLASDPPSA
>WP_105446608.1 winged helix-turn-helix domain-containing protein [Pseudomonas aeruginosa]
MKPDASSHNPDPRYLRGLLKKAGISQRRAAELLGLSDRVMRYYLSEDVKEGYRPAPYTVQFALECLATDPPSA
>WP_124208165.1 winged helix-turn-helix domain-containing protein [Pseudomonas aeruginosa]
MKPDASNHNSDPRYLRGLLKKAGISQRRAAELLGLSDRVMRYYLSEDVKEGYRPAPYTVQFALECLASDPPSA
>WP_034011097.1 hypothetical protein [Pseudomonas aeruginosa]
MKPDASNHNPDPRYLRGLVDKAGVSQRQAAELLGLSWPGFRNYLRDESHQLYRAAPYTVQFALECMAESPSS
>WP_117407690.1 winged helix-turn-helix domain-containing protein [Pseudomonas aeruginosa]
MLTPDASSHNPDPRYLRGLLKKAGISQRRAAELLGLSDRVMRYYLSEDVKEGYRPAPYTVQFALECLASDPPFA
>WP_031631834.1 transcriptional regulator [Pseudomonas aeruginosa]
MKPDASNHNPDPRYLRGLVDKAGVSQRQAAELLGLSWPGFRNYLRDESHQLYRAAPYTVQFALECMAESPNS
>WP_043549705.1 winged helix-turn-helix domain-containing protein [Pseudomonas aeruginosa]
MKPDASSHNPDPRYLRGLLKKAGISQRRAAELLGLSDRVMRYYLSEDVKEGYRPAPYTVQFALECLANDLSSA
>WP_012613791.1 hypothetical protein [Pseudomonas aeruginosa]
MKPDASSHNPDPRYLRGLLKKAGISQRRAAELLGLGDRVMRYYLSEDVKEGYRPAPYTVQFALECLASDPPSA
>WP_031632011.1 MULTISPECIES: winged helix-turn-helix domain-containing protein [Pseudomonas]
MQLKPRNTVPRPDASSHNPDPRYLRGLLKKAGISQRRAAELLGLSDRVMRYYLSEDIKEGYRPAPYTVQFALECLANDPPSA
>OPD82778.1 hypothetical protein AO944_33040 [Pseudomonas aeruginosa]
MKPDASSHNPDPRYLRGLVDKAGVSQRQAAELLGLSWPGFRNYLRDESHQLYRAAPYTVQFALECLAESPSS
>WP_046599059.1 winged helix-turn-helix domain-containing protein [Pseudomonas aeruginosa]
MQLKPRNTVPRPDASSHNPDPRYLRGLLKKAGISQRRAAELLGLSDRVMRYYLSEDVKEGYRPAPYTVQFALECLANDPPSA
>PTZ25969.1 transcriptional regulator [Pseudomonas aeruginosa]
MKPDSANHNPDPRYLRGLVDKAGISQRQAAELLGLSWPGFRNYLRDESHQLYRAAPYTVQFALECLAESPSS
>YP_007392800.1 hypothetical protein JBD24_037 [Pseudomonas phage JBD24]
MPRPDASSHNPDPRYLRGLLKKAGISQRRAAELLGLSDRVMRYYLSEDIKEGYRPAPYTVQFALECLANDPPSA
>WP_128692318.1 winged helix-turn-helix domain-containing protein [Pseudomonas aeruginosa]
MQLKPRNTVPRPDASXHNPDPRYLRGLLKKAGISQRRAAELLGLSDRVMRYYLSEDIKEGYRPAPYTVQFALECLANDPPSA
>BAQ37131.1 DNA-binding domain-containing protein [Pseudomonas aeruginosa]
MPRPDASSHNPDPRYLRGLLKKAGISQRRAAELLGLSDRVMRYYLSEDVKEGYRPAPYTVQFALECLANDPPSA
>WP_102821627.1 hypothetical protein [Pseudomonas stutzeri]
MKKPDASNHNPDPRYLRGLLEQAGVTQRQAAQFLGISDRVMRYYLSDEASESYRAAPYTVQFALECLARNPL
>WP_043516753.1 winged helix-turn-helix domain-containing protein [Pseudomonas aeruginosa]
MKPDASSHNPDPRYLRGLLKKAGISQRRAAELLGLSDRVMRYYLSEDVKEGYRPAPYTVQFALECLASVPPSA
>WP_031294055.1 MULTISPECIES: winged helix-turn-helix domain-containing protein [Pseudomonas]
MQLKPRNTVPRPDASSHNPDPRYLRGLLKKAGISQRRAAELLGLSDRVMRYYLSEDVKEGYRPAPYTVQFALECLASDPPSA
>WP_031637228.1 transcriptional regulator [Pseudomonas aeruginosa]
MKPDASNHNPDPRYLRGLVDKAGISQRQAAELLGLSWPGFRNYLRDESHQLYRAAPYTVQFSLECLASD
>WP_128666981.1 hypothetical protein [Pseudomonas aeruginosa]
MKPDASNHNPDPRYLRGLVDKAGVSQRQAAELLGLSWPGFRNYLRDESHQLYRAAPYTVQFALECMAESSNS
>WP_060965277.1 winged helix-turn-helix domain-containing protein [Pseudomonas aeruginosa]
MQLKPRNTVPRPDTSSHNPDPRYLRGLLKKAGISQRRAAELLGLSDRVMRYYLSEDIKEGYRPAPYTVQFALECLANDPPSA
>WP_071572371.1 hypothetical protein [Pseudomonas aeruginosa]
MKPDASNHNPDPRYLRGLVDKAGISQRQAAELLGLSWPGFRNYLRDESHQLYRAAPYTVQFALECMANES
>WP_169879161.1 hypothetical protein [Pseudomonas aeruginosa]
MKPDASKHNPDPRYLRGLVDKAGVSQRQAAELLGLSWPGFRNYLRDESHQLYRAAPYTVQFALECMAESPNS
>WP_126709598.1 hypothetical protein [Pseudomonas aeruginosa]
MKPDASNHNPDPRYLRGLVDKAGVSQRQAAELLGLSWPGFRNYLRDESHQLYRAAPYTVQFALECMAESHNS
>AEY99439.2 hypothetical protein HMPREFV_HMPID9848gp0038 [Pseudomonas phage JBD26]
MPRPDASSHNPDPRYLRGLLKKAGISQRRAAELLGLSDRVMRYYLSEDVKEGYRPAPYTVQFALECLASDPPSA
>EZO28485.1 hypothetical protein AJ61_05253 [Pseudomonas aeruginosa 3574]
MMQLKPRNTVPRPDASSHNPDPRYLRGLLKKAGISQRRAAELLGLGDRVMRYYLSEDAKDGYRPAPYTVQFALECLANDPPSA
>WP_024099821.1 transcriptional regulator [Pseudomonas aeruginosa]
MKPDASSHNPDPRYLRGLVDKAGVSQRQAAELLGLSWPGFRNYLRDESHQLYRAAPYTVQFALECMAESPSS
>WP_034084257.1 hypothetical protein [Pseudomonas aeruginosa]
MKPDASNHNPDPRYLRGLVDKAGISQRQAAELLGLSWPGFRNYLRDESHQLYRAAPYTVQFSLECLASE
>WP_087937213.1 hypothetical protein [Pseudomonas aeruginosa]
MKPDASNHNPDPRYLRGLVDKAGISQRQAAELLGLSWPGFRNYLRDESHQLYRAAPYTVQFSLECLASES
>WP_108089143.1 winged helix-turn-helix domain-containing protein [Pseudomonas aeruginosa]
MQLKPRNTVPRPDASSHNPDPRYLRGLLKKAGISQRRAAELLGLSDRVMRYYLSEDIKEGYRPAPYTVQFALECLANDPLSA
>WP_031643706.1 MULTISPECIES: hypothetical protein [Pseudomonas]
MQLKPRNTVPRPDASSHNPDPRYLRGLLKKAGISQRRAAELLGLGDRVMRYYLSEDAKDGYRPAPYTVQFALECLANDPPSA
>WP_043087956.1 transcriptional regulator [Pseudomonas aeruginosa]
MKPDSANHNPDPRYLRGLVDKAGISQRQAAELLGLSWPGFRNYLRDESHQLYRAAPYTVQFALECMAESPSS
>WP_019719043.1 MULTISPECIES: helix-turn-helix transcriptional regulator [Proteobacteria]
MKPDACNHNPDPRYLRELIDKAGISQRKAAQLLGMSWTGFRNYLRDESEPLYRVADYRVQFALECLADSTG
>WP_100882746.1 hypothetical protein [Pseudomonas aeruginosa]
MKPDASSHNPDPRYLRGLVDKAGVSQRQAAELLGLSWPGFRNYLRDESHQLYRAAPYTVQFALECMAESPNS
>WP_088169595.1 hypothetical protein [Pseudomonas aeruginosa]
MPRPDASSHNPDPRYLRGLLKKAGISQRRAAELLGLGDRVMRYYLSEDAKDGYRPAPYTVQFALECLANDPPSA
>WP_121314691.1 hypothetical protein [Pseudomonas aeruginosa]
MRPDASNHNPDPRYLRGLVDKAGISQRQAAELLGLSWPGFRNYLRDESHQLYRAAPYTVQFALECMAESPNS
>WP_071537362.1 winged helix-turn-helix domain-containing protein, partial [Pseudomonas aeruginosa]
PDASSHNPDPRYLRGLLKKAGISQRRAAELLGLSDRVMRYYLSEDVKEGYRPAPYTVQFALECLASDPPSA
>OXT92654.1 hypothetical protein CF341_10885 [Pseudomonas aeruginosa]
MKPDASNHNPDPRYLRGLVDKAGISQRQAAELLGLSWPGFRNYLRDESHQLYRAAPYTVQFSLECLASQ
>RUJ87556.1 hypothetical protein IPC324_03895 [Pseudomonas aeruginosa]
MQLKPRNTVPRPDASSHNPDPRYLRGLVDKAGVSQRQAAELLGLSWPGFRNYLRDESHQLYRAAPYTVQFALECLAESPSS
>KHE62562.1 hypothetical protein D480_0213875 [Pseudomonas aeruginosa]
MKPDSSRHNPDPRYLRGLVDKAGISQRQAAELLGLSWPGFRNYLRDESHQLYRVAPYTVQFALECMAESSSS
>WP_034005716.1 transcriptional regulator [Pseudomonas aeruginosa]
MKPDSANHNPDPRYLRGLVDKAGISQRQAAELLGLSWPGFRNYLREESHQLYRAAPYTVQFALECMAESPSS
>WP_096228979.1 hypothetical protein [Pseudomonas aeruginosa]
MTPDASNHNPDPRYLRGLVDKAGVSQRQAAELLGLSWPGFRNYLRDESHQLYRAAPYTVQFSLECLASD
>WP_169906948.1 helix-turn-helix transcriptional regulator [Pseudomonas proteolytica]
MKPDACNHNPDPRYLRELIDKAGVSQRKAAQLLGMSWTGFRNYLRDESEPLYRVADYRVQFALECLADSTE
>WP_031691693.1 transcriptional regulator [Pseudomonas aeruginosa]
MKPDSANHNPDPRYLRGLVDRSGISQRQAAELLGLSWPGFRNYLRDESHQLYRAAPYTVQFALECLAESPSS
>ASA14224.1 transcriptional regulator [Pseudomonas aeruginosa]
MKPDSANHNPDPRYLRGLVDKAGVSQRQAAELLGLSWPGFRNYLRDESHQLYRAAPYTVQFALECLANES
>RTT87784.1 hypothetical protein DY963_19250 [Pseudomonas aeruginosa]
MKPDSSNHNPDPLYLRGLVDKAGISQRQAAELLGLSWPGFRNYLRDESHQLYRAAPYTVQFSLECLASE
>WP_129373529.1 hypothetical protein [Pseudomonas aeruginosa]
MKPDASSHNPDPRYLRGLVDKAGISQRQAAELLGLSWPGFRNYLRDESHQLYRAAPYTVQFALECMANES
>TEP56662.1 hypothetical protein IPC72_25535 [Pseudomonas aeruginosa]
MTPDASNHNPDPRYLRGLVDKAGISQRQAAELLGLSWPGFRNYLRDESHQLYRAAPYTVQFSLECLASQ
>WP_160481034.1 hypothetical protein [Pseudomonas otitidis]
MKPDASNHNPDPRYLRGLIDQAGISQREAAQLIGMSWAGFRNYLRDESHRLYRVADYRVQFALECLAQG
>WP_132491873.1 hypothetical protein [Pseudomonas aeruginosa]
MQLKPRNTVPRPDASSHNLDPRYLRGLLKKAGISQRRAAELLGLSDRVMRYYLSEDVKEGYRPAPYTVQFALECLASDPPSA
>RWY16784.1 hypothetical protein EQH76_32465 [Pseudomonas aeruginosa]
MKPDASSHNPDPRYLRGLVDKAGVSQRQAAELLGLSWPGFRNYLRDESHQLYRAAPYTVQFSLECLASD
>WP_092238844.1 MULTISPECIES: helix-turn-helix transcriptional regulator [Pseudomonas fluorescens group]
MKPDASNHNPSPHYLRGVLEQAGISQREAATMLGLSDRVIRYYLSDTSSPSHRPAPYVVQFAIECLADHPLLGK
>WP_033994931.1 transcriptional regulator [Pseudomonas aeruginosa]
MKPDASSHNPDPRYLRGLVDKAGVSQRQAAELLGLSWPGFRNYLRDESHQLYRAAPYTVQFALECMANES
>WP_108565260.1 hypothetical protein [Pseudomonas aeruginosa]
MKPDSANHNPDPRYLRGLVDKAGISQRQAAELLGLSWPGFRNYLRDESHQLYRAAPYTVQFALECMANES
>YP_009007133.1 Hypothetical protein [Pseudomonas phage vB_PaeP_Tr60_Ab31]
MSRMKPDASSHNPDPRYLRGLVDKAGISQRQAAELLGLSWPGFRNYLRDESHQLYRAAPYTVQFSLECLASD
>WP_071537206.1 hypothetical protein, partial [Pseudomonas aeruginosa]
MLTPDASNHNPDPRYLRGLLKKAGISQRRAAELLGLGDRVMRYYLSEDIKEGYRPAPYTVQFALECL
>PRV99574.1 hypothetical protein CSB88_4336 [Pseudomonas aeruginosa]
MPRPDASSHNPDPRYLRGLVDKAGVSQRQAAELLGLSWPGFRNYLRDESHQLYRAAPYTVQFALECMAEIPSS
>WP_106120498.1 hypothetical protein [Pseudomonas aeruginosa]
MQLKPRNTVPRPDASSHNPDPRYLRGLVDKAGVSQRQAAELLGLSWPGFRNYLRDESHQLYRAAPYTVQFALECMAEIPSS
>WP_069559767.1 MULTISPECIES: transcriptional regulator [Pseudomonas]
MRKPDASNHNPDPRYLRGLIDQAGVSQRKAADLLGMSWTGFRNYLRDESDPLYRVADYRVQFALECLAAPSQPD
>TEP88777.1 transcriptional regulator [Pseudomonas aeruginosa]
MQLKPRNTVPRPDASSHNPDPRYLRGLVDKAGVSQRQAAELLGLSWPGFRNYLRDESHQLYRAAPYTVQFALECMANES
>WP_031639061.1 MULTISPECIES: hypothetical protein [Pseudomonas]
MKPDASRHNPDPRYLRGLLEQAGVTQRQAAQLLGISDRVMRYYLSDEASESYRAAPYTVQFALECLARNPL
>SDK41238.1 hypothetical protein SAMN05216189_103747 [Pseudomonas delhiensis]
MPLQQRSTVRKPDASNHNPNPRYLRGLVERSGKSQRQAAELLGLSWEGFRNYLRDESHPLHRSAPYTVQFALECLAEAE
>WP_044274831.1 helix-turn-helix transcriptional regulator [Pseudomonas fluorescens]
MKPDASNHNPSPHYLRGVLDQAGISQREAATMLGLSDRVIRYYLSDTTSPSHRPAPYVVQFAIECLADHPAQHKRDQP
>WP_134599731.1 hypothetical protein, partial [Pseudomonas aeruginosa]
NHNPDPRYLRGLVDKAGISQRQAAELLGLSWPGFRNYLRDESNQLYRAAPYTVQFALECLAESPSS
>TES72616.1 hypothetical protein E2N89_28595 [Pseudomonas syringae pv. tomato]
MKPDAKHHNPDPDYLISLIEQAGVSRREAARLLGLSWVGFRNYLRDKSEPLYRTADYRVQFALECLANDVSDHKDD
>WP_147320428.1 winged helix-turn-helix domain-containing protein, partial [Pseudomonas aeruginosa]
HNPDPRYLRGLLKKAGISQRRAAELLGLSDRVMRYYLSEDVKEGYRPAPYTVQFALECLASDPPSA
>WP_084336957.1 hypothetical protein [Pseudomonas indica]
MRGFRSLPWAVFAVDASRHNPDPRYLRGLLDAAGVTQRQAAQMLGIGERVMRYYLADESSEGYRAAPYPVQFALECLADSTR
>WP_074973302.1 helix-turn-helix domain-containing protein [Pseudomonas otitidis]
MKPDASNHNPDPRYLRELIERAGVSQRQAAELIGMSWEGFRRYLRDVDAPGYRVADYRVQFALECLAAPGT
>WP_064604616.1 helix-turn-helix transcriptional regulator [Moraxella catarrhalis]
MKPDIKSHNPNPTYIRTLLKKAGLSQRKAAHMLGVSERMMRYYLVHTDDPNYRPMPYAVQFCLECLAKT
>RMS46496.1 hypothetical protein ALP66_100668 [Pseudomonas amygdali pv. photiniae]
MCHSMMPNAIHHNPDPRYLCGLIDQAGLSRRGAAQLIGMSWSGFRNYLRDESHYLYREADYRVQFALECLADAKVLRKKETGEKS
>WP_054071631.1 hypothetical protein [Pseudomonas amygdali]
MVPNAIHHNPDPRYLCGLIDQAGLSRRGAAQLIGMSWSGFRNYLRDESHYLYREADYRVQFALECLADAKVLRKKETGEKS
>WP_071537767.1 helix-turn-helix transcriptional regulator [Pseudomonas aeruginosa]
MKPNAASHNPDPAYLRGLLDAAGLSQRKAAELLGISDRVMRYYLSDQTSDKYRPAPYPVQFALECLARSS
>WP_003344389.1 MULTISPECIES: hypothetical protein [Pseudomonas]
MMPNAIHHNPDPRYLCGLIDQAGLSRRGAAQLIGMSWSGFRNYLRDESHYLYREADYRVQFALECLADAKVLRKKETGEKS
>WP_066888655.1 helix-turn-helix transcriptional regulator [Moraxella nonliquefaciens]
MKPDIKSHNPNPIYIRALLKKAGLSQRKAAHMLGVSERMMRYYLVHTDDPNYRPMPYAVQFCLECLAKT
>WP_147315265.1 winged helix-turn-helix domain-containing protein, partial [Pseudomonas aeruginosa]
NPDPRYLRGLLKKAGISQRRAAELLGLSDRVMRYYLSEDIKEGYRPAPYTVQFALECLANDPPSA
>KPX72088.1 Uncharacterized protein ALO35_02023 [Pseudomonas amygdali pv. lachrymans]
MMPNAIHHNPDPRYLCGLIDQAGLSHRGAAQLIGMSWSGFRNYLRDESHYLYREADYRVQFALECLADAKVLRKKEAGEKS
>WP_134931479.1 MULTISPECIES: hypothetical protein [Pseudomonas syringae group]
MMPNAIHHNPDPRYLCGLIDQAGLSRRGAAQLIGMSWSGFRNYLRDESHYLYREADYRVQFALECLAEAKVLRKKETGEKS
>EXF45285.1 hypothetical protein BAY1663_02364 [Pseudomonas sp. BAY1663]
MKPDASSHNPDPRYLRGLVERSSLSQRRIAELLGITDRAMRYYLSDEVSATFRPAPYPVQFALECLASSES
>KPW66298.1 Uncharacterized protein ALO78_04680, partial [Pseudomonas amygdali pv. ciccaronei]
MPNAIHHNPDPRYLCGLIDQAGLSRRGAAQLIGMSWSGFRNYLRDESHYLYREADYRVQFALECLADAKVLRKKETG
>WP_134585779.1 hypothetical protein, partial [Pseudomonas aeruginosa]
NPDPRYLRGLLKKAGISQRRAAELLGLGDRVMRYYLSEDVKEGYRPAPYTVQFALECLANDPPSA
>WP_011106994.1 MULTISPECIES: hypothetical protein [Pseudomonas syringae group]
MPSQRGVHSMMPNAIHHNPDPRYLCGLIDQAGLSRRGAAQLIGMSWSGFRNYLRDESHYLYREADYRVQFALECLADAKVLRKKETGEKS
>WP_064622184.1 helix-turn-helix transcriptional regulator [Moraxella catarrhalis]
MKPNIKSHNPNPTYIRALLKKAGLSQRKAAHMLGVSERMMRYYLVHTDDPNYRPMPYAVQFCLECLAKT
>WP_057413592.1 MULTISPECIES: hypothetical protein [Pseudomonas syringae group]
MMPNAIHHNPDPRYLCGLIDQAGLSRRGAAQLIGMSWSGFRNYLRDESHYLYREADYRVQFALECLADAKVLRKKEAGEKS
>WP_095205468.1 MULTISPECIES: hypothetical protein [Pseudomonas syringae group]
MPSQRGVHSMMPNAIHHNPDPRYLCGLIDQAGLSRRGAAQLIGMSWSGFRNYLRDESHYLYREADYRVQFALECLAEAKVLRKKETGEKS
>WP_066892707.1 helix-turn-helix transcriptional regulator [Moraxella nonliquefaciens]
MKPHIDNHRPDPTYLRTLLKKAGLSQRKAAHMLGVSERMMRYYLVHTDDPNYRPMPYAVQFCLECLAKT
>WP_103486665.1 helix-turn-helix transcriptional regulator [Pseudomonas sp. MWU12-2115]
MKPDARHHNPDPRYLRGLLDKAGISRSEAARLIGMSRTGFNHYLRDESEPLYREASYPVQFALECLAEAEASIESIPQGGNHGETS
>RMV76809.1 hypothetical protein ALP05_01187 [Pseudomonas caricapapayae]
MCHSMTPNAIHHKPDPRYLCGLIDQAGLSRRGAAQLIGMSWSGFRNYLRDESHYLYRVADYRVQFALECLAAAKVLREKETGEKL
>WP_081019314.1 hypothetical protein [Pseudomonas amygdali]
MPSQRGVHSMMPNAIHHNPDPRYLCGLIDQAGLSRRGAAQLIGMSWSGFRNYLRDESHYLYREADYRVQFALECLADAKVLRKKEAGEKS
>WP_074801660.1 MULTISPECIES: hypothetical protein [Pseudomonas syringae group]
MCHSMTPNAIHHKPDPRYLCGLIDQAGLSRRGAAQLIGMSWSGFRNYLRDESHYLYRVADYRVQFALECLAAAKVLREKETGEKS
>SEE90304.1 hypothetical protein SAMN05216510_4449 [Pseudomonas coleopterorum]
MKPDAQFHNPDPVYLRSLVDQAGVSRREAARLLGLSWPGFRNYLRDRSEPLYRCADYRVQFALECLAADASNPKE
>WP_122339940.1 hypothetical protein [Pseudomonas caricapapayae]
MTPNAIHHKPDPRYLCGLIDQAGLSRRGAAQLIGMSWSGFRNYLRDESHYLYRVADYRVQFALECLAAAKVLREKETGEKL
>WP_004668176.1 MULTISPECIES: hypothetical protein [Pseudomonas syringae group]
MTPNAIHHKPDPRYLCGLIDQAGLSRRGAAQLIGMSWSGFRNYLRDESHYLYRVADYRVQFALECLAAAKVLREKETGEKS
>WP_055004024.1 MULTISPECIES: hypothetical protein [Pseudomonas syringae group]
MTPNAIHHKPDPRYLCGLIDQAGLSRRGAAQLIGMSWSGFRNYLRDESHYLYRVADYRVQFALECLAAAKVPKEKKTGEKS
>WP_117144526.1 hypothetical protein [Pseudomonas caricapapayae]
MCHSMTPNAIHHKPDPRYLCGLIDQAGLSRRGAAQLIGMSWSGFRNYLRDESHYLYRVADYRVQFALECLAAAKVLREKEAGEKS
>WP_174218491.1 winged helix-turn-helix domain-containing protein, partial [Pseudomonas aeruginosa]
PDPRYLRGLLKKAGISQRRAAELLGLSDRVMRYYLSEDIKEGYRPAPYTVQFALECLANDPPSA
>WP_116845119.1 hypothetical protein, partial [Pseudomonas aeruginosa]
PDPRYLRGLLKKAGISQRRAAELLGLGDRVMRYYLSEDIKEGYRPAPYTVQFALECLANDPPSA
>WP_120661336.1 helix-turn-helix transcriptional regulator [Moraxella catarrhalis]
MKPHIDNHNPDPAYIRALLEKAGLSQRKTAHILGLSERVMRYYLVSTDDPNYRPMPYTVQFAIERLAQDK
>WP_134543818.1 winged helix-turn-helix domain-containing protein, partial [Pseudomonas aeruginosa]
PDPRYLRGLLKKAGISQRRAAELLGLSDRVMRYYLSEDVKEGYRPAPYTVQFALECLASDPPSA
>WP_117147768.1 hypothetical protein [Pseudomonas coronafaciens]
MTPNAIHHKPDPRYLCGLIDQAGLSRRGAAQLIGMSWSGFRNYLRDESHYLYRVADYRVQFALECLAAAKVLREKEAGEKS
>WP_066891852.1 helix-turn-helix transcriptional regulator [Moraxella nonliquefaciens]
MKPDIKSHNPNPIYIRALLKKAELSQRKAAHMLGVSERMMRYYLVHTDDPNYRPMPYAVQFCLECLAKT
>WP_081009272.1 hypothetical protein [Pseudomonas amygdali]
MHHNPDPRYLCGLIDQAGLSRRGAAQLIGMSWSGFRNYLRDESHYLYREADYRVQFALECLADAKVLRKKETGEKS
>WP_004904558.1 hypothetical protein [Acinetobacter brisouii]
MIPDSNNYNPDPSYLRYLVDKANVSQRKAAHIIGITERTMRYYMSDTASETYRKAPYAVQFALESLAGEWLGKEFKP
>EGH18049.1 hypothetical protein Pgy4_34386, partial [Pseudomonas savastanoi pv. glycinea str. race 4]
NAIHHKPDPRYLCGLIDQAGLSRRGAAQLIGMSWSGFRNYLRDESHYLYRVADYRVQFALECLAAAKVLREKETGEKS
>RXU01271.1 hypothetical protein B1F69_04125 [Pseudomonas syringae]
MRPNALLHNPSSAYLRGLIDRAGVSHREAARMLGLSWNGLHNYLRNESDPLYRPANYCVQFALECLACEASQ
>WP_003664461.1 helix-turn-helix transcriptional regulator [Moraxella catarrhalis]
MKPHIDNHRPDPTYLRALLKKAELSQRKAAHMLGVSERMMRYYLVHTDDPNYRPMPYAVQFCLECLAKT
>WP_067006713.1 helix-turn-helix transcriptional regulator [Moraxella nonliquefaciens]
MKPHIDNHRPDPTYLRALLKKAELSQRKAAHVLGVSERMMRYYLVHTDDPNYRPMPYAVQFCLECLAKT
>WP_099312313.1 hypothetical protein [Pseudomonas sp. ICMP 564]
MHLRKPDASLHNPSPDYLRDLLETAGITQKAAATTLGITDRVMRYYLSGEESATYRPAPYAIQYALEQLAAYAAKKRTVKVA
>WP_069078810.1 MULTISPECIES: helix-turn-helix transcriptional regulator [Pseudomonas]
MKPDASKHNPDPRYLRRLLNEAGVSRSEAARLLGMSRNGFNNYLRDEAEPLYRPAAYLVQFALECLADSDAVSASTT
>WP_039447643.1 helix-turn-helix transcriptional regulator [Xanthomonas vasicola]
MKPDASNHDPRPEYLRSLIQRAGLSQRQAADRIGISERLLRYYLVAEKHPSYRAAPYPVQFALEKLAED
>WP_160002211.1 hypothetical protein [Moraxellaceae bacterium 17A]
MKPNSENYNPSPLYLRSLIEQTGLSQRKAAKVIGVSERVMRNYLSLNPNDYTKCPYPVQFCLECLANKKDSQPIA
>WP_017115803.1 helix-turn-helix transcriptional regulator [Xanthomonas vasicola]
MKPDASHHDPRPEYLRSLIQRAGLSQRQAADRIGISERLLRYYLVAADHPSYRAAPYPVQFALELLADSMWRLEKAEPI
>SIQ01496.1 hypothetical protein SAMN05880557_101522 [Pseudacidovorax sp. RU35E]
MLPDASKHNPDPAYIRTLIERAGLSQRGAARQIGVSERMMRSYCAPMDVSTHSAAPYCVQFALECLAGASAK
>WP_005931732.1 MULTISPECIES: helix-turn-helix transcriptional regulator [Xanthomonas]
MKPDASHHDPRPEYLRSLIQRAGLSQRQAADRIGISERLLRYYLVAEKHPSYRAAPYPVQFALEKLAED
>WP_048485096.1 helix-turn-helix transcriptional regulator [Xanthomonas oryzae]
MKPDASHHDPRPEYLRSLIQRAGLSQRQAAEQIGISERLLRYYLVAADHPSYRAAPYPVQFALELLAEI
>WP_010368818.1 helix-turn-helix transcriptional regulator [Xanthomonas vasicola]
MKPDASHHDPRPEYLRSLIQRAGLSQRQAADRIGISERLLRYYLVAADHPSYRAAPYPVQFALEKLAED
>WP_150658767.1 hypothetical protein [Pseudomonas fluorescens]
MYPRKPDASLHDPSPAYLRGLLETAGITQEAAATALGITDRVMRYYLSSQESATYRPAPYAIQYALEQLAAHAANKRSVKRT
>WP_095020673.1 hypothetical protein [Pseudomonas fragi]
MYHRKPDASLHDPSPAYLRGLLEAAGITQEAAATALGITDRVMRYYLSSQESATYRPAPYAIQYALEQLAAYAANKRSVKCT
>KAF1024263.1 hypothetical protein GAK37_03161 [Pseudomonas sp.]
MKPDASNHNPDPRYLRGLLKQAGLNQTAAAKRLGITDRAMRNYLVEDPTHPRYRSAPYLLQLGLECLASAN
>WP_115008188.1 helix-turn-helix transcriptional regulator [Moraxella lacunata]
MKPNAENYNPDPDYLRSLIAKAGLTQAQTAELIGINARSIRRYLSFTDSPNYQKAPYAVQFAIECLASQ
>WP_095002531.1 hypothetical protein [Pseudomonas fragi]
MYHRKPDASLHDPSPAYLRGLLEAAGITQEAAATALGITDRVMRYYLSSQESASYRPAPYAIQYALEQLAAYAANKRSVKCT
>PIB50737.1 hypothetical protein AOA61_26905 [Pseudomonas sp. 2995-1]
MYPRKPDASLHDPSPAYLRGLLKTAGITQEAAATALGITDRVMRYYLSSQESATYRPAPYAIQYALEQLAAHAAKKRSVKRA
>WP_150641091.1 hypothetical protein [Pseudomonas fluorescens]
MYPRKPDASLHDPSPAYLRGLLETAGITQEAAATALGITDRVMRYYLSSKESATYRPAPYAIQYALEQLAAYAANKRSVKRT
>GHH61146.1 hypothetical protein GCM10009090_37380 [[Pseudomonas] boreopolis]
MRPRRNRQPDASLHDPRPEYLRALIESAGISQREAARRIGISERLLRYYVTDPAAGEHRVAPYPVQFALESLDPN
>WP_133144009.1 hypothetical protein [Pseudomonas fragi]
MYLRKPDASLHDPSPAYLRGLLETAGITQEAAATALGITDRVMRYYLSSQESTTYRPAPYAIQYALEQMAAYAAKKRRIKRT
>WP_033981002.1 helix-turn-helix transcriptional regulator [Pseudomonas aeruginosa]
MKPDASNHNPDPRYLRGLYERAGLTQEEAARRIGITARALRNYVSETAGREAPYPVQFALECLASES
>WP_015462608.1 MULTISPECIES: helix-turn-helix transcriptional regulator [Gammaproteobacteria]
MKPDASHHDPRPEYLRSRIQRAGLSQRQAADRIGISERLLRYYLVAEKHPSYRAAPYPVQFALEKLAED
>WP_083334266.1 hypothetical protein [Pseudomonas lundensis]
MYPRKPDASLHDPSPAYLRGLLETAGITQEAAATALGITDRVMRYYLSSQESATYRPAPYAIQYALEQLAVYAAKERSVKRA
>WP_047296678.1 hypothetical protein [Pseudomonas lundensis]
MYPRKPDASLHDPSPAYLRGLLETAGITQEAAATALGITDRVMRYYLSSQESATYRPAPYAIQYALEQLAAYAANKRRVKRT
>RTA96130.1 XRE family transcriptional regulator [Pseudomonas aeruginosa]
MKPDASNHNPDPRYLRGLYERAGLKQEEAARRIGITARALRNYVSETAGREAPYPVQFALECLASDS
>WP_033971918.1 helix-turn-helix transcriptional regulator [Pseudomonas aeruginosa]
MKPDASNHNPDPRYLRGLYERAGLKQEEAARRIGITARALRNYVSETAGREAPYPVQFALECLANES
>WP_031276782.1 helix-turn-helix transcriptional regulator [Pseudomonas aeruginosa]
MKPDASNHNPDPRYLRGLYEGAGLKQEEAARRIGITARALRNYVSETAGREAPYPVQFALECLANES
>KQJ67707.1 hypothetical protein AN399_09605 [Pseudomonas aeruginosa]
MSRMKPDASNHNPDPRYLRGLYERAGLKQEEAARRIGITARALRNYVSETAGREAPYPVQFALECLANES
>WP_127197027.1 helix-turn-helix domain-containing protein [Pseudomonas sp. PAMC 29040]
MDFKSLHGAKPDVSLHNPDAVYMRSLVAACGMTQAEAAKALGLSERVMRYYLSQNPDTFRPAPYTVQYALEQLASHNYIVSP
>WP_162439618.1 hypothetical protein [Pseudomonas sp. TNT3]
MYPRKPDASLHDPSPAYLRGLLETAGITQEAAATALGITDRVMRYYLSSQESATYRPAPYAIQYALEQLAAYAAKKRSVKRA
>WP_031757130.1 helix-turn-helix transcriptional regulator [Pseudomonas aeruginosa]
MKPDASNHNPDPRYLRGLYERAGLKQEEAARRIGITARALRNYVSETAGREAPYPVQFALECLASES
>MBB5875906.1 putative heme degradation protein [Xanthomonas sp. 3498]
MSPDASKHDPRPEYLRALIESTGLSQRQAAARIGISERQLRYYLVSPDHPTYRAAPYPVQFALESLAS
>EQM83993.1 hypothetical protein L683_24360 [Pseudomonas aeruginosa WC55]
MSRMKPDASNHNPDPRYLRGLYEGAGLKQEEAARRIGITARALRNYVSETAGREAPYPVQFALECLANES
>WP_042159165.1 helix-turn-helix domain-containing protein [Pseudomonas aeruginosa]
MKPDASKHNPDPRYLRGLYEGAGLKQEEAARQIGITARALRNYVSETAGRVAPYPVQFALECLASES
>RPS54478.1 hypothetical protein IPC1001_29690 [Pseudomonas aeruginosa]
MKPDASSHNPDPRYLRGLYERAGLTQEEAARRIGITARALRNYVSETAGREAPYPVQFALECLASES
>OJX04564.1 hypothetical protein BGO72_21365 [Burkholderiales bacterium 70-64]
MLPDAALHNPSPDYIRALLERAGLSQRAAAKRLGISERMMRYYVATDSSDHRSAPYCVQFALETLANAEVESQAPVAPAPSPPLR
>WP_044727395.1 helix-turn-helix transcriptional regulator [Pseudomonas aeruginosa]
MKPDASKHNPDPRYLRGLYERAGLKQEEAARRIGITARALRNYVSETAGREAPYPVQFALECLASES
>WP_047277768.1 transcriptional regulator [Pseudomonas lundensis]
MYPRKPDASLHDPSPAYLRGLLETAGITQEAAATALGITDRVMRYYLSRQESATYRPAPYAIQYALEQLAAYAAKKRSVKRA
>OKR70133.1 hypothetical protein BH599_24880 [Pseudomonas aeruginosa]
MKPDASKHNPDPQYLRGLYERAGLKQEEAARRIGITARALRNYVSETAGREAPYPVQFALECLASES
>WP_074196965.1 hypothetical protein [Pseudomonas aeruginosa]
MKPDASKHNPDPRYLRGLYEGAGLKQEEAARQIGITARALRNYVSETAGRMAPYPVQFALECLASES
>QEE24570.1 helix-turn-helix transcriptional regulator [Rhodanobacter glycinis]
MKPDASRHNPRPEYLRALLDQAGVSQREAARRIGISERLLRYYLAPETAADRRVAPYPVQYALEQLARS
>OPE36160.1 hypothetical protein APB49_30415 [Pseudomonas aeruginosa]
MKPDSSKHNPDPQYLRGLYERAGLKQEEAARRIGITARALRNYVSETAGREAPYPVQFALECLASES
>WP_064584003.1 hypothetical protein [Pseudomonas citronellolis]
MKPDASRHNPDPHYLRGLLEAAGVKQAAAARSIGISDRTLRYYLSETNHPDYRPAPYPVQFALECLAE
>QEE24506.1 winged helix-turn-helix domain-containing protein [Rhodanobacter glycinis]
MKPDASRHDPRPDYLRALLDQGGVSQREAARRIGISERLLRYYLAPETAADRRVAPYPVQYALEQLARS
>WP_076515777.1 helix-turn-helix transcriptional regulator [Achromobacter sp. MFA1 R4]
MKQDNDAVLVSSPNVERHNPDPNYLRRLLDEAGLSQQEAARRLGVSVRMMRYYLAEDEGKPAPYLVQFGLEALAATGRKSHS
>MAG66625.1 hypothetical protein [Pseudomonadales bacterium]
MKPDASNHNPDPAYLRGLRYRTGLSQKELAQRLGMSRRLIQYYEAPEDSEDRRVADYRYQYCLEQLAKGDDQCETSSQ
>WP_063589044.1 MULTISPECIES: helix-turn-helix transcriptional regulator [Achromobacter]
MKQDNDAVLVSPPNVERHNPDPNYLRQLLDEAGLSQQEAARRLGVSVRMMRYYLAEDDGKPAPYLVQFGLEALAAAGRKSQS
>WP_054470959.1 MULTISPECIES: helix-turn-helix transcriptional regulator [Achromobacter]
MKQANDAVLVSPPNLERHNPDPNYLRQLLDEAGLSQQEAARRLGVSVRMMRYYLAEDDGKPAPYLVQFGLEALAAAGRKSQS
>HBN54739.1 hypothetical protein [Stenotrophomonas sp.]
MTPDASKHDPRPEYIRALLQQAGVSQRQAATLLGISERMMRYYLAGERPGPSGQAVPCLAPYTVQYALEALAHRP
>WP_175154749.1 helix-turn-helix transcriptional regulator [Achromobacter piechaudii]
MKQDNDAVLVSPPNVERHNADPNYLRQLLDEAGLSQQEAARRLGVSVRMMRYYLAEDDGKPAPYLAQFGLEALAAAGRKSQS
>WP_083561770.1 hypothetical protein [Oceanococcus atlanticus]
MRANHCPWPQYLRELLGLSGLSQREAARRLGVSERMMRYYLSEDSEGHREAPYLVQFGLEALALEKAA
Aca2
>WP_099032865.1 DUF1870 family protein [Serratia marcescens]
MTNKELKALRQILTLECSEAAEHIAGVSTRSWQRWEAGVVPVPDDVANQLTDLANIRDGLVEQHYEEFQAAGDVITLNFYMTIDEFAAATGKHNVPMWRVTNSVAGECLSSGIARIV
>WP_060559942.1 DUF1870 family protein [Serratia marcescens]
MTNKELKALRQILALECSEAAEHIGGVSTRSWQRWEDGTRPVPDDAANLITDYAAIRDRLVEERYKLFKKTGDVITLQFYMSVDEFEAATGKRDVVMWKITNSVAGECLSAGIATLI
>WP_059202155.1 MULTISPECIES: DUF1870 family protein [Serratia]
MTNKELKALRQILALECSEAAEHIGQVTTRTWQRWEDGSRAVPDDVANEITDFATLRDNMTEDRFEEFRRKGERITLNFYMTVDEFEKATGKRNVVMWKITNSVAGECLSAGIANLI
>WP_078005046.1 DUF1870 family protein [Izhakiella australiensis]
MNNKELKALRLILTLEPGEAACHIGNKDIRTWQRWESGASPVPQYVINLMDDYNQLRDALVEKRYAEFHRKGELIMLNFYMTLDEFEAATGKRDVVMWRITNSVAGECYSAGIASLE
>WP_101146715.1 DUF1870 family protein [Halomonas sp. MES3-P3E]
MNAKELQALRKMLMLDVSEAAEIIGGVSKRSWQYWEAGRSPVPDDVEDKMLGLLTQRQYLMDEIEAKLDKEGDTISVPFYVHHAEFSEANPGKGILPWRISQSVAAELYANNLVNLK
>WP_041692545.1 MULTISPECIES: DUF1870 family protein [Edwardsiella]
MTNIELQALRKLFLLDVAEAAEEIGHVSPRSWQYWESGRSPVPDDVATKMEALAKTRGEMLSHQRQEMSKAVAPHSIQFYRTRDAYTSSTGDQSAVMWRLSQSVAAALFAEDGAILSEDKQSGNDRHV
>OHV13024.1 hypothetical protein BH688_03210 [Kushneria sp. YCWA18]
MNGKELQALRKMLMLDVSEAASHVGHVSNRTWQYWEAGRSRIPVDVEMEMEVLKQKRAERINHIEASMEGVPFEDWDKALSLKFYQRFEDYQAEHPESTLVDWRIDQAVAAWFFADGVAQLT
>WP_116304284.1 DUF1870 family protein [Alkalilimnicola ehrlichii]
MNAKELQALRKMLMLDASEAAELIGGVSPRSWQYWEAGRSPVPADVEVTMEVLVEQRAKLIDEIEERVKGKPVDERIDVLELPFYQRFEDYEAANPGKSRLDWRVEQSVSALYFADGMARLA
>WP_107293866.1 DUF1870 family protein [Photobacterium phosphoreum]
MTNYELQALRKLLFLDVAEAAKEVGEVTTRTWQRWEDGSRKVPQDIADQMNDWCQLYSDMLDDKRINNKDITYYKTLDDYEAATGKRNVVVWRLTQAIYSILLLERLRANGMD
>OBU15028.1 hypothetical protein AYY19_18250 [Photobacterium aquimaris]
MTNYELQALRKLLFLDVAEAAKEVGEVTTRTWQRWEDGSRKVPQDIADQMNDWCQFYSDMLDDKRMNNKDITYYKTLDSYEAATGKRNVVVWRLTQAIYSILLLERLRTNGLD
>WP_107240553.1 DUF1870 family protein [Photobacterium phosphoreum]
MMTNYELQALRKLLFLDVAEAAKEVGEVTTRTWQRWEDGSRKVPQDIADQMNDWCQFYSDMLDDKRVNNKDIIYYKTLDAYEAATGKRNVVVWRLTQAIYSILLLERLRTNGLD
>WP_080176404.1 DUF1870 family protein [Photobacterium toruni]
MTNYELQALRKLLFLDVAEAAKEVGEVTTRTWQRWEDGSRKVPQDIANQMNDWCQLYSDMLDDKRMNNKDITYYKALDDYENATGKRNVVVWRLTQAIYSILLLERLRTNGLD
>WP_107304722.1 DUF1870 family protein [Photobacterium phosphoreum]
MTNYELQALRKLLFLDVAEAAKEIGEVTTRTWQRWEDGSRKVPQDIADQMNDWCQLYSDMLDDKRMNNKDITYYKVLDDFETATGKRNVVVWRLTQAIYSILLLERLRANGMD
>WP_082955740.1 DUF1870 family protein [Photobacterium aquimaris]
MEEIMTNYELQALRKLLFLDVAEAAKEVGEVTTRTWQRWEDGSRKVPQDIADQMNDWCQFYSDMLDDKRMNNKDITYYKTLDSYEAATGKRNVVVWRLTQAIYSILLLERLRTNGLD
>WP_065191282.1 DUF1870 family protein [Photobacterium kishitanii]
MTNYELQALRKLLFLDVAEAAKEVGEVTTRTWQRWEDGSRKVPQDIADQMNDWCQLYSDMLDDKRMNNKDITYYKALDDYETATGKRNVVVWRLTQAIYSILLLERLRTNGLD
>WP_107251569.1 DUF1870 family protein [Photobacterium kishitanii]
MMTNYELQALRKLLFLDVAEAAKEVGEVTTRTWQRWEDGSRKVPQDIADQMNDWCQLYSDMLDDKRMNNKDITYYKALDDYETATGKRNVVVWRLTQAIYSILLLERLRTNGLD
>WP_019933869.1_put_ACA2_domain-containing_protein_[Oceanimonas_smirnovii]
MTHYELQALRKLLMLEVSEAAREIGDVSPRSWQYWESGRSPVPDDVANQIRNLTDMRYQLLELRTEQIEKAGKPIQLNFYRTLDDYEAVTGKRDVVSWRLTQAVAATLFAEGDVTLVEQGGLTLE
>WP_011220919.1_put_ACA2_domain-containing_protein_[Photobacterium_profundum]_
MSWLNMNNVELQAIRKILMLEVTEAADVIGNGVSSNTWQSWESGSLAIPDEIQAEIYSLCQMRETLLGETFKELYDKNDGSFNAVGTLRYYSTLNAFLIDYPESNHLCWRLHQSVCSSLFAEGGDVELSTDTPLYPVYFKMRISLIPTFESCH
>WP_085247667.1_put_ACA2_domain-containing_protein_[Gilliamella_mensalis]
MTNLELQAYRRFLMLKVSEASEHIGKTDIKTWHDWENGITPIPESVTKAMQELKKRRNEKINIIINSINDRIGSNTIRYFMTYEEFKKVNTDLDVIQWRLHQSIATELYFRGLEKLC
>WP_086362348.1_put_ACA2_domain-containing_protein_[Gilliamella_sp._N-G4]_
MTNIELKTLRRLFFLDVADAATYIGKCSKRAWQYWESGSRKIPDDVIDTMNKLKEERTELLLLLQTDNLLSNNKIGNLVYSRLIESVKAELYSKGFIDKII
>WP_065605619.1_put_ACA2_domain-containing_protein_[Gilliamella_apicola]_
MTNLELQAYRRFLMLKVSEASEYIGKTDINTWHEWENGTKPIPEFFRKTMQEIKKIRNEKINIIINSINDRIGSNTIRYFMTYEEFKKVNLDLDVIQW
>WP_012218856.1_put_ACA2_domain-containing_protein_[Salmonella_enterica]_
MTIEECTIYITQDNNSTTWQRWEAGDTPISPEIIARLKEMKARRQRRINAIVDKINNRIGNNTMRYFPDLSSFQSIYTEGDFIEWKIYQSVAAELFAHDLERLC
>WP_078890983.1_MULTISPECIES:_put_ACA2_domain-containing_protein_[Actinobacteria]
MPDYTDPPGMPEDERMTPAELKVVREFLGLTGDWLASHLGVSPRTVRHWEQGKYPIPDGVRLEVEDLERRTGEFVSGIIEQLMDLPDPGVLTYRDDAEYHAAHPEIPFPASWNRAVVARVAQEVPGLRIAYPDPAA
>YP_007006939.1_put_ACA2_ZF40_0030_[Pectobacterium_phage_ZF40]_
MTNKELQAIRKLLMLDVSEAAEHIGRVSARSWQYWESGRSAVPDDVEQEMLDLASVRIEMMSAIDKRLADGERPKLRFYNKLDEYLADNPDHNVIGWRLSQSVAALYYTEGHADLI
>YP_007007721.1_put_ACA2_AsaM-56_0032_[Aeromonas_phage_vB_AsaM-56]
MTHNQLKQARQQLCLTQAAMAKAMGIGTRKWERWEGGHSPISAEGATLLRLLVELNKLENGI
Aca4
>ABR13385.1 hypothetical protein [Pseudomonas aeruginosa]
MTEEQFSALAELMRLRGGPGEDAARLVLVNGLKPTDAARKTGITPQAVNKTLSSCRRGIELAKRVFT
>WP_023086532.1 hypothetical protein [Pseudomonas aeruginosa]
MTKEQFSALAELMRLRGGPGQDAARLVLVNGLKPTEAARQTGITPQAVNKTLSSCRRGIELAKRVFT
>WP_078463838.1 hypothetical protein [Pseudomonas aeruginosa]
MTEEQFSALAELMRLRGGPGEDAARLVLVNGLKPTDAARKTGITPQAVNKTLSSCRRGIELAKRA
>WP_035565525.1 MULTISPECIES: hypothetical protein [Halomonas]
MTAEQYDALVKLMRGSPDSAGNLAARRVLVDGVSKAEAGRETGASRSTVHLTVKRYIEGYELMKKVFSS
>WP_082693166.1 hypothetical protein [Pseudomonas sp. URMO17WK12:I11]
MTEDQFTALAELLRMRGGASQEAARLVLVEGLSTTEAARRVGTSPQGVSNVLASCRRGLDLARRATLEG
>WP_108234915.1 hypothetical protein [Pseudomonas indoloxydans]
MNAVQFEALAELLRMRGGASQEAARLVLVDGVAPAEAARRVGIQPQAVNNVLNSCQRGIALARTAAGL
>WP_101192670.1 hypothetical protein [Pseudomonas sp. ZYSR67-Z]
MTAEQFSALAELLRLRGGASQEAARLVLVEQLTPAEAARAAGCSPQAVSNVLASCRRGLELAHAAVGH
>WP_095019838.1 hypothetical protein [Pseudomonas fragi]
MTEEQFMALAELLRMRGGASQEAARLVLVEGLSTTEAARKVGTSPQGVSNVLASCRRGLELARRATQGSA
>WP_081042447.1 hypothetical protein [Pseudomonas brassicacearum]
MTEEQFMALAELLRMRRGASQEAARLVLVEGLSTTDAARQVGTSPQGVSNVLASCRRGLELARRATQGGA
>EWC40190.1 hypothetical protein B597_016570 [Pseudomonas stutzeri KOS6]
MMTGEQFGALAELLRLRGGASQEAARLVLVEGLAPAEAARQAGTTPQAVSNALASCRRGLELARVAAG
Aca3
>WP_049360086.1 XRE family transcriptional regulator [Neisseria meningitidis]
MKKFEAPEIGYTPANLKALRKQFGLTQAQVAEITGTKTGYSVRRWEAAIDAKNRADMPLVKWQKLLDSLK
>WP_064084317.1 transcriptional regulator [Eikenella corrodens]
IDNPEFGYTPANLKALREKYNLTLQQAADITGTKNWVAVSRWETPVGAPNHADMPHTKWLRLLEHIE
>CWR98699.1 putative phage associated protein [Neisseria meningitidis]
QNKPLGYTPYNLRTLRNRCKLTQAELAQIVGVKHYIQVGRWEAEPDTETRRADMPLEKWRQFLDWIE
>WP_064106457.1_put_ACA3_transcriptional_regulator_[Eikenella_corrodens]
MIDNPELGYTPANLKALREKYNLTLQQAADITGTKNWVAVSRWETPVGAPNHADMPHTKWLRLLEHIEQA
>ACF29825.1_put_ACA3_put_phage_associated_protein_[Neisseria_gonorrhoeae_NCCP11945]
MRNKINRNDMELGYTPYNLRTLRNRCKLTQAELAQIVGVKHYIQVGRWEAEPDTETRRADMPLEKWRQFLDWIEKTNAV
Aca5
>WP_103182538.1 hypothetical protein [Pectobacterium odoriferum]
MSLTEYIDKNFGGNKAAFARHMGVDAQAVNKWIKSEWFVSTTDDNKIYLSSVRREIPPL
>WP_039558032.1 hypothetical protein [Pectobacterium carotovorum]
MSLTEYIDKNFGGNKAAFARHMGVDAQAVNKWIKSEWFVSTTDDNKIYLSSARREIPPLK
>WP_039494319.1 hypothetical protein [Pectobacterium odoriferum]
MSLTEYIDKNFAGNKAAFARHMGVDAQAVNKWIKSEWFVSTTDDNKIYLSSVRREIPPVA
>WP_103204094.1 hypothetical protein [Pectobacterium carotovorum]
MSLTEYIDKNFGGNKAAFARHMGVDAQAVNKWLKAEWFVSTTDDGKINLSSVRREIPPL
>WP_109463512.1 hypothetical protein [Pectobacterium parmentieri]
MDLTEYIKKNFGGNQAAFARHMGVRPQKVQDWLNAEWIVIDNKLCSVRREIPLITKDEAENK
>CNL92733.1 Uncharacterised protein [Yersinia kristensenii]
MELIEYIKLNFSNNQSEFARHMGVDRQKVQVWIKSEWIVVGNKLYAPRREIPEIDM
>WP_040153825.1 hypothetical protein [Photorhabdus luminescens]
MLLTEYIDRNFHGNKAEFARQMKVDPQHVNKWIKGGWIVVKNILYSPKREIKVSIDNTKLYD
>WP_033576141.1 hypothetical protein [Dickeya chrysanthemi]
MRLADYIDQNFGGSRAEFARHMGELPQKVTKWLKSEMIVHIEDGRAYLCTVRREIPSKNNAKKC
Aca6
>WP_035450933.1 XRE family transcriptional regulator [Alcanivorax sp. 43B_GOM-46m]
MTAMKEWRARMGWSQRRAAQELGVTLPTYQSWEKGIRLSDGSPIDPPLTALLAAAAREKGLPPIS
>WP_063139755.1 XRE family transcriptional regulator [Alcanivorax sp. KX64203]
MTAMKDWRTRMGWSQRRAAQELGVTLPTYQSWERGVRLSDGSLIDPPLTALLAAAAREKGLDPI
>WP_123771529.1 helix-turn-helix transcriptional regulator [Vulcaniibacterium tengchongense]
MTRNMNTPVARWRARMGLSQRAAAEALGMALSSYQDQERGINRQTGQPIRTPLTLLLACAAIERGIAPVE
>MBT13322.1 hypothetical protein [Oceanospirillaceae bacterium]
MDALKQWRQRMGWTQRQAAAELGMTLKTYQQQERGVSWSTGAPITVPRTTLLAAAAREAGLDVIPG
>WP_100317165.1 helix-turn-helix transcriptional regulator [Xanthomonadaceae bacterium NML75-0749]
MTDTALKQWRTRLGLSQRDAAARLGLTLTAYQANESGADHMTGKSKKPKRYILLAAAAVEKNLEPIQKKP
>WP_149569750.1 helix-turn-helix domain-containing protein [Xanthomonas translucens]
MTETPIARWRARMGLSQRAAAEALGMSLSGYQEQERGAGFDGRPREAPRVLLLACAALEHQLTPID
>KAF0804941.1 hypothetical protein A6D6_02705 [Alcanivorax sp. 6-D-6]
MPQAAPDTALAQWRARMGLSQRAAADALGASFRTYQQWESGISRQTGKPIDPPLTALLAAAAREHGLPPIS
>WP_159661047.1 helix-turn-helix domain-containing protein [Alcanivorax sp. 6-D-6]
MSTVEATAMPQAAPDTALAQWRARMGLSQRAAADALGASFRTYQQWESGISRQTGKPIDPPLTALLAAAAREHGLPPIS
>WP_185805524.1 helix-turn-helix domain-containing protein [Achromobacter denitrificans]
MTPADFQAWRHRMGYSQRAAAQALGVSLPTLQAWERGTAFATGKPVVIDKRTALACAAISAGLLAGLEDEP
Aca7
>WP_064700810.1 hypothetical protein [Halomonas sinaiensis]
MIDARKYYNPDLAPELVSRALAVTGTQKELAERLDVSRIYIQLLGKGQKTMSYAVQVMLEQVIQGGEN
>WP_064702654.1 hypothetical protein [Halomonas caseinilytica]
MIDARKHYDPNLAPELVRRALAVTGTQKELAERLDVSRTYLQLLGKGQKSMSYAVQVMLEQVIQDGET
>WP_097023388.1 hypothetical protein [Chromohalobacter canadensis]
MIDARTEHDPDLAPGLIERAIGLVGTQRELAERIGVSRVYLQLLSKRQKQMSYGVQVTLEQIIREAE
>PHS59641.1 hypothetical protein COB03_02025 [Alteromonas sp.]
MIDARTHYDPARAPGLIASATKTAGSQKELAEQLGVTPRTLRHLSRRERDMSYTMQVALEQITNSG
>WP_096297726.1 hypothetical protein [Halomonas sp. hl-4]
MIDALTHHDPASAPDLIEQAIAVAGSQKELAERLGVTPRTLRQLVRIERDMSYTMQVALEQIIKSP
Aca9
>WP_131138857.1 helix-turn-helix domain-containing protein [Klebsiella pneumoniae]
MKNTRLVDAQSKLGFSKAEMARALSVHYNTYDKWERGEQKPQAAVYTAVDMLLFMHAKGILTEWMSRSE
>WP_099843333.1 helix-turn-helix domain-containing protein [Raoultella ornithinolytica]
MKNTVLVDAQNKLGFSKAEMARALSVHYNTYDKWERGEQKPQAAVYTAVDMLLFMHAKGILTEWMSRAE
>WP_060452157.1 helix-turn-helix domain-containing protein [Serratia marcescens]
MMQNEILSEAQAALGLNKQDMARALGVHYNTYGKWSRGEQNPPAAVYTAINMLLFLKEKQLVAEWLYRNESFKQSR
>WP_110147651.1 MULTISPECIES: helix-turn-helix domain-containing protein [Serratia]
MHNEILSEAQAALGLNKQDMARALGVHYNTYGKWSRGEQNPPAAVYTAINMLLFLKEKQLVAEWLYRNESFKQIR
>SAY46564.1 Uncharacterised protein (plasmid) [Serratia marcescens]
MQNEILSEAQAVLGLNKQDMARALGVHYNTYGKWSRGEQNPPAAVYTAINMLLFLKEKQLVAEWLYRSESFKQSR
>WP_161545405.1 hypothetical protein [Pectobacterium parmentieri]
MTKEELIAAQHSLGFNNTEMAIALNVPYRTYYKWVTGEREMPSIAYSAVKMLQVIHANGLMHEITLNTAL
>WP_127087940.1 hypothetical protein [Pectobacterium parmentieri]
MTKEELLAAQHSLGFNNTEMAIALNVPYRTYYKWVTGEREMPSIAYSAVKMLQVIHANGLMHEITLNTAP
>AWH14652.1 hypothetical protein [Aeromonas phage 62AhydR11PP]
MTHTEILQARQSLGLSVNAMAQRLGIDRNTYGKWERGEQRASAIAATAIKWLVAGKIE
>YP_007007759.1 hypothetical protein F394_gp70 [Aeromonas phage vB_AsaM-56]
MLPEQIKQARQSLGLSVNAMAQRLGIDRNTYGKWERGEQRAPAIAATAIRWLVAGKIE
>WP_129352084.1 hypothetical protein [Desulfovibrio carbinolicus]
MTPEQKQQQIEFIKRSEKILGFNAGEMARALFVDYDTYGKWRRGQRELKAAPTTSIRMLVVMKICNAAKEDAFTMWTNQIQP
>WP_045860292.1 helix-turn-helix domain-containing protein [Cellvibrionaceae bacterium Bs12]
MTEKTQTTLARESLELERDEMAAALNVHRMTLAKWERGEHKPPAAAVRATELLQFLHKKNLLREFIETQTTN
>WP_109729080.1 helix-turn-helix domain-containing protein [Edwardsiella piscicida]
MTPEQIKEARQLLGFSQAKMCKALGLTSVMTYAKWEQGCSSPNAAAISAIEMLLYMHSAGVLDGWLSRI
>WP_161506949.1 helix-turn-helix domain-containing protein [Aeromonas media]
MTPEQVKQARLTLGLSQSQMCKALRLTSVMTYAKWEQGTAKPTASAAASIEMLLYMRTAGVLDGWIAKHANS
>WP_051014535.1 transcriptional regulator [Enterobacteriaceae bacterium B14]
MTPQEMEEYRTRMGFKTHTDFSSALHVTRSTYNNWRDGTAMPSAIADTAIRILVFIHSQGLLDEWVEYAK
NNIVSGDGITLEMIHAIVDHYTYSDIQYRMAAIDDVNNHVYETTNLLDLHAIAEKYSKLGEGEGDYRDEY
ID
>WP_159332377.1 helix-turn-helix domain-containing protein [Tenacibaculum maritimum]
MNNIKIKKIRKELGLTQEEFAKKLGLHYRTIQKWESGETKIRRANTFLIEELYRKHTKGVDKNKFENKNG
NKLIELPDGSLMIQVPLVPFSTYASFIEVYENEHQVNEKFETTYFTVDKISKGNYIAFTVKNDSMNGGML
FDTPSGAQVLTRELEKQRWRNDFNSTQYGWVIICQTGIFHKDIKGPDENGNIICISRNNSPEFPEFPLSL
NDVHSIYKVIKRTF
Aca10
>WP_058089479.1 helix-turn-helix domain-containing protein [Aquabacterium parvum]
MLTNSSSVARSDSPEPADIRAARKAAGLTQTEAARLVHGTLRAWQEWEAGNRQMHPGLWELFRLKIS
>WP_126025906.1 helix-turn-helix domain-containing protein [Variovorax guangxiensis]
MPNHPNRGPKGPSSNPTPADICTAREATGLTQTQAATLIHSSLRTWQQWEAGDRRMHAGLWELFRIKAGLVNLAK
>WP_033945022.1 MULTISPECIES: helix-turn-helix domain-containing protein [Gammaproteobacteria]
MSSSPTPDAIRTLREKAELTQTDAAALVHSGLRTWQQWEAGDRRMHPGLWELFRLKTTLIERPKTGINQ
>WP_105843177.1 helix-turn-helix domain-containing protein [Burkholderia multivorans]
MSSSPTPDAIRALRKKAELTQTDAAALVHSGLRTWQQWEAGDRRMHPGLWELFRLKTTLIERPKTGGLNDS
>WP_165674619.1 helix-turn-helix domain-containing protein [Pseudomonas otitidis]
MSSSPTPDAIRALREKAELTQTDAAALVHSGLRTWQQWEAGDRRMHPGLWELFRLKTTLIERPKTGGLNDS
>WP_032962438.1 helix-turn-helix transcriptional regulator [Bordetella hinzii]
MSHPTPEQIKAAREAASLTQTAAGALVHSSLRTWQQWEAGDRKMHPGLWELFCLKVAAQRAGSATSRSEG
>WP_074980464.1 helix-turn-helix domain-containing protein [Pseudomonas citronellolis]
MSSATPDPAEILTARKAVGLSQTAAAALVHSSLRTWQQWEAGDRRMHPGLWELFLLKTQLPSPSS
>WP_101080166.1 helix-turn-helix transcriptional regulator [Rahnella sp. AA]
MTPTPDEIKAARNLAALTQTEAAALTHSKLRTWQQWEAGDRKMHPGLWELFTLKIRGAGHEK
>WP_071557704.1 helix-turn-helix domain-containing protein [Pseudomonas aeruginosa]
MTPSPAEIRAAREAAELSQTAAADLVHSKLRTWQQWEAGDRRMHPGLWELFRLKIATLGPPTDVSSARSSASLAG
>WP_128651378.1 helix-turn-helix domain-containing protein [Pseudomonas aeruginosa]
MTPSPTEIRAAREAAELSQTAAADLVHSKLRTWQQWEAGDRRMHPGLWELFRLKIATLGPPTDVSSARSSASLAG
>WP_063140670.1 MULTISPECIES: helix-turn-helix transcriptional regulator [Alcanivorax]
MNNEPTPAEIRGAREAAGLSQTAAAELVHSKLRTWQQWEAGDRKMHPGLWELFRLKIATLIAHT
>WP_122371934.1 helix-turn-helix domain-containing protein [Pseudomonas cichorii]
MSKSPSPSEVRSARESAGLSQTAAAELVHSKLRTWQQWEAGDRHMHPGLWELFRLKITTLIAST
AcrIIA1
>WP_003722518.1 anti-CRISPR protein AcrIIA1 [Listeria monocytogenes]
MTIKLLDEFLKKHDLTRYQLSKLTGISQNTLKDQNEKPLNKYTVSILRSLSLISGLSVSDVLFELEDIEKNSDDLAGFKHLLDKYKLSFPAQEFELYCLIKEFESANIEVLPFTFNRFENEEHVNIKKDVCKALENAITVLKEKKNELL
>WP_014930689.1 anti-CRISPR protein AcrIIA1 [Listeria monocytogenes]
MTIKLLDEFLKKHDLTRYQLSKLTGISQNTLKDQNEKSLNKYTVSILRSLSLISGLSVSDVLFELEDIEKNSDDLAGFKHLLGKYKLSFPAQEFELYCLIKEFESANIEVLTFTFNRFENEEHADIEKDVKKALNNAIAVLKAKKEELL
>WP_003723291.1 MULTISPECIES: anti-CRISPR protein AcrIIA1 [Listeria]
MSIKLLDEFLKKHNKTRYQLSKLTGISQNTLNDYNKKELNKYSVSFLRALSMCAGISTFDVFNELEELEKNYDDLAGFKHLLDKYKLSFSAQEFELYCLIKEFESANIEVLPFTFNRFENETHVDIEKDVRKALENAITVLKEKKNELI
>NP_049989.1 hypothetical protein Sfi21p25 [Streptococcus virus Sfi21]
MIINVARVETVLMNNAIPANYLEREIGISRSAITRVRNGERKIENLKLETIIKVQKWIDSGKYTFSYDYSDLIEELEEDIAEGLTDEYIYVVRGAYNEILEKCPIIDYYYTSEEIEEGDLAEKTLTASALSEMKQDNEIF
>NP_695135.1 hypothetical protein O1205p57 [Streptococcus virus O1205]
MIINTARVELVLMNKAIPANYLESEIGISRSAITRVRNDERKIENLKLETIIKVQKWIDSGKYTFSYDYSDLIEELEEDIAKGLAGKYIYVVRGPYNEILEKCPIIDYYYTSEEIEEGELAEKTLTASVLAEMKSDNEIF
>YP_008772111.1 hypothetical protein V442_gp52 [Streptococcus phage TP-778L]
MIINTARVELVLMNKAIPANYLEREIGISRSAITRVRNGERKLENLTLETIMTIQKWIDEGNYRFSYDYSELIEDLEEDIAEGLTDEYIYVVRGPYNELLEKCPIIDYYYTSEEIEEGNLAEKTLTASVLAEMKQDNEIF
Aca8
>YP_009272953.1 HTH transcriptional regulator [Sulfolobus islandicus rudivirus 3]
MKRQVRVGNTIYYVESEDDLVSVTHELARQGIKIEKIAYLLGVSVRKVRQYLESC
>YP_009362682.1 hypothetical protein CCL42_gp09 [Sulfolobus islandicus rod-shaped virus 8]
MKVVQVQNTRYFIQDKDDLISVTHELARQGYSISQIAQVLGISERQVRKYLEDCW
>YP_009362550.1 hypothetical protein CCL43_gp50 [Sulfolobus islandicus rod-shaped virus 7]
MKVIQVENVRYYIQSKDDMISLVHELAKEGKSITEIAKILGISERVVKRYMSECW
>AZI75944.1 helix-turn-helix domain [Sulfolobales Beppu rod-shaped virus 1]
MSQKIVQIGQTRYYIESEDDEISLTHELARKGYSVKQIASILGVSEKKVRKYISECW
>YP_009362663.1 hypothetical protein CCL45_gp53 [Sulfolobus islandicus rod-shaped virus 5]
MKTVQIGQTRYYIQSRDDMVSLSHELARKGYSISEIAKILGVTERQVKKFMNECW

## Sheet: Promoter_sequences_aca_bacteria
>NZ_LKJO01000072.1_6|AcrIC7(WP_003294373.1)|AcrIC6(WP_080050315.1)|Aca10_TGC30851.1
CCGCTGGATGTTCCGGGCCAGTCTATTGACAGGCCTGCACCGCGGCACGTAGTTGCGCCTCGTAGCCCAGGTGCTGCTGCCGCTCTGCCAGCAGCGCCCGGACCTTGGTCTGCAGGCTGTCCCCCTTCTGCAGCGACGCCGTGGCCCAGGTCGGTTCCTGCACCGCCGGCGCCCGGCAGGGCACCGCCACAGGCACCTCTACGCGCACCGTGCGCGGCTCGGCTTCCTGCCGGCCGGCGCATCCCGCCAGCGCGACCGCAAAAATCAAAATCATCGAACGCATGTGGTCCTCGCAAAAAGATTTGCAAATACGCTCATTGAGCGTATTCTACACCCATGGCAGGCGTAAACGCCGACCACCGCCCCGGCGGAACCGGGCTTCCTGATAGGAGCAACATCA
>NZ_LVIC01000026.1_6|hypothetical_protein|AcrIC6(WP_080050315.1)|hypothetical_protein|Aca10_WP_063140670.1
TGGCCGCGCCCGATCACGTTCCGGTCCCACACCCTGATCTGGACCAGGCAATGGTGATGGTCGCACGGCAAGGCCAAAAGACTGTTGCAAGGGTTTTGTTCATCAACACGCAGGTGCTGCATTCCACGTCTCATCGCACCCGCCCGCATCCCAATCTGCCCCACCCCGCACACCGCCAAGCCACACGCCGAAAGGGTGTGGCTTTTTACGTTGCGCCCACGACCTGGATGCCACCAATCACTACCCTGCCCCAGCCCACCAAAGGACAGAGGGTATTCGGGAAATCGTGTGGAAATTTGGCTTGCGCAATGCGCTCATTGAGCGTATCTTTAAATCCATGGAAGGCGCAGAGCCGACCACCGCCCCGGCGGAACCGGGCATCCTGATAGGAGCAACATCA
>NZ_PITQ01000022.1_4|hypothetical_protein|Aca10_WP_101080166.1|AcrIF17.1_PLY37347.1_Pectobacte_rium_carotovorum|AcrIF16_RKO74367.1_Pectobacteri_um_parmentieri
ATTGTCCGGGCCGCATTCCTGGCCTCGGAAACCTGGAAGAAAAACCGTAAATAAAGCCGATCATCGTTTTCCGCCGGCCTGCGTGCCGGTTTTTTTGTGGCCACCTCCGGCCAGGTGTGTACGGTTCTCACAGGGGCAGCCGGTGATATGACGCTTCCTCGTCACGGCTGTTCGTTCCTCGCGGTGCTGCGGTACGCCTCAGCCGTGTCTGCGGCGAGCGTTGCGTGTTTTTCACGGACTATATCTTTATAAAGTACAATCCTGGGTAATGATGAATCGCCGTTTTTTTACGTTTTAATCCTGGTTTTTAATTAACGGAAAATGAAAATTAATGCTTTGAATTACGCTCAATGAGCGTAATATGGTGTTTATGAATTCTCATGAATATCGAGGCGTAAAA
>NZ_CP027301.1|AcrIF17.1|HP|HP|Aca9
GCAGTATATGTAATGGTGTATTCCAGTACATATCACGATCATGCATTGCTAACTGCAATATTTCTAATGCCATTGGGCTTCATTTTATTGGGATGGTCCTACTACTCCGAGTCTAAAGTTGAACAAAATTAAAGGTTGCCAGTTGATGGCATGCAAAAAAATGTGGCCCCCACGGCGTAGCAACTTCGCCGTGGGGGGATTGGGCTTCATTTTATTGGGATGGTCCTACTACTCCGAGTCTAAAGTTGAACAAAATTAAAGGTTGCCAGTTGATGGCATGCAAAAAAATGTGGCCCCCACGGCGTAGCAACTTCGCCGTGGGGGGGCTCGCGTGCTGCCAGTGGCTCTGATGAAATTACCCTTGATGAATTCTGAAAGAATGAAAACAGGCAGGTAAAAA
>NZ_NKYI01000017.1|AcrIF22|Aca9
ACTTTCTGGACTGTTGGCGCACATGCAGTAATTGTTAAAGCTGAAACACCAATTAATGCTGCAAAAAGTAACTTTTTCACGTCCCTATCCCCATCGGTTTGTTTGGGACAGATTAACAAGGGAAACAACAGCACCGCAATTGAGCCCTGCATTATCACAGGCACTTAGTAAATGCCTGCTGTAATGCCTTAACTTGACTGCTCAGTCGCGGTATCAACCAGCGCCAGCGCTTCGCTAAAGCTCACCCCGGTCCGGTTTAGCCATGGGCTAACTTTTATCCGTTGGTATAGAATCCACAACAAAACACCTGACAGGTGATAATACTATTGCGAACCACACCTATCAGGTGTATATTTAATTCATCGAAAGCAATACTGCTTTTCCAGTGGAGGATGTAAAA
>NZ_CP036439.1|AcrIF22|Aca9
ATGAGGCAAAAAGCCTCAAGCGCCACCGCCATTATACCGTGTAGCCCATAGCCGACCCAAGACTATCCATCTGAAAAAAGGCTATATCCTCATGTTTTTTCTGTTCGTTCTCCGCTGCCCGTTGTTCACTACCGGTACTGATTCCTGCGTGAAACACTATCCAGTCATCCCACGATGACCCGGGTTGAAGTAGTCTGGAGGATGTAGTCAACGACCTCCTCGCTCTGTCATACATCACACTCCCTTGGGCAAAACTCATACAGAGCTGCGACGAATATAATGTGCAAAGCCCCAAACAAAATAACACCTGACAGGTGATAAATACATTGTGAAACACACCTGTCAGGTGTACACTGAATTCATCGAAAGCAATACTGCTTTCCCAGTGGAGGATGTAAAA
>NZ_QRDJ01000007.1|AcrIF11|Aca7
CCCGTTGATGCACGCCCCGATCCGTCCCTGATGTTTATTGACCTGAGCCGGTACCCGGCCAGCTGCTATCTAATGCGCGCCGGCGATGATGCGGGCGTGGGCGGCCCGGTGTTTGAGGGTGATGTACTGGTCGTTGATGAGGCGCGCCACCCAAGCCATGGGGATCTCGCCGTGATCATGATCGATGGCGTGCGTGAGGTGTTTCAGACGCTGCGCGTCGGCCCGCAGTTTCGATTCCAGCCGGTGGGCGGCGGTGCGAGCCGTCGGATCAAGCCGGATCTGGTGCTGGGTGTGGTGGTGAGTCTGGTTCGGCGCTGTGCGGCCTGATCGATGCAATAAAAGCCTTGCAATGGAAACTAAGTTTCCGTACACTGTGCTTAACAGATCAGGAGACGACGAC
>NZ_FRAL01000017.1||AcrIF11|Aca7
AGCGCTCATCTTTCAAAGATTCCCATAACATACTGAAAATAGAGGAATATATTACATCGCACCAGTTGACAAAAATTGACGGTAGCCGAGCGAGGCGACGCCATGCGTACAATTCGACGTACAAACCAGCATCGCGGCCGGCGCAATAATACCATGAGCCGACAGGCACCCACCGACCTGCAGCTGTAGCTCAATGGTAGAGTCACACCCGGCTCGCCTCCCCTTCCCGATCAGCACCCTACCCGTCCCGCTGTCTCACGATTCGCCGACTGTCTCACGCTCGCGCCGTCAGGTGGGGAGCATCGTCGGGCATGGGTCCACCGCATTCATTGGCCCTGCCGCATTTGACATGATAACTCAGTTATCATAAACTGAATTCAACAGATGAGGAGACGGCGCC
>NZ_BDEP01000029.1|AcrIF11|Aca7
TCGAGGCTCAGGCTGTGCCAGTAACGGTCGGCGTAGATGTCGCGGGCCAGGCTGATCGGCAGCTCACGCATGTCGCCGGTGTGGCCATAGTCCCGCGCCACCGCCTCGGTGATGCCGTAGCGGGTCGGGCCCCCACGATCCGCCGGATGATCGACATAGCCACCCTCACGGTCGATCACCTCGCCGATCAGGCGTTTTTTCAGCGTCTGATGCATAGCGGGCTCCGAGCGAGGGCGAGCGTCTACTGAGTCGATCCAAGGCATAGACGCTCCGACACGAAAACGCCCAGCGAGCCGTCAAGGAATCCTTGATAGCTGCCGGGCGTAAAAAATTCAGGGAATGGCTTGAAATGATAACTCAGTTATCATATACTGTATTCAACAGATGAGGAGGCGGCGAC
>NZ_AQPF01000023.1_4|hypothetical_protein|AcrIC6(WP_080050315.1)|Aca6_WP_159661047.1
CAACACCTTCGCCGCCGCTTGCTACAGCCAGAACAGCATGCAGGAACTGCTTGATGCCTATACCGAATCTGAGGCAGACACCACCGACTGCGAAGAATGGGGTATCTCTGAGCAGGAGTGGATGGACAGCATCGAGGCGGCCCTGGGCGCGAAAATGCGCGAGGTCCTGGTTGATCACCAGGACGATCAAGACACCCTCGACGCACTGCACGAATGGGCAAACCAGCCTGCCGGCCGCCTGAGCATCGATGATGACGGCGACGTCATCTCCCCGAGCGGTGCTGCCCTCACCACCGGACAACTGGTCGGCTTTTTCCGGAGCATGGCGTAATCCCTGCGCCCCGCTTCGGCGGGGCCTTGCTGCCGAACAGGCAGACCCAAACAACAGGAGATGATGACA
>NZ_BCNR01000002.1_2|cluster_51174_0.5_1_0.8675|AcrIC6(WP_080050315.1)|hypothetical_protein|Aca6_WP_066533784.1
AAAGAAACCTACGCCAGCGAACAAGACGCCCTGACCGCTGCCCGCGCCGAACGCCAGCGCCTGGAACGCGGCATGGCCACGTTCGAACTGACCCTGGCGCTGGGCCGCCCAGAACTGATGCCCCAAAGCCCCGTGCGCGTGACCGGCTTCAAGGAAGACATCGACGGCCAGGGCTGGCTGGTCAAAGAGGTCTGCCACACCCTCAGCGACGGAGGGCTAGGTAGCAAGGTGCAGATGGAACGGGGTGGCAGCGAAAAAAGCGAATAGCTGCCGGTGTCGCAAATCTCGGTGGTAGAAATAGCTTGCGAATGTGCAAACTTTGCACTACAGTGGAAACCATGGACAGCAACCCTGCACATCCGACCAGGCGGACCCTGGAATCCTCTGAAGGAACACATCA
>NZ_FNJL01000010.1_2|cluster_14317_0.142857143_0.142_857143_0.506714286|hypothetical_protein|AcrVA3.1|Aca6_WP_092834260.1|hypothetical_protein
GTGGACGCTTGGCTGCAGGGGAGGGCGCAGCCATGAGGGCCGCGATCCTGCTGCTGGCGGCGCTGCTGGCCGGCTGCGCGGCCACGCCGCGCGTGGAGACCGTGGAGGTGCGGGTGCCCGTGCCGGTCGAGTGCCGCGAGCCTGTGCCCGCCCGCCCAGCCATGCCCACGGAAGCGCTGCAGCCCGGTGCCACGCTGGACGACTTCGCCCGCGCGGCCATGGCGGAGATCGAGCGGCGCGAGGGCTACGAGGGGCTGCTGCTGGTGGCGCTGGAGGCGTGCCGGGCTCCCATCGCAAAATAGTGCTTGCCATCGTCTCAAATAGAGACTAATATTCGCTCCATGGTGATCGCAGTGATCACCGCGGCGCCTCCCCGTATGAGGGGGCAAGGAAGAAAAAA
>NZ_VNKP01000027.1_2|hypothetical_protein|AcrIF12_ABR13388.1|hypothetical_protein|hypothetical_protein|1305513435|Aca6_WP_123771529.1
CAGCCAATCGGGAACGCCGCTCACCAAATCGGCGCTCGACACCGCGTGGCAGCGGATGATCACAATGGCGATCCGGGAGCGGGTGATCACGCCGGACCAGCGCTTCAGCCTGCACGGGCTCAAGCACCGCGGCATCACCGACACCGCAGGCAACATCGCAGACAAGCAGGACGCAGCCGGCCACCGCGAGCGGCGTATGACCCAGCGCTACAACCACGAGCTGCCGGTCGTCGAGCCGCCGAAGCTGGCCAAGCCGCGGAAGTGATTGCCGAGCCGACGAACGGTCGCCCCGGGTCTTGACAGCGCTACGCGGTCATGTGAGCATAGTTCCACGGCCGGGCAATCCCGGCCGGCACCCACCGGCGGTGAGTAGCCGGGATACCTCAACAGGAGATGATCA
>NZ_AJSW01000008.1:12955-23182_3|Aca1_WP_139608347.1
TATAAATACTGGCTTACTGGCATTGCACTTTATAAAATCTGCGATGCTTACGCATATAACACCTGTGAAATGCCACTCTGGGACGGCTCAATAGAAAAAGCATTCATTGAAGCAGTTAAAAAAGAGGCACTTCAACGATCTGAAGAGTACAACCAAGCACAATGGACAATTTAAAACCCAACGCAGAAATCTACCACAACCCTAGCCGCGAATATATTTCGCGGCTTTTGACCGAGCTTCAACAACACATGTCTACATCACAAATTGCCAAACGGCTCGGCGTTAATCGCAGTACAATATACAATTACCTACGTGAAGAAACAGATCAACGCTTTACGCCTTGCCCATACGCAGTACAGTTTACTCTAGAAGTGCTCTTAAAAAGCTTAAAGGATTAAAA
>NZ_ANOY02000656.1:c11717-3062_2|hypothetical_protein|Aca1_SIQ01496.1
CCCGCCGACACACCTGCTGACCTGCTGCGCAGCGCTGAAGCCCGCTTCCTTCGCGAGTTGGAGCGCCTGCTCGGCGACGACTTGGCGCACACCCTGCGCGCCTTTGAGGCCGTGCAGGACAGCAGCGCGGAAGACCTCAGCAAGGATGAAATTCGCGAGGCGAGCCGATGGGCTGCAGCCTTCGACAAGGCGCGCCTTGCAGGCATGCGCGAGCTGGGCGACGTGGGGGAAGCGTACTTCTCGGTTCAGCTAGACACCTGACGAGCGGCAGCGGCACGGGCGTGCGCGCCGAGGATGGTTGACGGATTCGAGGGTCTTTGTTGAATTAGGCGATTTTCGCCTATACGATTGAGCCCATGCCAGCCGACTCCCGGCGCGGCGAACCCTACCGGAGCCACCA
>NZ_AQQV01000002.1:c50916-40404_4|Aca1_ORE86861.1
CATCGGCAAGCCTCTGCATTACATTTGCATTACAGTCTACGCCGGAGCCATCGGCAAGGCAACTTCTGTCTGCTTTGCGCCCGCCTCGATCATCCATTTTTCCAGGCCGACCGACCGGTCATGGCACGTCTGAGGCGTAGCCGGTTTCCAGCGACAGTCCGGTGTGAGACAGGTTGCTGCCGTGCGCGGGGTGAAGGTCCGCTTTCCTGGTATGGCTATTTTTGTTGGTCGCAGGTCGGATGACTGCTACTGGCCGGTTGTATCCTTAGAGCAATGGGTAAGACGTGATCTTTCGAATTCTCGACTCGGAGAAATTCCTTGAAAAATAGGCAATGAATGCCTAATCTGTAGCTGGGCCATTACCGCCTTATCAGGCAAATGTCGACTGGAGTGCTATCAA
>NZ_ASRD01000041.1:c38103-27903_7|AcrIC5(WP_089394111.1)|AcrIF11_WP_038819808.1|Aca1_KQJ67707.1
CCGCCATCGGCCAGTTCCCGGGCCTCGATGATGAGCCGGCCGAACAGCATGGGTTCATCATCATCACCGCCGATGCCGAGGGCGGCATGGTCGACATTCACGACCGCCGCCCCGTCGTGCTGTCGCCCGAGCTGGCACGCGAGTGGCTTGACCCTGCGACGCCGCCAGAGCGCGCGGAACAAATCGTGCTGCACCAGGGCGAACCAGCCGAGGCGTTCACCTGGTACGCGGTCAGCCGCGACGTAGGCAACGTGCGCAACCAGGGCGCCTACCTGATCGAGCCTGCGTAGCAGAAAACCCGACAAAAGGAACAGCGTTCCTCTTTACGCGGAGGAACATTGTTCCTATGATGTGAGTCATGCCAGCCACAACGGCGAGGCGCAAACAAGGATCGAAGCCA
>NZ_ATAH01000020.1:16818-2338_4|anti_CRISPR0408_YP_950454.1_Acr_E3_I-E_+_Pseudomonas_phage_DMS3|Aca1_WP_031637228.1
TCAGCTTTGCTACAGCGTCGCTTGCGGCTTTCTGAGCCTGATCACGCTGCATCGATACCACGTCAAGGCGCAGCCACATGATGAGCAGTGCAGTGCATAGCACACCCACTGCAACGAGCAGCCACTTAGTCACAGAACACCTTGCCGAGTACGATGCCTGATACGTGGATCCAGAAGAGAGCCGACCAGCCCAGGACCATCATGACGTGCCAGATGATTCCGCCAGTGGACCACTCATCAATAACGAGGTAGGCGTTCCGTGCGATCACAGCGAGGATGAGGATCGCGCCGAGCCATTCCATACCTACTCCGACGAACGGTTGTTGTGGTGTACGTTGTTACCCATTAATCTACACACATGCCAGCCACAACGGCGAGGCGCCAAGAAGGATAGAAGCCA
>NZ_ATAQ01000306.1:c5260-2_6|anti_CRISPR0021_CCD58443.1_AcrF_7_I-F_-_Pseudomonas_phage_LPB1|Aca1_EQM83993.1
CCGCGATCGGGCAGTTCCCCGGGCTCGATGATGAGCAGGCCGAGCAGCATGGGTTCGTGATCATCACCGCGGACTCTGCCGGCGGCATGGTCGATATTCACGACCGGAGACCGGTCGTGCTCCCACCCGACCTCGCCCGCGAGTGGCTTGACCCGGCGACGCCGCCAGAGCGCGCGGAACAAATCGTGCTGCACCAGGGCGAACCAGCCGAGGCGTTCACCTGGTACGCGGTCAGCCGCGACGTAGTCAACGTGCGCAACCAGGGCGCCTACCTGATCGAGCCTGCGTAGCAGAAAACCCGACAAAAGGAACAGTGTTCCTCTTTACACAGAGGAACATTGTTCCTATTATGTGAGTCATGCCAGCCACAACGGCGAGGCGCCAAAAAGGATCGAAGCCA
>NZ_AUGF01000025.1:c34503-24294_3|VOG5831|Aca1_WP_029103221.1
ATAAGGAGCTAACCATGATACCAAATACACATAGCCTAAGCATCATCAATAACTCAAGTCGCCCCAAAAACGAGCAAGCAGCACACGCTGAGCGTCTGGGCTACTATGCCCAAGCCAAGCGACTGTGGGGGCAGGTCATAGTAGAATCCAAAAAAGACAGCCTGCTACGCCACTGTGCCAGCATTCGCCGAGCCTTTTGTGAGTCAGCCATCAAAAATGGCTATAAACGCCCAGAGTTAAGACTCTAAGGCTAAAACCATAGCACCCCAAGCCAAGCACGGTTTGGGGTGTTTTTTTGATAAAAATTTACCATTTTTATTTGACAAATAGGCGATAATAGCCTATAATACACCACATAAGCCAAGCAATCCTGCTGGGGCAAAACGCTAAGGAGCGACCA
>NZ_AZBO01000011.1:92316-102525_7|anti_CRISPR0021_CCD58443.1_AcrF_7_I-F_-_Pseudomonas_phage_LPB1|Aca1_EQM83993.1
CCGCGATCGGGCAGTTCCCCGGGCTCGATGATGAGCATGCCGAGCAGCATGGGTTCGTGATCATCACCGCGGACTCTGCCGGCGGCATGGTCGATATTCACGACCGGAGACCGGTCGTGCTCCCACCCGACCTGGCCCGCGAGTGGCTTGACCCGGCGACGCCGCCAGAGCGCGCGGAACGAATCGTGCTGCACCAGGGCGAACCAGCCGCGGCGTTCACCTGGTACGCGGTCAGCCGCGACGTCGGCAACGTGCACAACCAGGGCGCCTACCTGATCGAGCCTGCGTAGCAGAAAACCCGACAAAAGGAACAGTGTTCCTCTTTACACAGAGGAACATTGTTCCTATTATGTGAGTCATGCCAGCCACAACGGCGAGGCGCCAAAAAGGATCGAAGCCA
>NZ_AZSV01000028.1:c49371-43698_1|hypothetical_protein|Aca1_EXF45285.1
AAGCCCCGAAACATGGGGCCTCTAGCGGAAAAGGTTGTTGAAAGTTGCTGAAAATATGTCCCGGTTAGTCGGGGTTTCAGCAACATTCCAGCAACCTTTTTTGTTTCCCCTCTCAGCCCGTCCGGGCAATCTCAATTCCCCGCCAAAACTATTTCAATCTTTCGCTTGCATAGGAACAATGTTCCACTTATAGTTAACCCATGCCAGCCACAACGGCGAGGCGAACCGAAGGAGAGACACCA
>NZ_BBTI01000016.1:26062-36292_5|hypothetical_protein|Aca1_WP_004904558.1
CCACATATAAACGCTGAAAGCATTACTGTATAAGGCTTTCAGAGGAATACAAAGATAGAAATATAGAAATATATGAAATTAAAGAAAGATGCTTCTTGTCTTTTTAAAATTATTTTTTGTTTCTTTTTCAAACAACACATATTTCATATAAATAAATATAAGTATTTATTTGAAAATATAAGATTAATTATCAGTAATATCGACAAAAAAGCCATTAAAGATCATAAATGTTAATGAATTGACCACATATAGCACTTAAAAAATAAGCAAATATTTATTTATACAATAAAAATATAAATAAATTTATAAAAATACTTTTAATTTAGGAACAATATTCCTATAATACAATCATGCCGAGCAATAAAGCTAAGGCGAAATAAACCACATACAGGTGATGATA
>NZ_BDAC01000013.1:102784-113044_3|Orf2_Pse|Orf1_Pse|Aca1_SDJ61982.1
CTGTTTCATGGGATGGTAAGTGTCCTATTTAGTTAGCGTCAAGTATTAGTTTCTGGTGGGGCGTGGTGTCTCAGAAAAACCACTGAGACGTCACTGGGAGACCACTGGATGCGATGCTTGTGGGTGTTTTGGCCTTTTGTGCTTACGTACTTTTGTACTTTTTTAGTTCGCAGATTTTTTCGTTAAAAATCTTTGTTTGTTTTCCTTTCTGTTGTCTGCTTGTTTTCTTTTTGTTGTTCGTTTGTTTTCTTTTCTGTTGTCGGTTTGTTGTCTGCTGTTTTTCGGTTGTTTTTTCTTCGATTTTTTTCGTTGTTATCTGTATTGTTTTTTTGGCTATATTTTTACGCGCTTTTTTTCATTCGTTTTGCGTCTTCAAATAAACGCGCGCGTGGGAGAGGCA
>NZ_CAACYJ010000018.1:c56201-45911_4|Aca1_WP_133144009.1
TGATGGTGATGGTGATGGTGATGGTGATGGTGATGGTGATGGTGATGGGAGGCATTTGAACTCGCCAGGCCATCTGAGCCAAGCCACGCTCCCTCGACCCGCTCGACAGCGACCATCTACGTGAAACTAACCAGCTATCCCCCACTGGTATCGAATCAACGCTGACGATGCCCGTAAGACTTTGTAGCCGCATTGCACAGGTAGCTGGCCCGATGAAAGAGTGCTGGTAACTCGCCCTCATCGCCAGAACGGACATACCTGTCTATTCGATATTCAGGATTGTCAGGCACATGTTGCACATGAATCCGTAGGCGCATAAAAGCCAGCGGCACAAATGCCCTTACATTGAGGTTTCCGGTAAAGACCACTCACCCGTTAACGGGATACGGGACTGACGACA
>NZ_CAADQF010000077.1:2-5870_2|Aca1_KQJ67707.1
CTACCTCGGTGCTCTTCCCTTCTGCCGGCTCAGCCGGACGAATGGCAGCATGCCGCAGCAAGTTATCCATGCCAGGCACGAACGTGCTCTCGGAGCAATGGAACGACCAAACCCCCGCCCGATTCGCATCGTTCACTTTCCGATCAAGCTTCAGCGTCCATCCTTTCTTGAGTCGAACAACCAGCACGGCAACGCTCCACTTCATCCAAAATGCATAGTCTACCTTTACCAGCATCGTTACCACTAACCCTGATTTCGGTGGATTCGAGTTCTACGTTGAAGCTGGACAGCAGTTCGACGAATCAGCATATGAAGAAGCATACGGCGTTAGCGTTCCTTCCTCCGTGGTCGAGGAAATGAACGCTAAAGCGGCGCAGTTGAAAGACGGCGAGTGGCTTAA
>NZ_CABIOR010000031.1:59089-69304_5|KSK30775.1|Aca1_WP_031691693.1
GCATGCCCTGCCCTCGTAGGAAAAGGCCGTAGTCTACTCCTAATCCTGACAGGCCCTGTTGGCCGCCAGCAGTTGCGCCTCGTAACCGATCCGCTGCCGCCGCTCGGCGAGCAGTGCGCGGACCTTGGTCTGTAGGTCGTCGCCTTTCCGCAGCCCAGCCGCTGCCCATGCCGGCACTTCTACCGCCGGCACTCGGCACGGCACGGCAACGGGCACTTCTACGCGCACCGTGCGCGGCTCAGGCTCGAACTGGCCGGCGCATCCCGCCAGCGCGACCGCGAAAATCAAAATCATCGAACGCATGGTCAACTCCGACGAACGGTTGTTGTGGTGTACGTTGTTACCCATTACTCTAAGCCCATGCCAGCCAAACGGCGAGGCGCCAACAAGGAGAGACACA
>NZ_CABIOR010000040.1:19102-29302_5|1602043518|1601595614|Aca1_WP_031757130.1
AATGTTCCTATTTACATAGAGGAACATTGTTCCTATGATGTGAGTCATGCCAGCCACAACGGCGAGGCGAGCACAGGGAAATGACAAAATGAATACCTATCTCATCGACCCCCGCAAAAACAACGACAACTCCGGCGAGCGCTTCACGGTTGACGCTGCCGACATTACGGCCGCCGCGAAGAGCGCAGCCCAACAGATCCTCGGCGAAAAATTCGAAGGTCTCGTATACCGTGAAACCGGGGAGCCTAACGGAAGCGGCATGTTCCAGGCCTACCATCACCTGCACGGCACTAACCGCACGGAGACGTCCGTTGGCTATCCGTTTCATGTAATGGAACTCTGAGCCGAATCTAAACCCACGCCAGCCGCAACGGCGAGGCGCCAAAAAGGATCCAAGCCA
>NZ_CADEVX010000001.1:c110272-100042_3|Aca1_WP_060098582.1
AAAACTCGGCGAGCACTGGAAGAATGTGACGACCAAAGGAAAAGGTAGCTACTACAACTGCAACGCCATGCCCCGCAAGTACGGCAAGATGCTCGGCGTCGGAATGGTTGAGCGCGACGGCCTCGACGGTCGTCGCTACGCATTGGAAACGACCGTTGTGGGCTACCTCGCGAAGCCGGATTTTTATGCGCCGATGATGAAGGCCGACGGTGACCGTCTGTTGTTCAAGACCGAACTGCCGCACATTCCGGGAGTCGGGCGGAGGCGTAACACCCGACTTTAATCAATCGTGTTCTCCGATTGTGCCGGTTGTTGATTGTTGACGAGGCACGCCGTGCCTGTCATGATGGACCTATGCCGCTTCACTTTGAGGAAGGCGAAACCGAAGGAAGACACTTCA
>NZ_CADIKM010000006.1:69432-79680_3|hypothetical_protein|Aca1_CAB3784392.1
GCTTGACCCGAGCCAGACGAATCTCGTCGTCCAGGCTGCCGACTTCGGCGCGTTCGTATAGCAAGCGCTCTTCGGGGAGCAGGGCGTCGGAGTAGAAGCCGTGCTTGACGGCGTTCGTGTTGCCGGGGCGGGCTGCATCAGTCTTCGGCCCGGTGCTCTTGCCGCCGTGCACTCGGCACCTACCGTTAGCCATCGCCGGGGCTTTGCATTGACCTCCCGCGCGCGTCTTAGCGCCGCACCAGTTGGCCATGCCCGTCTCCGCTTATGGGGTTGCGTTTCAGCAATCCGGCACAGATGGCGGATAAACCCCGTGAAATAGTACTTGCGTTAGGCACATTGTGCCGCTATGATTCTTTCCATGCCGCTGCGCTTCGCAGAAGGCGAACCCGGAGAAACGAAA
>NZ_CM002276.1:2661162-2671374_4|VOG6028|Aca1_WP_139608347.1
TACAAAATTATTCAATAATCTATGAACGCTCGGATGTGGCAATTGTGTTATCTTCACACCGAAAAATTTCTCATAATGCGCAACTTGCTCATTGACGAACTCAAGATCCGGGACTAAATACAAATAATACGGAATCACTTCATCGAAGTGATCACGAATTGCAAGCCAAGCCGCAATCGCATCTTTCCCGCACGAGAACGCAAGCAATGTTTTTCTTTGCTTTTTGGCTACAAATTCAATTGTTTTTTGACCTGACATTGCTGCCATTTTGATCTCCTTTTTATCTAACATGACTAAAATATACCAAAATATGTTGACAATGGCAACATATTTTTATAATATTTTCACATCAGCTAAGGCTAGATATTCACACTCTGATTAATAAATAAGGAAATCAAGA
>NZ_CM007642.1:17312-27518_3|cluster_1510_0_0.96969697_0.320_727273|Aca1_WP_015462608.1
CCGATCGGATCGTGCTGTCACCGGTCCCTCCGCACAGCAATCGTTCGAGGTGCGCGTTCCCGAACAGCGCGATGCGCTGCATTTGCCCCTCAGTTGGAGGGTAAAACGCCCGCGTACCAGTATCGGGGGCGGCCTCCCGGATCCTGGTACGCCCACGGCTGCCGACCTGGCAGCGTCCAGCACCGTGATGCGGGAACAAGATGAGGACCCCTTCGCAGGGGCAGCGGATGATTTCCCGGCATTCAACGAAGAGGAGCTCGCATGGTTGATGGAGCTATTGCCTCAGTGAGCCCACAAAAACGGGGATATCCCGACGAACGGTACTTGTAATTTAGGAACATATTGCCTAATATAATTCCATGCCAGCCACCCCGGCGGGGCGAAACCAAGGCGTTCCCAA
>NZ_CM019124.1:19975-30175_4|anti_CRISPR0407_YP_007392738.1__AcrE1_I-E_+_Pseudomonas_phage_JBD5|1602388047|1601595614|Aca1_WP_031757130.1
GCGATCGGGCAGTTCCCCGGGCTCGATGATGATGAGCAGGCCGAGCAGCATGGATTCGTGATCATCACCGCGGACTCTGCCGGCGGCATGGTCGACATTCACGACCGGAGACCGGTCGTGCTCCCACCCGATCTGGCCCGCGAGTGGCTGAACCCGGCGACGCCGCCAGAGCGCGCCGAACAGATCGTGCTGCACCAGGGCGAACCCGCCGAGGCGTTCACCTGGTACGCGGTCAGCCGCGACGTCGGCAACGTACGCAACCAGGGCGCCTACCTGATCGAGCCTGCGTAGCAGAAAACCCGACAAAAGGAACAATGTTCCTATTTACACAGAGGAACAATGTTCCTATCATATGAGCCATGCCAGCCGCAACGGCGAGGCACAGCAAGGAGCGAGGCCA
>NZ_CP008858.2:c2432962-2422747_6|KSK30775.1|Aca1_WP_031691693.1
GCATGCCCTGCCCTCGTAGGAAAAGGCCGTAGTCTACTCCTAATCCTGACAAGCCCTGTTGGCCGCCAGCAGTTGCGCCTCGTAACCGATCCGCTGCCGCCGCTCGGCGAGCAGTGCGCGGACCTTGGTCTGTAGGTCGTCGCCTTTCCGCAGCCCAGCCGCTGCCCATGCCGGCACTTCTACCGCCGGCACTCGGCACGGCACGGCAACGGGCACTTCTACGCGCACCGTGCGCGGCTCAGGCTCGAACTGGCCGGCGCATCCCGCCAGCGCGACCGCGAAAATCAAAATCATCGAACGCATGGTCAACTCCGACGAACGGTTGTTGTGGTGTACGTTGTTACCCATTACTCTAAACCCATGCCAGCCAAACGGCGAGGCGCCAACAAGGAGAGACACA
>NZ_CP008863.1:c6019-2_7|Aca1_EOQ77282.1
TCAGACCGCATCATCTCCCGCTCGGTTATTGAAGCGGCTCGATTCATTCAGTCCTGGGAAGATGCGGACCCCGACAACCTGACTGAAAGCCAGGTTCTGGCCGCTTCTAGTTTCGCCGCCAGGCTCCATGAGGGGTTCCAGGCTACCGTCCTGCAACGACTCGTGGACGACTCCAATCATGAAGAGTATCGCGAGTTCAAGGCGTGGGAAGAGGCGCTACTCAACGCAGATGGACGAGTCGCGAGCAACCCATTTGCCGATTGGGGTGGTGGTATCGCATCGCCAACGTGATGCTTGCCACTGCCTCGCAGAACATAGGCGTCGCCTGGGAAGCCACGTACATGGTCGTTTAATGGCTATTTTTCAGGACAGGTTCCAACAGCATTATGAGGATGAGGAA
>NZ_CP009026.1:c12016-1810_5|cluster_1510_0_0.96969697_0.320_727273|Aca1_WP_015462608.1
ACCTGCCGGGTGCATCCCCGGCCCTGTGACTCGGTAAGTATATATATACCTACCGACGCTTTTGAACATCCGACCCCAAAACCTGTCGCTTCGAGCAAGCAAGCAAGCCGCTTTGCACGCCGCCGACGTGGCAGTGGTCAACGATGACACGGACGTGCAGGTCATCAGTGACCACCAGTCGCCCAAGCGCTGGCCCAGCGGCGAGCCGCTGGTGGTGGCTGGCGTCGAGTTCGAGCGCGACTGTTCGAGTAGGTATGTAAGTATATAGGTAGGTATATATATACGTAAAGCCCACAAAAACGGGGATATCCCGACGAACGGTACTTGTAATTTAGGAACATATTGCCTAATATAATTCCATGCCAGCCACCCCGGCGGGGCGAAACCAAGGCGTTCCCAA
>NZ_CP011317.1:c1420817-1410569_2|1604398666|anti_CRISPR0002_YP_007392799.1__AcrF4_I-F_+_Pseudomonas_phage_JBD24|Aca1_ERV64579.1
CCGTTGCAGCGCGAGCGGCGAAGGGGCGCGGCGCGCATCCAATTCTCCAGGTCACCAACGCCCTGGCGCGCTCGATCACCACCCGCGCCGACCGTGACCAGGCGCAGATCGGCTCCAATCTGAGCTACGCAGCTATCCAGCAGTTGGGCGGTCAGGCTGGGCGAGGCCGTAAGGTGACAATCCCGGCGCGCCCGTATCTGCCGGTCCTCAGAAACGGCCAGCTCAAGCCAAGCGCCCGCGATGCGGTCCTGGACGTCCTTCTAGCTGCTCTATCCCAGGGGCGCTAGGGGGAATGAATTCGGACAAGCGGCACATTGTGCCTATTGCGTATTAGGCACAATGTGCCTAATCTAGCCTCATGCCAGCCACAACGGCGAGGCGCTAACAAGGATCGAAGCTA
>NZ_CP015572.1:360849-371091_4|hypothetical_protein|Aca1_SUB33322.1
ATTATTTAATAATCTGTGAACGCTCGGATGAGGCAATTGTGTTATCTTCACGCCGAAGAACTTCTCATAATGCGAAATTTGTTCATTCACAAACTCAAGATCGGGAACTAAATATAAATAATACGGAATCACTTCATCGAAATGATCACGAATCGCAAGCCAAGCAGCGATTGCATCTTTCCCGCATGAGAAAGCAAGCAATGTTTTTCTCTGCTTGTTAGCAACAAACTCAATTGTCTTTTGACCTGACATCGCTGACATTTTTAATCTCCTTTTTATTTAGAATGACTAAAATATAACAAAAACTGTTGCATATTGCAACACCTTTTTATATAATAATCACATCAACAAGCAATGCCGCTTGTTAGATTTTCAAAATACCAAAAATGGAGATTAAAAA
>NZ_CP015878.1:5388179-5398382_5|AcrIE4-F7_WP_064584002.1|Aca1_WP_064584003.1|hypothetical_protein
GGCGGCGGCCATCGGCCAGTTCTCCGAGGCCGCCCGAGAGGCGAGCGAGCACGATGGTTGCGTGATCATCACCGCCGACGCCGAGGGCGGCCTGGTGGATGTCCACGACCGGCGGCCAGTGATCCTGCCGCCCGGACTAGCCAGCGAGTGGCTGGACGCGTCGACTCCACTGGAGCGAGCCGAGCAGATAATCCTCCACCAGGCCGAGCCGCCGGAGGCATTCGAGTGGTTCCGCGTGAGCACCGAGGCGAACAACGCCAAGCACCAGGGCCCACACCTCATCGAGCGAATTTGATGGGTGCGACAAAAAGGAACAGTGTTCCTATTGCAATCTAGGAACATTATTCCTATATTCAGTCTATACCCGCCACATCGGCGGGCCCGACCAAGGATGACGCCA
>NZ_CP016955.1:5998994-6009212_2|anti_CRISPR0021_CCD58443.1_AcrF_7_I-F_-_Pseudomonas_phage_LPB1|Aca1_WP_033997463.1
CCGTTGCAGCGCGAGCGGCGAAGGGGCGCGGCGCGCATCCAATTCTCCAGGTCACCAACGCCCTGGCGCGCTCGATCACCACCCGCGCCGACCGTGACCAGGCGCAGATCGGCTCCAATCTGAGCTACGCAGCTATCCAGCAGTTGGGCGGTCAGGCTGGGCGAGGCCGTAAGGTGACAATCCCGGCGCGCCCGTATCTGCCGGTCCTCAGAAACGGCCAGCTCAAGCCAAGCGCCCGCGATGCGGTCCTGGACGTCCTCCTGGCTGTTCTGTCCCAGGGTCGCTAGAGGGAATGTATTCGGATAAGCGGCACATTGTGCCTATTGTGAATTAGGCACAATGTGCCTAATATGGCGTCATGCCAGCCACAACGGCGAGGCGCCAACAAGGATCGAAGCCA
>NZ_CP020561.2:10015-20215_5|1404489047|1602388047|anti_CRISPR0005_YP_007392740.1__AcrF5_I-F_+_Pseudomonas_phage_JBD5|Aca1_WP_044727395.1
CCGCCATCGGCCAGTTCCCGGGCCTCGATGATGAGCCGGCCGAACAGCATGGATTCGTGATCATCACCGCGGACTCTGCCGGCGGCATGGTCGATATTCACGACCGGAGACCGGTCGTGCTCCCACCCGACCTGGCCCGCGAGTGGCTTGACCCGGCGACGCCGCCAGAGCGCGCGGAACAAATCGTGCTGCACCAGGGCGAACCAGCCGAGGCGTTCACCTGGTACGCGGTCAGCCGCGACGTCGGCAACGTGCGCAACCAGGGCGCCTACCTGATCGAGCCTGCGTAGTAGAAAACCCGACAAAAGGAACAATGTTCCTATTTACATAGAGGAACATTGTTCCTATTATGTGAGCCATGCCGGCCACAACGGCGAGGCGCCAAGAAGGATCGAAGCCA
>NZ_CP024631.1:32903-43103_7|1602043518|1601595614|Aca1_WP_044727395.1
GCCATCGGCCAGTTCCCGGGCCTCGATGATGAGCCGGCCGAACAGCATGGGTTCGTCATCATCACCGCCGATGCCGAGGGCGGCATGGTCGACATTCACGACCGCCGCCCCGTCGTGCTGTCGCCCGAGCTGGCACGCGAGTGGCTTGACCCTGCGACGCCGCCAGAGCGCGCGGAACAAATCGTGCTGCACCAGGGCGAACCGCCCGAGGCGTTCACCTGGTACGCGGTCAGCCGCGACGTCGGCAACGTGCGCAACCAGGGCGCCTACCTGATCGAGCCTGCGTAGCAGAAAACCCGACAAAAGGAACAATGTTCCTATTTACATAGAGGAACATTGTTCCTATTATGTGAGTCATGCCGGCCACAATGGCGAGGCGCCACGCAGGAGGCTACGCCCA
>NZ_CP025053.1:3434691-3444906_10|AcrIC3(WP_058130594.1)|AcrIC4(WP_153575361.1)|Aca1_WP_100882746.1
CAGCATGCCCTGCCCTCGTAGGAAAAGGCCGTAGTCTACTCCTACTGGCATGCTCTGTTGGCAGCCAGCAGTTGGGCTTCATACCCGATCCGCTGCCGCCGCTCGGCCAGCAGCGCACGGACCTTGGTCTGTAGGTCGTCGCCTTTCCGCAGCCCAGCCGCTGCCCATGCCGGCACCTCCACCGCCGGCACTCGGCAAGGCACAGCAACGGGCACTTCTACGCGCACCGTGCGCGGCTCGGCTTCCTGCCGGCCGGCGCATCCCGCCAGCGCGACCGCAAAAATCAAGATCATTGAACGCATGTTAAACTCCGACGAACGGTTATTGTGGTGTACATTGTTACCCATTAATCTACACCCATGCCAGCCACAACGGCGAGGCGAACAGAGGGAAGCAAGCA
>NZ_CP025054.1:2666-12866_3|hypothetical_protein|P76318|anti_CRISPR0407_YP_007392738.1__AcrE1_I-E_+_Pseudomonas_phage_JBD5|1602388047|anti_CRISPR0005_YP_007392740.1__AcrF5_I-F_+_Pseudomonas_phage_JBD5|Aca1_WP_031757130.1
CCCATGACCGAGCAGACCGGAACCATCTACACCGCCCAGGTCGGCAGCGCCGTGCTGAGCATCGAGCGCAACGGTCGCCGCGACCTGCCGTTTACCCTGGACTGCAACCGGCTGCGCAATGGCAGCCCGTCCTATCTGGAATTGCCGCGCGCCTACAAGACCGAGCGCGGCGCGAGGATGGCGGCGGCGAGGATCACGGGCGGCGGCCTGGAGTGGGTGCCGGCAGCGCCTGCGGAGTAGCGCCCGACTGCGCATAACGGAGCAATTGTTAAATCACCCCCCTCACCCCGCCAGGCCCCGGTCGCCAGGGACTGAACCCCCGGCGACCAAGCCCCCCTACACTGGTCTACCACAACCCCCTACACTGGCGGCAACGCGAACCCCGGAGGGAAACTATCCA
>NZ_CP026881.1:434344-444547_3|hypothetical_protein|Aca1_WP_031639061.1|VOG6256
TCCTGCGCAACTCCGCGCACATGGCCGACTGACACCTTCTTGAACGTCTTGGAGTCAACCAGGTCGTCCGGGTGGTCGTTGGTCACGTCCTTGTCGGGGAAGGTCGCCATCGACTCAGGGGCGAACACCTGGGCTGGCGGGCGGTAGACGTTGACGATCCGCTCAGGACCTTCAAGCTCCAGCTCGCTCGACAGGTACTGATAAACCCCGGTGCGCGCTGCAACCCCTTTCACGCAGAGGAATCCCTCGGGCGTGAGTGTTCGCGACGTAGGCTTGAAGGCCTCATCGATGGTCATTCTTTTCATATATTTGGTTTCGCCTATTGACTAGGAAACTATTTCCTATACAGTAAGACCTATGCCGGCCACTTAGGCGAGGCGAATATCGGAGCAAGACGAGA
>NZ_CP027166.1:c4013573-4003364_5|Aca1_WP_071537767.1|Transposase
AGGGCGGTCGCTGTGTAGCAAACCCCGAAAAGCCCGGCTACTTCGTTCGCGAAAATCCTGAACTCTGGCTCGAATGCCTGGCTGCTGCATAAAGGGGAAGGCTTATGGCAAGAATCGAAAAAACCCAACAAGAAACTGATGCGAGAGAGTGTCCGTTTTGTGGAGGCACCTTCATTCGATGGCTCAGTTGCGCCGGAAAGTTTCTGGTGCATCCTGAGAACAGCCCATATGAACGACTCGTGTGCTGGACATGTGGAACCGGAACCACGCCATTTCCGCCAGATGCGTTTGATCAGTGCTTGCGGCTTTGGAATACCAGGGCGCATGAGGATGGCCCTTCGCGCAGCGATTGGGAACGGCTTAAGATGCCGAAGCACAGCCACCCCTGATGAGTTCCGCA
>NZ_CP027172.1:5616640-5626870_3|KSK30775.1|Aca1_ASA14224.1
GCATTCGGGCGCGCACAGCATAAAGCGTCGCCCCGCTCAACCGATAGATCGACGAGGCGGGACTTTGGCGGCGGGACAACCGCGAAGACCCGGGGAAAAACCCCGTAACCCGGGCCTTCCAAGCCCCTCCTTGTGTTTCCGCGACATTTCCTTATGAGGTTGTTTGGGGGGCGAATGGGGCGCAGATGACGATATAACGGGGCTTCCAGCCCCGTTTATACTGTACAAATCCCCATATAACCCCGCACAACCCCGCCGCTTTGGTACAGGAATTGGTACATGCTGACCGGCGCGAGATCAGCGCTCGGCTTCGTAAGCCGCGGCGCCTGAGCCGACGGCGATCCATCCATCCGGCGAGTGCGCGGTGCCAAACGGCGAGGCGCCATCAAGGAGAGACACA
>NZ_CP028917.1:5749863-5760093_4|KSK30775.1|Aca1_WP_108565260.1
GGAATGCCCATATCCCGTGTTTTCCGGAACTGCCTATCTGCCGATCGAGCTTCAGCGTCCACTTCCCCGCCAATCGAATCACCAGCATCACCAAGCTCCGTAGGAAAAGGCCGTAGTCTACTCCTAATTCTTACAGGCCCTGTTGGCTGCCAGCAGTTGCGCTTCGTAACCGATCCGCCGCCGGCACTCGGCACAGCACAGCACAGCAACGGGCACTTCTACGCGCACCGTGCGCGGCTCGGCTTCCTGCCGGCCGGCGCATCCCGCCAGCGCGACCGCGAAATTCAAAATCATCGAACGCATGGTCAACTCCGACGAACGGTTGTTGTGGTGTACGTTGTTACCCATTACTATAAGCCCATGCCAGCCAAACGGCGAGGCGCCATCAAGGAGAGACACA
>NZ_CP029097.1:c3573653-3563360_3|Aca1_WP_058162369.1
ATCAGTAAGACAGACATTGACTGTTACCTCCAGACCTACGTTGTTATCGACCCAGTAAGCAACGGGTGGCAGTGGGGAATCGATGAGAATGGAGTCGGTGGCGCCCTCCATCATGGCCGAGTAGAGATGGTTGAAGGTGAGAATGGTTACTTCGGTTTGCGTGGCGCCACTCACCCGACCGAGAAGGAAGCCATGGCCGCCGCGCTCGGGTATCTGTGGAAGTGCCGACAGGACCTGGTGGCCATCGCTCGCAATGATGCAATTGAAGCCGAGAAATACCGTGCCAAGGCCTGACGCCTCCAGCCACAACCCAGACCCGCGCTACCTGCGCGGGCTGCTCAAGAAAGCCGGCATCAGCCAGCGGCGCGCAGCCGAGCTGCTCGCCTCAGTGACAGGGTGA
>NZ_CP029605.1:276888-287112_3|1602585444|Aca1_WP_117407690.1
CATTGTGCCTATTGCGTATTAGGCACAATGTGCCTAATCTAGCCTCATGCCAGCCACAACGGCGAGGCGAGCACAGGGAAATGACCAGATGAATACCTATCTCATCGACCCCCGCAAAAACAACGACAACTCCGGCGAGCGCTTCACGGTTGACGCTGCCGACATTACAGCCGCCGCGAAGAGCGCAGCCCAACAGATTCTTGGCGAGGAATTCGAGGGCCTCGTATACCGTGAAACCGGGGAGAGTAACGGAAGTGGCATGTTCCAGGCCTACCACCACCTGCACGGCACTAACCGCACGGAGACGACCGTTGGCTATCCGTTTCATGTAATGGAACTCTGAGCCGAATCTAAACCCACGCCAGCCGCAACGGCGAGGCGCCAACAAGGATCGAATCCA
>NZ_CP030170.1:28416-38622_5|hypothetical_protein|Aca1_WP_005931732.1
TGCCGGGTGCATCCCCGGCCCTGTGACTCGGTAAGTATATATATACCTACCGACGATTTTGAACATCCGACCCCAAAACCTGTCGCTTCGAGCAAGCAAGCAAGCAAGCCGCTTTGCACGCCGCCGACGTGGCAGTGGTCAACGATGACACGGACGTGCAGGTCATCAGTGACCACCAGCCGCCCAAGCGCTGGCCCAGCGGCGAGCCGCTGGTGGTGGCTGGCGTCGAGTTCGAGCGCGACTGTTCGAGTAGGTATGTAAGTATATAGGTAGGTATATATATACATAAAGCCCACAAAAACGAGGATATCCCGACGAACGGTACTTGTAATTTAGGAACATATTGCCCAATCTAAGCCCATGCCAGCCACCCGGCGGGGCGAAACCAAGGAGTTCCCAA
>NZ_CP030241.1:544357-554566_4|VOG5831|Aca1_WP_112741803.1
GGACGTGGGTATTTTGTTTGCTTACCCGAGTTTGGTTGCTGTATGTGGTTTGGAGGGGATTGTTATGATGGTGCAATATGACCCAAATATCACCCTTGGGGAGTTCTTAAATAGCTTAGAAGAAAGCGTACACTTAGCCGAACAGGAAGAGGGTTTGGGTCGGCCAATGGTTGAACTTATTGGTGATTACAAAGAGTATGAGCTAATAATAACCATGACAAAATACCCAAAAGACTTTAAACCCTAACCAATAAACCCATAACACCCCAAGCCAAGCACGGTTTGGGGTGTTTTTTTGATAAAAATTTACCATTTTTATTTGACAAATAGGCGATAATCGCCTATAATACACCACATAAGCCAAGCAATCCTGCTGGGGCAAAACGCTAAGGAGCGACCA
>NZ_CP030241.1:c463145-452936_5|VOG5831|Aca1_WP_112741803.1
CCACAGGGGCGTGGGATTATTGAACGCTTTATGAAAGATGTGCCAAAGATGATTGCCCAAAGTTTTGCCAGTTATACAGGCAAAAGTGGCGATAAAAGCACCCAACACCTACGCCCACGCCAAGACAGACAAGCAAACTGGCTGTTATTCTTTATCGTGCTACACGTGATACATCTTATCATTGCTTTGATACGTTTTATTTAACCACCCCAACCCATCAACCCATGGAGAATGTTATGACTAACCCAACCCCAAACACCCAAACCGCCCCTGAGGGCTATGTGAGGGTGTTTTTTTGATAAAAATTTACCATTTTTATTTGACAAATAGGCGATAATCGCCTATAATACACCACATAAGCCAAGCAATCCTGCTGGGGCAAAACGCTAAGGAGCGACCA
>NZ_CP034651.1:c14781-4575_5|cluster_1510_0_0.96969697_0.320_727273|Aca1_WP_039447643.1
TGCCGGGTGCATCCCCGGCCCTGTGACTCGGTAAGTATATATATACCTACCGACGCTTTTTAACATCCGACCCCAAAACCTGTCGCTTCGAGCAAGCAAGCAAGCCGCTTTGCACGCCGCCGACGTGGCAGTGGTCAACGATGACACGGACGTGCAGGTCATCAGTGACCACCAGCCGCCCAAGCGCTGGCCCAGCGGCGAGCCGCTGGTGGTGGCTGGCGTCGAGTTCGAGCGCGAGCTGTTCGAGTAGGTATGTAAGTATATAGGTAGGTATATATATACATAAAGCCCGCAAAAAGACGGGGATATCCCGACGAACGGTACTTGTAATTTAGGAACATATTGCCTAACATAATTCTATGCCAGCCACCCCGGCGGGGCGAAACCAAGGAGTTCCCAA
>NZ_CP039990.1:c5334964-5324716_4|Aca1_WP_071537767.1|hypothetical_protein|VOG8916
AAGGCGGTCGCTGTGTAGCAAACCCCGATAAGCCCGGCTACTTCGTGCGCGAGAATCCTGAACTCTGGCTCGAATGTCTGGCCGCTGCATAAAGGGGAAGGCTTATGGCAAGAATCGAAAAAAACCAACAAGAAACCGATACGAGAGAGTGTCTTTTTTGTGGAGGCACCTTCATCCGATGGCTCAGTTGCGCCGGAAAGTTTCTGGTGCATCCTGAGAACAGTCCATATGAACGACTCGTGTGCTGGACATGTGGAACCGGAACCACGCCATTTCCGCCAGATGCGTTTGATCAGTGCTTGCGGCTTTGGAATACCAGGGCGCATGAGGATGGCCCTTCGCGCAGCGATTGGGAACGGCTTAAGATGCCGAAGCATAGCCACCCCTGATGAGTTCCGAA
>NZ_CP042807.1:c1960613-1950407_3|hypothetical_protein|Aca1_QEE24506.1
ATCGGCGAATCGCCGTAGCTGGCGGCTGTCACGACCCCGTTCTCGATGTCGCCACGGATGCCGTACTTGCCGCCACCGTACTCGCGACCCCACTCGGTCAGGCGATCTTCGAGTTGTGTCATTCGCCTCATCACCACTTCTCCCGCGTCATCGACGCCGGCACATCCGGCAACTCCATCCACCCCAACACCCCGTCATGTCCGACCCACCGCCCACGCACGCACCAGCCAAGGTCAGGGCGCCACGTCGCAACCTCGCGCCGATGCCACGCATCGACGACGAGGTACTCGCCATGCTTGGGCGGATTGCCGGATGACCAGGTCATGCGTCGCGCTCCGTGAGACAGACATTTGCGACGCTCTCGCGCGGCCCGAAAATATTTTCGCGAAAGGGCTTGACA
>NZ_CP042807.1:c2008001-1997795_3|AcrIF15_PNO41376.1_Klebsiella_m_ichiganensis|Aca1_QEE24570.1
TAAGCGGTCTTACCGAGCATTAGCGCGATACTCTCGGCCTTTCGTTCTGCGACTGTGCTCATCACCATCTCTCCCGCTCAGCGAACGCCGGCACATCCGGCAACTCCATCCACCCCAACACCCCGTCATACCCCACCCACCGCCCACGCACGCACCAGCCAAGGTCAGGGCGCCACGTCGCAACCTCGCGCCGATGCCACGCATCGACGACGAGGTACTCGCCATGCTTGGGCGGATTGCCGGATGACCAGGTCATGCGTCGCGCTCCGTGAGACAGACATTTGCGACGCTCTCGCGCGGCCCGAAAATATTTTCGCGAAAGGGCTTGACATGCGGCACAATGTGCCTATACTTACTTCCATGCCAGCCATCCCGGCGAGGCGAAACGAGGAGATTGACA
>NZ_CP049162.1:c42637-32437_6|anti_CRISPR0407_YP_007392738.1__AcrE1_I-E_+_Pseudomonas_phage_JBD5|1602388047|anti_CRISPR0005_YP_007392740.1__AcrF5_I-F_+_Pseudomonas_phage_JBD5|Aca1_WP_031757130.1
GCGATCGGGCAGTTCCCCGGGCTCGATGATGGTGAGCAGGCCGAGCAGCATGGATTCGTGATCATCACCGCGGACTCTGCCGGCGGCATGGTCGACATTCACGACCGGAGACCGGTCGTGCTCCCACCTGATCTGGCCCGCGAGTGGCTGAACCCGGCGACGCCGCCAGAGCGCGCCGAACAGATCGTGCTGCACCAGGGCGAACCCGCCGAGGCGTTCACCTGGTACGCGGTCAGCCGCGACGTCGGCAACGTACGCAACCAGGGCGCCTACCTGATCGAGCCTGCGTAGCAGAAAACCCGACAAAAGGAACAATGTTCCTATTTACACAGAGGAACAATGTTCCTATTATATGAGCCATGCCAGCCGCAACGGCGAGGCACAGCAAGGAGCGAGGCCA
>NZ_CP056099.1:9789-19989_6|anti_CRISPR0407_YP_007392738.1__AcrE1_I-E_+_Pseudomonas_phage_JBD5|1602388047|anti_CRISPR0005_YP_007392740.1__AcrF5_I-F_+_Pseudomonas_phage_JBD5|Aca1_WP_031757130.1
GCGATCGGGCAGTTCCCCGGGCTCGATGATGATGAGCAGGCCGAGCAGCATGGATTCGTGATCATCACCGCGGACTCTGCCGGCGGCATGGTCGACATTCACGACCGGAGACCGGTCGTGCTCCCACCCGATCTGGCCCGCGAGTGGCTGAACCCGGCGACGCCGCCAGAGCGCGCCGAACAGATCGTCCTGCACCAGGGCGAACCCGCCGAGGCGTTCACCTGGTACGCGGTCAGCCGCGACGTCGGCAACGTACGCAACCAGGGCGCCTACCTGATCGAGCCTGCGTAGCAGAAAACCCGACAAAAGGAACAATGTTCCTATTTACACAGAGGAACAATGTTCCTATTATATGAGCCATGCCAGCCGCAAGGGCGAGGCACAGCAAGGAGCGAGGCCA
>NZ_CP060703.1:c2564941-2554741_5|anti_CRISPR0408_YP_950454.1_Acr_E3_I-E_+_Pseudomonas_phage_DMS3|Aca1_KQJ67707.1
CAGCGATCGGCCAGTTCCCCGGCCTCGATGACGAACCAGGAGAACAGCATGGATTCGTGATCATCACCGCCGATAGCGCCGGCGGCATGGTCGACATTCACGACCGGAGACCGGTAGTGCTCCCACCCGACCTGGCACGCGAGTGGCTGGCCCCTGCGACGCCGCCGGAGCGCGCAGAGCAGATCGTGCTCCATCAGGGCGAGCCGAGCGAGTCGTTCCGGTGGTACGCGGTCAGCCTCGACGTCGGCAACGTAAGGAACCAGGGCGCCTACCTGATCGAGCCTGCGTAGCAGAAAACCCGACAAAAGGAACAATGTTCCTATTTACACAGAGGAACATTGTTCCTATGATGTGAGTCATGCCAGCCGCAACGGCGAGGCGCCAAGAAGGATAGAAGCCA
>NZ_CTFO01000012.1:c26232-16032_7|1805590081|anti_CRISPR0005_YP_007392740.1__AcrF5_I-F_+_Pseudomonas_phage_JBD5|Aca1_WP_031757130.1
CGATCGGGCAGTTCCCCGGGCTCGATGATGATGAGCAGGCCGAGCAGCATGGATTCGTGATCATCACCGCGGACTCTGCCGGCGGCATGGTCGACATTCACGACCGGAGACCGGTCGTGCTCCCACCCGATCTGGCCCGCGAGTGGCTGAACCCGGCGACGCCGCCAGAGCGCGCCGAACAGATCGTGCTGCACCAGGGCGAACCCGCCGAGGCGTTCACCTGGTACGCGGTCAGCCGCGACGTCGGCAACGTACGCAACCAGGGCGCCTACCTGATCGAGCCTGCGTAGCAGAAAACCCGACAAAAGGAACAATGTTCCTATTTACACAGAGGAACAATGTTCCTATTATATGAGCCATGCCAGCCGCAACGGCGAGGCGCCAAGAAGGATAGAAGCCA
>NZ_CUYB01000079.1:87805-98020_6|anti_CRISPR0408_YP_950454.1_Acr_E3_I-E_+_Pseudomonas_phage_DMS3|Aca1_WP_034011097.1
ATCGCCCTGCTCCGTAGGAAAAGGCCGTAGTCTACTCCTAATCCTGACAGGCCTGGTTCGCAGCCAGTAGCTGCGCCTCGTAACCGACGCGCTGCAAGCGTTCGGCGAGCAATGCACGGACCTTGGTCTGTAGGTCGTCGCTCTTCTTCAGCCCAGCCGCTGCCCAGGCCGGCACCTCGACCGCGGGCGCTCGGCACGGCACCGCCACCGGAACTTCTACGCGCACCGTGCGCGGCTCGGCTTCCTGCCGGCCGGCGCATCCCGCCAGCGCGACCGCGAAAATCAAAATCATCGAACGCATGGTCAACTCAGACGAACGGTTGTTGTGGTGTACGTTGTTACCCATTAATCTACACCCATGCCAGCCACAACGGCGAGGCGCCAAGAAGGATAGAAGCCA
>NZ_CUYC01000056.1:c39338-29117_5|1404489047|Aca1_OPD82778.1
ATCGCCCTGCTCCGTAGAAAATGGCTGTAGTCTACTCCTAATTCTGACAGGCCTGGTTCGCAGCCAGGAGTTGCGCCTCGTAACCAATCCGCTGCCGCCGCTCGGCAAGCAGCGCACGGACCTTGGTCTGTAGGTCGTCGCTCTTCTTCAGCCCAGCCGCTGCCCAGGCCGGCACCTCGACCGCGGGCGCTCGGCACGGCACCGCCACCGGAACTTCTACGCGCACCGTGCGCGGCTCAGGCTCGACCTGGCCGGCGCATCCCGCCAGCGCGACCGCGAAAATCAAAATCATCGAACGCATGGTAAACTCCGACGAACGGTTATTGTGGTGTGCATTGTTACCCAATACTCTAAACCCATGCCAGCCGCAACGGCGAGGCGCAAACAAGGATCGAAGCCA
>NZ_CUYD01000081.1:c175287-165078_7|Aca1_KQJ67707.1
CTACCTCGGTGCTCTTCCCTTCTGCCGGCTCAGCCGGACGAATGGCAGCATGCCGCAGCAAGTTATCCATGCCAGGCACGAACGTGCTCTCGGAGCAATGGAACGACCAAACCCCCGCCCGATTCGCATCGTTCACTTTCCGATCAAGCTTCAGCGTCCATCCTTTCTTGAGTCGAACAACCAGCACGGCAACGCTCCACTTCATCCAAAATGCATAGTCTACCTTTACCAGCATCGTTACCACTAACCCTGATTTCGGTGGATTCGAGTTCTACGTTGAAGCTGGACAGCAGTTCGACGAATCAGCATATGAAGAAGCATACGGCGTTAGCGTTCCTTCCTCCGTGGTCGAGGAAATGAACGCTAAAGCGGCGCAGTTGAAAGACGGCGAGTGGCTTAA
>NZ_CVTT01000009.1:73559-83852_7|Aca1_WP_162439618.1|Tn3_transposase_DDE_domain_protein
GCAAAGCCATTGAAGCGCTGAACGTGATCAAGCCAGACGGCTGGCTAGAAGTGCGCGACGTGCTTCAATACGCTTTGGATCAAGGTCGTATCGCTCGCCCTAAGTTCGATCCGCATGCCGATGATGAGTATTACTTTGCTATTACCCCTGCTAACCCAACCAACACAGAAGCGGTGGAATAATCACCGGTTAACGTGCTCGAAGAGAGAAGGGCCAGTGACGAATTTGGGGGGGTATTGCATGGGGGAGCTCATCGACAACCTTGAAAACATGCCCTAAAGAGGGTGTTGCGCTAGAGCATTACACGGCTGCTGCGTATGAATCCGTAGGCGCATAACATCAAGCGGCACAAACGTCCGATTATACGGGATACGGGATACGGGATACGGAACTGACGACA
>NZ_CVUQ01000212.1:c11162-926_2|anti_CRISPR0001_YP_007392342.1__AcrF1_I-F_+_Pseudomonas_phage_JBD30|Aca1_WP_033975721.1
CCGTTGCAGCGCGAGCGGCGAAGGGGCGCGGCGCGCATCCGATTCTCCAGGTCACCAACGCCCTAGCGCGCTCGATCACAACCCGCGCCGACCGTGACCAGGCGCAGATCGGCTCCAATCTGAGCTACGCAGCTATCCAGCAGTTGGGCGGTCAGGCTGGGCGAGGCCGTAAGGTGACAATCCCGGCGCGCCCGTATCTGCCGGTCCTCAGAAACGGCCAGCTCAAGCCAAGCGCCCGCGATGCGGTCCTGGACGTCCTTCTAGCTGCTCTATCCCAGGGGCGCTAGGGGGAATGAATTCGGACAAGCGGCACATTGTGCCTATTGCGTATTAGGCACAATGTGCCTAATCTAGCCTCATGCCAGCCACAACGGCGAGGCGCCAACAAGGATTCAAACCA
>NZ_CYTF01000015.1:c62001-51756_5|Aca1_WP_054470959.1
GACCAGGACGCAGAGCTGCGATCGCGGGGACGTGGCCATGGCGCCATTCGCTGGGTGCGGCATTCGATTGAGACCGTCGACGCTAGACGACACATCGAGCAGGGCAAGCAATGCACCCGGCTCGCGCTGACGTGGGCCGATAAAATCTCGTTCACGTTGACCGAGGATCTGACCCTGCGCCGCCTGCGGTTCTTGGACGTACTTCAAAAGGACTTGCCCAGTGACGTGCGGGATGAGGAGGAGACGTTCGACACGAGCTTTGCTCTAATGGCGGGCGAGTTGGCCGGATTGCTCGCGGCATTGATGGCTTGCTTGGGCGGCTGCGGCATAGAAGACTGAAGGTAGAGCGGGCGGCAAGCATTTGCCCATCCCGGCCTGTGATATTGCGAGGAAAAGTGTA
>NZ_DUWO01000065.1:c5402-2_6|cluster_1510_0_0.96969697_0.320_727273|Aca1_WP_005931732.1
TGCCGGGTGCATCCCCGGCCCTGTGACTCGGTAAGTATATATATACCTACCGACGCTTTTGGACATCCGACCCCAAAACCTGTCGCTTCGAGCAAGCAAGCAAGCCGCTTTGCACGCCGCCGACGTGGACGTGTTCAACGATGACACGGACGTGCAGGTCATCAGTGACCACCAGCCGCCCAAGCGCTGGCCCAGCGGCGAGCCGCTGGTGGTGGCTGGCGTCGAGTTCGAGCGCGAGCTGTTCGAGTAGGTATGTAAGTATATAGGTAGGTATATACATACATGAAGCCCACAAAAAAAACGGGGAATCCCGACGAACGGTACTTGTAATTTAGGAACATATTGCCTAATATAATTCCATGCCAGCCACCCCGGCGGGGCGAAACCAAGGAGTTCCCAA
>NZ_FMWB01000015.1:c53948-43382_7|Aca1_WP_173150402.1
TAGCGCTTCGGACCAGCTGCATCGTTCCCGACTGTAGCAAAAGATGGTGATCTGGCGACGCAACATACACGTGGTTCTTATTTATCGGTTGGTCGGTCTCGGCGAACCTCACAGGAAGATGTGTATAGGATGCCAAACTTTCCGGTAGCGAGCTGACGTGATTGCCAATGTCCATGGTTGTAAAAACTGCGGCGTCAAAGGTCGCTTGGCAGCTGCCTAAGCACTTGGCTTAGCGCAGCCAGGATGCCTGTGGACGTGCCTATCAGCACGACCCGTTCAACTGGCGTTTATGTGGAATAGGGCTTACTGCAATAAAATGTAGCGTAATAACAGTTATTCCAAGAGGGCTAGCGTATTATAGAATAGAGTGTCAATAGCCCTTTTGCACGGACGACCATCG
>NZ_FNEC01000037.1:c36456-26220_4|AcrIC5(WP_089394111.1)|anti_CRISPR0408_YP_950454.1_Acr_E3_I-E_+_Pseudomonas_phage_DMS3|anti_CRISPR0002_YP_007392799.1__AcrF4_I-F_+_Pseudomonas_phage_JBD24|Aca1_SDK41238.1
GCAGTGAATCGCGGGATATAGGCGCGAATCGGGGCCGCGCAGCTGCCCGGCGGGGGCTCCGCGGCAAACTTGCGTCAATGCGTAATTTCCTTATGAGGACGTATGGGGCGCATAGGGGATTCCTGCGCTTCTGCAGCCCCCTAAAACCCCCTCGAAATCGCCAGATTGGTACAAAAAGTGGTACGAACCAATCTGGCTGTCTTGCCCGTTCTGGGCGCCCTACTCCCCCTTCGAAAACGCCCCTCCGATAGCGGCGCCTTAATCATGCGCATGGCCATCAAGGCTCACACCTACCAAAGGCATCGGTTAAACCGACGAACGGTTATTGTGGGTAACAATGTTACCCAATAATCTACGCCCATGCCAGCCACAACGGCGAGGCGAACTGAGGATCGACGAA
>NZ_FNKP01000002.1:c2233126-2222896_3|hypothetical_protein|hypothetical_protein|Aca1_WP_060308411.1
ATCTCGTTGACATCGACGTTTGCCAGATCCCACCAACGCTGCAGCACAGCTTCGGGCGAGATTGCCGTATTGCTTGCCAACTCCTTCCGGCGCTCTGCCAAATGAGCAACGATGTCAGGTTTTGTCAGGTTCTCTTGGGCGATCGAACGCGCAGTGCGCTCGCTGTACCCCGCTCGAATCGCCGCCTGCGTAGCGTTCAAGTCAATGAGGTACTCGTCTACGAAGCGGCGCTGCTTGTCTGTCAGCGCCATAGTTGTCCGCTTATTGGAAACCTGTGCCGTATCGACTCAGGGTAAATGAGGCACAAATATCCTAAATAACTCTTGACGAGGCACATTGTGCCGCATATTATTCAGTCATGCCGCTGCACTTGCAGAAGGCGAACCCCGGAGAGTCATCA
>NZ_FNKU01000002.1:c136979-126713_2|Aca1_WP_004668176.1|hypothetical_protein
TGGCCAATGCCAACGCGGACTCGATCGTGGGATTGTTCAAGATGATCGGATGGCTGATGATCTATGCCCGCATTGCGACCTTTGGTGTGACTCGACTCTTTGGCCTGCAGGCGTCCCTGGCGGACTACGTGATCTCGTTCCTGGGCGGTCGAGAAGGCGCCAACCTGATGGGCGGCATGGTCGATAACATGAAAGGAATGTTTGGTGCTGCTGGCTCTGGGGCGCAACGTACCCCTGGCGTTAAACTGCAACCCAGGAAGCCTGGCGCAGGTGGCAATGGGGATGGAATTCAGTAGCAACGGCGACCATCGATCACGGCTATCGGACAAATGGTGTCGTGGGTCTCGTTGTCACCCGCTATTGTCTAGGTAGTGTCCAGCTAACGAGATGTGTCATTCAA
>NZ_FNLA01000002.1:4184488-4194793_5|Aca1_WP_083334266.1
TACCGTCACCAACGTAGTGACACCGACCGAAGAGGAAGTGAGGCCAGTGACCAAAATGAATCAAGCCGAGCGCCAGCAGTTGATCCTGACCACGTTGCTGGACACCATCAAGCCAGAAAACACTGGCTGGCGAGAAATCGTCAAGGCCATTGAAGCACTGCACGTGGTCAAGCCAGACGGCTGGCTGGAAGTGCGCGACGTGCTTCAATACGCCCTGGATCAAGGCCGCATCGCTCGCCCTAAGTTCGATCCGCATGCCGATGACGAGTATTACTTTGCAATTTCCCCCACCAACCCTACCAACACGGAAGCGGATGAATAAGCACCGGTTGACGTGCTCGTAGAGAAAAAGAACCGGTGACGAATGTTGGTGTGTATCCGGGATACGGAACTGAAGACA
>NZ_FOJP01000022.1:29639-39851_4|baPOG_2319|hypothetical_protein|AcrIE5_WP_074973300.1|Aca1_WP_074973302.1
GCCGGTGGCCGTTGTTCTCGTAGACCTGATTGTCGAAGCGCTTGAGGTCCAGGCCCAGGGCCTGGGCAGCACCCTCGCGGCCCTGGGGCAGGGCGCTGATCACCGCGCTCATCACCTGGCGGCGGGTCTCAAGAATCAGCGGCTCGCTGTTCTCGTTTTCGGTCTTCGGCGGGCGCATTACTGTTCAACCTCGCCGATCTTGATGCCAAGGAGAACGGCAGCCCGGTGGGCTTGCCCGCGACGGCCCTTCTTGCGGCCGTTGAGCAAGTCGCTGACCAGATTTCTGTTCAACTCATGTCGCCGGCAGAAGTCGGCAATGGAGATGCCTTTGCGGTCAAGCGCCGCGCGGGCTTGCTCGGGGGTCAAAGGGCCGTGCATAGTGTTTATCCGTGTTTAATCG
>NZ_FOWH01000040.1:c11451-1182_2|Aca1_WP_011106994.1|hypothetical_protein
GCTGGCCAATGCCAACGCAGACTCGATCGTGGGATTGTTCAAGATGATCGGATGGCTGATGATCTATGCCCGCATTGCGACCTTTGGTGTGACTCGACTCTTTGGCCTGCAGGCGTCCTTGGCGGACTACGTGATCTCGTTCCTGGGCGGTCGAGAAGGCGCCAACCTGATGGGCGGCATGGTCGATAACATGAAAGGCATGTTTGGTGCTGCTGGCTCTGGGGCACAACGTACCCCTGGCGTTAAAATGCAACCTAGGAAGCCTGGCGCAGGGGGCAATGGGGATGGAATCCAGTAGCAACGGTGCCATTGATCACGGCTATCGGACAAATGGTGTCGTGGGTCTCGTTGTCACCCGCTATTGTCTGGGTAGTGCCCAGCCAACGAGGTGTTCATTCAA
>NZ_FRFY01000011.1:c200764-190549_5|anti_CRISPR0408_YP_950454.1_Acr_E3_I-E_+_Pseudomonas_phage_DMS3|Aca1_WP_033973842.1
AGCATCGCCATGCTCCGTAGGAAAAGGCCGTAGTCTACTCCTACTGGCATGCCCTGTTGGCTGCAAGCAGTTGCGCCTCATACCCGATCCGCTGCAAGCGTTCGGCGAGCAGCGCGCGGACCTTGGTCTGTAGGTCGTCGTCTTTCCGCAGCCCCGCCGTGGCCCATGCGGGCACCTCCACCGCCGGCACCCGGCACGGCACCGCCACCGGCACCTCTACGCGCACCGTGCGCGGCTCGGCTTCCTGCCGGCCGGCGCATCCCGCCAGCGCGACCGCGAAAATCAAAATCATCGAACGCATGGTCAACTCCGACGAACGGTTGTTGTGGTGTACGTTGTTACCCATTAATCTACACCCATGCCAGCCACAACGGCGAGGCGCCAAGAAGGATAGAAGCCA
>NZ_FRKS01000011.1:89057-99272_5|anti_CRISPR0021_CCD58443.1_AcrF_7_I-F_-_Pseudomonas_phage_LPB1|Aca1_WP_031631834.1
ATCACCGAGCTCCGTAGGAAAAGGCCGTAGTCTACTCCTAATCCTGACAGGCCTGGTTCGCAGCCAGTAGCTGCGCCTCGTAACCGACCCGCTGCAAGCGTTCGGCGAGCAATGCACGGACCTTGGTCTGGATATCGTCGCTCTTCTTCAGCCCAGCGGTTGCCCAAGCCGGCACCTCCACCGCCGGCACTCGGCACGGCACCGCCACCGGAACTTCTACGCGCACCGTGCGCGGCTCGGCTTCCTGCCGGGCGGCGCATCCCGCCAGCGCGACCGCGAAAATCAAAATCATCGAACGCATGGTCAACTCCGACGAACGGTTGTTGTGGTGTACGTTGTTACCCATTAATCTACACCCATGCCAGCCGCAACGGCGAGGCGCCAACAAGGATCAAAGCCA
>NZ_FRPY01000001.1:c22063-11848_6|anti_CRISPR0408_YP_950454.1_Acr_E3_I-E_+_Pseudomonas_phage_DMS3|Aca1_WP_031631834.1
ATGCCCTGCCCTCTTAGGAAAAGGCCGTAGTCTACTCCTAATCCTGACAGGCCTTGTTGGCCGCTAGCAGTTGAGCTTCGTAGCCGATCCGCTGCCGGCGCTCGGCCAGCAGTGCGCGAACCTTGGTCTGTAGGTCGTCGCCTTTCCGCAGCCCAGCCGTGGCCCATACGGGCACCTCCACCGCCGGTACCCGGCATAGCACCGCCACCGGCACTTCTACGCGCACCGTGCGCGGCTCAGGCTCCACCTGGCCGGCGCATCCCGCCAGCGCGACCGTGAAAATCAAAATCATCGAACGCATGTAAAACTCCGACGAACGGTTGTTGTGGTGTACAATGTTACCCATTAATCTACACCCATGCCAGCCACAACGGCGAGGCGCCAAGAAGGATAGAAGCCA
>NZ_FTMY01000001.1:c588794-578579_5|hypothetical_protein|Aca1_SIQ01496.1
CCGCCGACACACCGGCGGACCTTCTGCGCAGCGCTGAAGCCCGCTTTCTTCGCGAGTTGAATCGCCTGCTCGGGGACGACTTGGCGCACACCCTGCGCGCCTTTGAGGCCGTCCAGGACAGCAGCGCGGAAGACCTCAGCAAGGACGAGATACGCGAGGCGAGCCTATGGGCTGCAGCCTTCGACAAGGCGCGCCTTGCAGGCATGCGCGAGCTGGGCGACGTGGGGGAGGCGTACTTCTCGGTTCAGCTCGACACCTGACGAGCGGCATCGGCAGGGGCGTCCGCGCCGAGGATGGTTGATCGCGTTCGAGGGTCATCGTTGAATTAGGCGATTTTCGCCTATATGATTCAGCCCATGCCAGCCGATTCCCGGCGCGGCGAACCCTACCGGAGCCACCA
>NZ_FYDV01000006.1:c80216-69956_5|hypothetical_protein|Aca1_VVN78465.1
TGTGGTCAAGATCGCCCTAGAGCACAATGCAGCGGCCGTAATTCTGGTGCATAACCATCCTTCCGGTGACCCGGAGCTTGGGCAAGCAGATCGCGCACTGACCGCAACCCTCAAAAATGCCCTTAACCTGATTGGTGCCCGCATATTGGATCATGTCGTCGTGGGCTATAAGGGCTGCGTATCGTTGGCAGAACAGGGACAACAGTAGGAGCGTTTTGCCCTTGCTATGCACTAGGTAAGTCGATCAGGCTGGGGGCGGCCGCTACGTCCCCAGCCTGAACTAATATCGACTCAGCTCAAGGAAATGAGCGAGCACGATGATGCTGGCCTGCAGACTTTTCAAGCAATTTCACTATGAGTACGGCCAACTCAAAAGCTTCAATAAGACAAGAAGCCCGTA
>NZ_GG699305.1:c7673-2_5|hypothetical_protein|Aca1_WP_010368818.1
ACTACTCGAACAGCGGCTGGTCCTGCTGCAACCGGAGCGGCTTGAGGTCATCGGGCTTATGCGCAATGGCTGGGAAATGGCACTGAGAGTCCGCCCCGGACTGGCTCCGACGTGCTGGCTCGAAAAGAACGGAGTCGGTTCTGGTGGCGAGTCGAAGTCGGTCGATATCGAAACGTTCAATGTCCTGGTGGATCGCGGGGTGTTCCGGGTCAAGAACATCGGCTGCCGGGTCAATATCTATGCGTTATCGGACGCGTATCTCACCGGTGGGTGTTAAGTCGACCAGCAGCGTAGCGGGCGGAATGAAGGGCGGGCGACGACTTGCTCGCTCTCTTAGCCCCCGCGACGACTACGATGTTCATCAGCTCACTCGTCATGACCAAACACATGGAGTTCCCAA
>NZ_GL384742.1:c12979-2710_2|Aca1_WP_011106994.1
GCTGGCCAATGCCAACGCGGACTCGATCGTGGGATTGTTCAAGATGATCGGATGGCTGATGATCTATGCCCGCATTGCGACCTTTGGTGTGACTCGACTCTTTGGCCTGCAGGCGTCCTTGGCGGACTACGTGATCTCGTTCCTGGGCGGTCGAGAAGGCGCCAACCTGATGGGCGGCATGGTCGATAACATGAAAGGCATGTTTGGTGCTGCTGGCTCTGGGGCACAACGTACCCCTGGCGTTAAAATGCAACCTAGGAAGCCTGGCGCAGGGGGCAATGGGGATGGAATCCAGTAGCAACGGCGCCATCGATCACGGCTATCGGACAAATGGTGTCATGGGTCTCGTTGTCACCCGCTATTGTCTAGGTAGTGCCCAGCCAACGAGGTGTTCATTCAA
>NZ_HG974234.1:6708442-6718642_5|anti_CRISPR0407_YP_007392738.1__AcrE1_I-E_+_Pseudomonas_phage_JBD5|1602043518|AcrIC3(WP_058130594.1)|AcrIC4(WP_153575361.1)|Aca1_WP_042159165.1
CGATCGGGCAGTTCCCCGGGCTCGATGATGATGAGCAGGCCGAGCAGCATGGATTCGTGATCATCACCGCGGACTCTGCCGGCGGCATGGTCGATATTCACGACCGGAGACCGGTCGTGCTCCCACCCGACCTGGCCCGCGAGTGGCTTGACCCGGCGACGCCGCCAGAGCGCGCGGAACAAATCGTGCTGCACCAGGGCGAACCAGCCGAGGCGTTCACCTGGTACGCGGTCAGCCGCGACGTCGGCAACGTGCGCAACCAGGGCGCCTACCTGATCGAGCCTGCGTAGCAGAAAACCCGACAAAAGGAACAATGTTCCTATTTACATGGAGGAACATTGTTCCTATTATGTGAGCCATGCCGGCCACAATGGCGAGGCGCCACGAAGGAACGATGCCA
>NZ_JAANPR010000040.1:14403-24630_2|hypothetical_protein|Aca1_WP_069559767.1
TCGCATGGAGGTAGTCGAACGGCAGCTCGGCGCCCTGGCTATGGGCCAGGGTGTTGCGCAGGACGTCAGCCGCGTCGTAGGTCCAGCGGCGGCCGTCACGGCCAACGATGACCGGGCCAGGCGGCAGGACTTCGACCCATTCAGGAACGCCGGCCCCCAGCTCGGAGCAGAGGGCGGCGCGTTCGATTTGGAGGTGGGGGGCTGCTGTTTTCATGCCGCCATGTTCGGCGGCGGCAGGGTGTGGGGATTAGGTGACGGGGGTCAGTAACTCACGGCGGGGATAGGCGGGACGCTGTGCCAGAAGCAAACCGACAAGCGGCACTTGTGGGTAACAGTGTTATCCAGCATCTTACAGCCCATGCCAGCCACTACGGCGAGGCGACATCAAGGAGCGACATCA
>NZ_JAANPT010000003.1:c13726-3499_3|1404489047|Aca1_WP_165676581.1
GTAGCACGCTCCCACGCGGCGTCGGGCGTGGCATAATCGCCGACCGACGCCGCGCGGCCCCCTCGCCGCGCGCCCCATGGCCCACCGCGAACCGAGCTGCTCAATGACCATTACCCTCTATGGCATCAAGGCCTGGGATGCCGCATCAATTCGGTGATTTCCCTTTCATATCAAAGTCTTGCGCATGAAAACGACGCCTCGCAATGAGGCGTTTTGCAGGGCTTCCCACCTGAATGAAATCAGATACTTATGGTTGTGTTTTGGGGAAGATTTACGACCTTAATCCCCCGCCAATCGAGCTGTCTTCTGGCGACGAGCGGTCATTTACATATAGGAACATTGTTCCTATATTAACCCCATGCCAGCCACAACGGCGAGGCGACATCAAGGAGCTACATCA
>NZ_JAAQWK010000005.1:c268585-258298_5|Aca1_NMX73632.1
TACGAATTCATTCGTGACTACCGCGTCGATGCAAGTGCGAGCGTAATGAAATCAACCGACGAGGTGGAACCCTTGACTGAAATGAATCAAGACGAGCGCCAGCATCTGGTTCTGAATACATTACTGACCGTCATCAAGCCAAAAAATACTGGTTGGAGAGAAATTAGCAAAGCCATAGAAGATCTTAATATCATCGAATCCGATGGCTGGCTGGAAGTGCGCGACATAATCCAATACTTATTGGATCAAGGTCGCATCGCTCGACCTGAGTTCGATCCGCACGCGGATGACGAGTATTACTTTGCAACTACCTAGAACGCAGCAGCCATTGAAGAGAACAGAAGTAAAGCTCGCTGAAACCTACTGATAAAGAGGAATACCTTATTGAGGAGCCTTAGCG
>NZ_JAAQWV010000015.1:c91706-81389_4|hypothetical_protein|Aca1_VVQ37478.1|hypothetical_protein
TCGATCACTAAAAGGACTATTTTTCAGTGACTCGAGAAGCAGAGCTTGGAAGACATTCCTTGCATCAGCTTTATGAAGGACATCTAAAGCTTGAACAAGCCCATCGATAGGTTGATCTAATACACCAGACCTCAGATGAGCCTCGAAGGCATCACAGCCCTGTGAGTGGATGATTTCCCACAAGCTTTGAACAAGGGCTTCCCAGTCCATTCCAATTCCCGAACACGTAGGTGTTGCCAAGCCTTCAAATGGTCAGAATGCCATCATGGTGGCATAAATTTTAACACAGGCCATACATTTTTGTGGGCGTGAAAAAAGCACTTGTCAGGCAGGAACAGTGTTCCTAGTATGGCGCCAAGCCAAACGAAGCGGCACCCAACAGTGACGGAGCGGGACGACA
>NZ_JAAQXI010000040.1:c42425-32171_3|Aca1_WP_169906948.1|hypothetical_protein
CCAATGCGGACTCCATTGTTGGGCTGTTCAAGATGATTGGCTGGTTGATGATCTACGCCCGTATCGCGACCTTTGGTGTCACTCGGATCTTTGGTCTGCAAGCGTCCCTTGCTGACTATGTGATTTCGTTCCTGGGCGGTCGTGAAGGGGCCAATGTGATGGGCGGTATGGTCGATAACATGAAGGGCATGTTTGGTGCTGCAGGAGGTGGGGCGCAGCGCATGCCAGGTATGCGAAGCCAACCTAGGCGTAATCCTGGCGGTGGAGGTGGAGGGGACGGTATTCAATGATCAGTTACAAACAAGTTTCTGCTGTCCGATAAACGGCGGCTTGGGTAACAATGTTATCCGCTACGCTGTATCCATGGTTAAGGTGCTACGACAGCAGGAATCTTGTTTGA
>NZ_JAAQYK010000009.1:c245213-234947_4|hypothetical_protein|hypothetical_protein|Aca1_WP_162439618.1
CCTTACCGTCACTTCCATATCCCTATCGCCTAATCGATAAGTTAGCAACACCCGGCATCCGAATGCTGGCCGCATGCCGCATCATGCCTAGAAAGAATGCTATTTCCAAGAAGAGTTGATTCCGGCCGGGGCTGAAAAAGCCCTCACGGGCTCGAACATGAGGTCGGCAAGCGCGCGCGTGAGAGTTCAACGAAAACGATACGGCGTTGTATGCCCATCTGGCATCTCGATTCGGCAGGTATGGGAGATTGCCTCGCCACGATGAGATCGGCTTTCGTCTCGTACTAAAAGCGCTTCGTCAAGTAGAATTACTGCGTAAAAAACTCTTGCCACACAGGAACAATGTTCCCAATATTACGCACGGCAAAGCAGCACCCTAAAGTGACGGAGCAGGATGACA
>NZ_JAAQYN010000061.1:12523-22744_2|VOG0942|Aca1_WP_092238844.1
GTCCTGCGCAACTCCGCGCACATGGCCGACCGACACCTTCTTGAACGTCTTGGAGTCAACCAGGTCGTCCGGGTGGTCGTTGGTCACGTCCTTGTCGGGGAAGGTCGCCATCGACTCAGGGGCGAACACCTGGGCGGGCGGGCGGTAGACGTTGACGATGCGCTCGGGCCCATCCAGATCCAGCTCACTCGAAAGGTACTGATAAACCCCTGTCCGGGCCGCAATGCCCTTCACGCAAAGGAATCCTTCAGGCGTGAGCGTTCGCGACGTAGGCTTGAAGGCCTCATCGATGGTCATTCTTTTCATAAGGTTGGTTTCGCCTATTGCGATACAGGAACACTGTTCCTATATTGGTAGCCATGCCAGCCGGTTGGGCTAGGCGAACAGGAGTAGTGCGAGA
>NZ_JAAQZH010000020.1:128453-138221_5|anti_CRISPR0407_YP_007392738.1__AcrE1_I-E_+_Pseudomonas_phage_JBD5|anti_CRISPR0003_YP_007392440.1__AcrF3_I-F_+_Pseudomonas_phage_JBD88a|Aca1_WP_169879161.1
ATGCCCTGCCCTCGTAGGAAAAGGCCGCAGTCTACTCCTAATCCTGACAGGCCTGGTTCGCAGCCAGTAGCTGCGCCTCGTAACCGACCCGCTGCAAGCGTTCGGCGAGCAACGCACGGACCTTGGTCTGGATATCGTCGCTCTTCTTCAGCCCAGCGGTTGCCCAGGCCGGCACCTCCACCGCCGGTACCCGGCATGGCACCGCCACCGGCACTTCTACGCGCACCGTGCGCGGCTCGGCTTCCTGCCGGCCGGCGCATCCCGCCAGCGCGACCGCGAAAATCAAAATCATCGAACGCATGTTAAACTCCGACGAACGGTTATTGTGGTGTACATTGTTACCCATTAATCTACACCCATGCCAGCCACACCGGCGAGGCGCCAAGAAGGAGCGATGCCA
>NZ_JAATIJ010000002.1:c30733-20533_7|anti_CRISPR0407_YP_007392738.1__AcrE1_I-E_+_Pseudomonas_phage_JBD5|1602388047|anti_CRISPR0005_YP_007392740.1__AcrF5_I-F_+_Pseudomonas_phage_JBD5|Aca1_WP_031757130.1
GCAGCGATCGGCCAGTTCCCCGGGCTCGATGATGAGCAGGCCGAGCAGCATGGGTTCGTCATCATCACAGCAGACTCTGCCGGCGGCATGGTCGACATTCACGACCGGAGACCGGTCGTGCTCCCACCCGATCTGGCCCGCGAGTGGCTGGACCCGGCGACGCCGCCAGAGCGCGCCGAACAGATCGTGCTGCACCAGGGCGAACCCGCCGAGGCGTTCACCTGGTACGCGGTCAGCCGCGACGTCGGCAACGTACGCAACCAGGGCGCCTACCTGATCGAGCCTGCGTAGTAGAAAACCCGACAAAAGGAACAATGTTCCTATTTACACAGAGGAACAATGTTCCTATCATGTGAGCCATGCCAGCCGCAACGGCGAGGCACAGCAAGGAGCGAGGCCA
>NZ_JABGNY010000008.1:125977-136273_3|Aca1_KSD56560.1
ATGGCTATTTTTCAGGACAAGTTCAAGCAGCGGTATGAGGAACAGGCATGAGCCGACCAACAGTCGTTACTGTGACGGAAACCTCCAGGAATCCGGGCAGCTACGAGGTCAACGTAGAGCAGGATGGCAAAATGGTCGTCGGCCGGACCAGCGCTGGCCATGATCCTGGCGCGGCTGCGGCGAAGGCCATGCAAATGGCCATGGAGTGGGGGAATCCGAACTACGTCATTCTCGGTAGCAACAAGGTTCTTGCGTTCATACCGGAACAACTGCGGGTGAAAATGTGAAACCTGATGCCTCCAGCCACAATCCAGACCCGCGCTACCTGCGCGGGCTGCTCAAGAAGCCGGCATCAGCCAACGGCGCGCAGCCGAGCTGCTCGGCCTCGGTGACAGGGTGA
>NZ_JABLTA010000013.1:c180336-170121_5|anti_CRISPR0021_CCD58443.1_AcrF_7_I-F_-_Pseudomonas_phage_LPB1|Aca1_WP_034011097.1
ATCGCCCTGCTCCGTAGGAAAAGGCCGTAGTCTACTCCTAATCCTGGCAGGCCTGATTCGCAGCCAGGAGCTGCGCCTCGTATCCGATCCTCTGCAAGCGTTCGGCGAGCAACGCACGGACCTTGGTCTGGATATCGTCGCTCTTCTTCAGCCCAGCGGTTGCCCATGCCGGCACCTCCACCGCCGGCACTCGGCAAGGCACCGCCACCGGCACATCTACGCGCACCGTGCGCGGCTCGGCTTCCTGCCGGCCGGCGCATCCCGCCAGCGCGACCGCAAAAATCAAGACCATCGAACGCATGTTAAACTCCGACGAACGGTTATTGTGGTGTACATTGTTACCCATTAATCTAAACACATGCCAGCCACAACGGCGAGGCGCCAACAAGGATCAAAGCCA
>NZ_JABUGO010000008.1:c225979-215755_6|1602679729|1404489047|Aca1_WP_034011097.1
AGCATCGCCCTGCTCCGTAGGAAAAGGCCGTAGTCTACTCCTACTGGCACGCTCTGTTGGCAGCCAGCAGTTGGGCCTCATACCCGATCCGCTGCCGCCGCTCGGCCAGCAGCGCACGGACCTTGGTCTGTAGGTCGTCGCTCTTCTTCAGCCCAGCCGCTGCCCATGCCGGCACCTCCACTGCCGGCACTCGGCACGGCACCGCAACAGGCACTTCTACGCGCACCGTGCGCGGCTCAGGCTCGACCTGGCCGGCGCATCCCGCCAGCGCGACCGCGAAAATCAAAATCATCGAACGCATGGTAAACTCCGACGAACGGTTATTGTGGTGTACGTTGTTACCCATTAATCTACACACATGCCAGCCACAACGGCGAGGCGAACCCAAGGAGAGACACCA
>NZ_JABUGV010000057.1:c9876-2184_3|1602043518|1601595614|Aca1_WP_044727395.1
ATCGGCCAGTTCCCCGGGCTCGATGATGATGAGCAGGCCGAGCAGCATGGATTCGTGATCATCACCGCGGACTCTGCCGGCGGCTTGGTCGATATTCACGACCGGAGACCGGTCGTGCTCCCACCCGACCTGGCCCGCGAGTGGCTTGACCCGGCGACGCCGCCAGAGCGCGCGGAACAAATCGTGCTGCACCAGGGCGAACCCGCCGAGGCGTTCACCTGGTACGCGGTCAGCCGCGACGTCGGCAACGTGCGCAACCAGGGCGCCTACCTGATCGAGCCTGCGTAGTAGAAAACCCGACAAAAGGAACAATGTTCCTATTTACATAGAGGAACATTGTTCCTATTATGTGAGTCATGCCGGCCACAATGGCGAGGCGCCACGCAGGAGGCTACGCCCA
>NZ_JACAPV010000100.1:46111-56368_3|Aca1_WP_069078810.1|hypothetical_protein
GCCAATGCCAACGCCGATTCGATCGTGGGGATCTTCAAAATGCTCGGCTGGCTGATGATCTATGCGCGCATATCGACCTTCCTCGTCACGCGCCTGTTCGGACTCCAGGCCACCTTGGCTGACTACGTGATTTCGTTCCTGGGCGGCCGTGATGGAGCCAACCTTATGGGCGGCATGGTAGAAAATATGAAGGGTATGTTTGGTGCTGCAGGTTCTGGTGCCCAACGTGCACCTGGTATTCGTCAACCAGCTAGCAAGCCAAGCGGCGGCACAGGGGATGGGATTCAATGATTAGCCAAGACGGCTAACCAGTTATCCGATCAATGGTATGGCTGCCAACACTGTTGGCAGCTATGCTATGTATATGTCTAATGTGCCACTACGAAGGAGCGCCGATCAA
>NZ_JACCIT010000024.1:c53555-47024_2|AcrIC3(WP_058130594.1)|AcrIC4(WP_153575361.1)|Aca1_WP_034011097.1
CATGCCCTGCCCTCATAGGAAAAGGACGTAGTCTACTCCTAATCCTGACAGGCCTGGTTCGCAGCCAATAGCTGCGCCTCGTAACCGATCCGCTGCAAGCGTTCGGCGAGCAACGCACGGACCTTGGTCTGTAGGTCGTCGCCTTTCCGCAGCCCCGCCGTGGCCCAGACTGGCACCTCTACCGCCGGCACCCGGCACGGCACCGCCACAGGCACTTCTACGCGCACCGTGCGCGGCTCGGCGTCCTGTCGGGCGGCGCATCCCGCCAGCGCGACCGCGAAAATCAAAATCATCGAACGCATGGTCAACTCCGACGAACGGTTATTGTGGTGTACGTTGTTACCCATTAATCTACACCCATGCCAGCCACAACGGCGAGGCGAACAGAGGGAAGCAAGCA
>NZ_JACEPA010000003.1:53088-63315_5|1404489047|Aca1_OPD82778.1
CCGAATAGGCAGAGAAAGGCCCGCTCCGGCGGGCCTTTTGCTATTTGCACGCCTGGTTCGCGGCCAGCAACTGGGCCTCATAACCGATCCGCTGCCGCCGCTCGGCCAGCAGCGCACGGACCTTGGTCTGTAGGTCGTCGCTCTTCTTCAGCCCAGCCGCTGCCCATGCCGGCACCTCCACTGCCGGCACTCGGCACGGCACCGCAACAGGCACTTCTACGCGCACCGTGCGCGGCTCAGGCTCGACCTGGCCGGCGCATCCCGCCAGCGCGACCGCGAAAATCAAAATCATCGAACGCATGGTAAACTCCGACGAACGGTTATTGTGGTGTACATTGTTACCCAATACTCTAAACCCATGCCAACCGCAACGGCGAGGCGCAAACAAGGATCGAAGCCA
>NZ_JACEPA010000023.1:30408-40617_7|anti_CRISPR0021_CCD58443.1_AcrF_7_I-F_-_Pseudomonas_phage_LPB1|Aca1_EQM83993.1
CCGCGATCGGGCAGTTCCCCGGGCTCGATGATGAGCAGGCCGAGCAGCATGGGTTCGTGATCATCACCGCGGACTCTGCCGGCGGCATGGTCGATATTCACGACCGGAGACCGGTCGTGCTCCCACCCGACCTCGCCCGCGAGTGGCTTGACCCGGCGACGCCGCCAGAGCGCGCGGAACAAATCGTGCTGCACCAGGGCGAACCAGCCGAGGCGTTCACCTGGTACGCGGTCAGCCGCGACGTAGGCAACGTGCGCAACCAGGGCGCCTACCTGATCGAGCCTGCGTAGCAGAAAACCCGACAAAAGGAACAGTGTTCCTCTTTACACAGAGGAACATTGTTCCTATTATGTGAGTCATGCCAGCCACAACGGCGAGGCGCCAAAAAGGATCGAAGCCA
>NZ_JACEPB010000034.1:9446-19646_7|anti_CRISPR0408_YP_950454.1_Acr_E3_I-E_+_Pseudomonas_phage_DMS3|Aca1_KQJ67707.1
CGATCGGGCAGTTCCCCGGGCTCGATGATAATGAGCAGGGCGAGCAGCATGGATTCGTGATCATCACCGCGGACTCTGCCGGCGGCATGGTCGATATTCACGACCGGAGACCGGTCGTGCTCCCACCCGACCTGGCCCGCGAGTGGCTTGACCCGGCGACGCCGCCAGAGCGCGCGGAACAAATCGTGCTGCACCAGGGCGAACCAGCCGAGGCGTTCACCTGGTACGCGGTCAGCCTCGACGTCGGCAACGTAAGGAACCAGGGCGCCTACCTGATCGAGCCTGCGTAGCAGAAAACCCGACAAAAGGAACAATGTTCCTATTTACACAGAGGAACATTGTTCCTATGATGTGAGTCATGCCAGCCGCAACGGCGAGGCGCCAAGAAGGATAGAAGCCA
>NZ_JACEPX010000015.1:150973-161188_6|KSK30775.1|Aca1_WP_034005716.1
GCAGTGGAATGCCCATATCCCGTGTTTTCCGGAACTGCCTATCTGCCGATCGAGCTTCAGCGTCCACTTCCCCGCCAATCGAATCACCAGCATCACCAAGCTCCGTAGGAAAAGGCCGTAGTCTACTCCTAATTCTTACAGGCCCTGTTGGCTGCCAGCAGTTGCGCTTCGTAACCGATCCGCCGCCGGCACTCGGCACAGCACAGCAACGGGCACTTCTACGCGCACCGTGCGCGGCTCGGCTTCCTGCCGGCCGGCGCATCCCGCCAGCGCGACCGCGAAATTCAAAATCATCGAACGCATGGTCAACTCCGACGAACGGTTGTTGTGGTGTACGTTGTTACCCATTACTATAAGCCCATGCCAGCCAAACGGCGAGGCGCCATCAAGGAGAGACACA
>NZ_JACEQO010000021.1:c33257-23057_8|1602043518|1601595614|Aca1_WP_031757130.1
AATGTTCCTATTTACATAGAGGAACATTGTTCCTATTATGTGAGCCATGCCAGCCACAATGGCGAGGCGAGCACAGGGAAATGACAAAATGAATACCTATCTCATCGACCCCCGCAAAAACAACGACAACTCCGGCGAGCGCTTCACGGTTGACGCTGCCGACATTACGGCCGCCGCGAAGAGCGCAGCCCAACAGATCCTCGGCGAAAAATTCGAAGGTCTCGTATACCGTGAAACCGGGGAGCCTAACGGAAGCGGCATGTTCCAGGCCTACCATCACCTGCACGGCACTAACCGCACGGAGACGTCCGTTGGCTATCCGTTTCATGTAATGGAACTCTGAGCCGAATCTAAACCCACGCCAGCCGCAACGGCGAGGCGCCAAAAAGGATCCAAGCCA
>NZ_JACEVB010000004.1:c365998-355783_5|1602679729|Aca1_WP_031631834.1
ATCACCGAGCTCCGTAGGAAAAGGCCGTAGTCTACTCCTAATCCTGGCAGGCCTGGTTCGCAGCCAGGAGCTGCGCCTCGTAACCGATCCGCTGCAAGCGTTCGGCGAGCAACGCACGGACCTTGGTCTGGATATCGTCGCCCTTCCTCAGCCCAGCGGTTGCCCAGGCCGGCACCTCCACCTCCGGCACTCGGCAAGGCACCGCCACCGGCACTTCTACGCGCACCGTGCGCGGCTCGGCTTCCTGCCGGCCGGCGCATCCCGCCAGCGCGACCGCGAAAATCAAAATCATCGAACGCATGGTCAACTCCGACGAACGGTTGTTGTGGTGTACGTTGTTACCCATTAATCTACACCCATGCCAGCCGCAACGGCGAGGCGAACCCAAGGAGAGACACCA
>NZ_JACGDE010000025.1:6383-16598_3|Aca1_WP_182324821.1|hypothetical_protein
CGGCCTTGGCCAATGCCAACGCGGATTCGATCGTCGGCTTGTTCAAAATGATCGGCTGGTTGATGCTCTACGCGCGGCTCGCGACCTTCGGGGTGACGCGGATTTTCGGGCTTCAGGCCTCTCTTGCAGATTATGTAATTTCGTTCCTGGGCGGCCGAGAAGGTGCCAACTTGATGGGCGGCATGGTCGACAACGTCAAGGGAATGTTCGGGGCGGTCGGCGCCGGTGCACAGCGGGCACCTGGTGTTCGGACACAAGCCCGCAACAACGGCGCTGGAAATGCGGACGGCATTCAGTAAGCGGTCTGGAGATCAACCCGACAAACGGCATGGCTATCAACAATGTTGACAGCTATGCTTGCGTCATGGGAATGTGCCATCTCTACTGGAGCCCTGTTTCA
>NZ_JACHOH010000002.1:c255755-245552_6|1602679729|Aca1_MBB5875906.1|hypothetical_protein
TTCAACGAGTTGACCTGGACATAGTCCAGCCCGTCCTTGCTGAACTTGTACACCTTGAACTTCGGCGACAGGCTGATGTTCTTCGCGCCGGCCGGCACGCTTTCGCCCAAGCCGGGAATGAGGTCGGCCGGGTTCGGCTTCTTGTTGGCGGCGCCGGCCGCGCCCGCAGTGAGGGCAAGGAGAATCGCGGGGACAAGCAACTTCAGGCTGCGCATGGGAACACTCCGTGTTGGGTCGCAGCCGCGAAGCTAGGGCGAGAGATCCTGTCATACAACACGCCAAGACCCCGGAATAGCGGGTTGTCTACCAAAAGCACCGGAACCCCTTGCGCGTTAGGAACATATTGCCTAATTTACATCCATGCCAGCCACCCCGGCGCGGCGCTACAAGGAGAGGCTCA
>NC_019522.1|AcrIF8|Aca2
TTTTAGTGATGACATCACTCACCCCGCGCCGCTTTGCGTCTGTCTTCTTTAATCTTGAAATACAGATTCGTTAGAAACGTTAGGCCAGCAAACGCCAGGCTACCCAGCACACCGATCGCAGCCCACTGCTCAGGTGAGTAACCGTCTAGCAGTTTTTTAAACCAGAATAAGAAGCTGCCACCGGACGCGCCGTATGCGGCTCCTGTTGTGAAATTTGACATACGCATAGCCTCACCTCCGGCGTTGCCGTGGCGCTGTGTGATTTACAGGAAATAAAAAGGCCACGAATGCGGCCTTAGCGATTAAAAAATATGAAATGCCTTGCTTGTTCGCGATTGCGAACATATAATTTATTCATCGGTTCGAGATGGCTCGAATCGCTCCTAACGAGGATTCCACA
>NC_006371.1_5|Aca2_WP_011220919.1
AGATACTAAAAATGGCAAGCTGGGCATAAGTTTAGAATATGCAAATTCAAAATCAGTGGAAAGGTTTGACAATTTACTTCTTATTGCAGGGTTGATCTTATTTATCATCTGGTGCGTTGGAAGAGCCGCGGTAATGAAAAAAATTCATTATTCACTACAAGCTAATTCACTTAAATATCGGGCAGTATTATCCACGATTTACATTGGTCGAGAAGTTGTAAAAGACGGCAGATATACCATAACGATAGATGAATATGTTTACGTGCTAGCTCATTTATCAGAGCTAGCAGTTAGCATGGAGGATCTACTATGATGAATATTTTGTGGGGATCCCTCAGGCTTGGGTATAATTGCTGTCGTATGATGTTTATCTAGATAGTACTGAGTGAAGGTAATGATA
>NC_008258.1_4|Aca2_ABF03881.1
TTGTTAACACCGCTAATTGATATTTGCTTGCTCTTCCCCATATTTTCCTGCTTACCGCCATTCAGCTGGTAGTACCTGTCGCAAATTCTTTACAGTTTTTAAACTAATGAGACGAATCTGATCGACGCAAAAAGTCCGTATGCCTACTATTAGCTCACGGTTATAAATCAACATATTGATTTATAAGCATGGAAATCCCCTGAGTGAAACAACGAATTGCTGTGTGTAGTCTTTGCCCATCTCCCACGATGGGCTTTTTTTTAACATTTTTCCGCTTCGCTACCTCGCCCCTCACTCTTTCCAATAATGTTGCACAAGATACTGTGACTCTCTTCAAGCCGTCAGCAGGCTGATAATGTTATTTATATTTTATTGTTTATTTCATGCAGCCATTACACGA
>NC_012969.1_4|Aca2_WP_041362115.1
CCTGCTTGGATGACTTGGCCTTCACCTTGGGCTCGGCATCAGCCTTGCTTTTAGCCTTGATGGCATGCATGCGTGCACGCCACTCATGCAGTTGCTCGTCCTCGATTTCCAGCTGAATCGCCAGGGCCTCTTCCTTGCTGAGCTTGTCTTTTTGCAGACGGCGCGGCAATTTACCTGCCATTCTGGAAAGCAAACGCTCCTGCTCTTCCGCACTCAGCTTTTTGGCCTGCTCCAAATACTCCGGACTACTCATCTTCATAACTACCCCCGATTTACATCATAAATTCAAGGGCTCAAGTCTATAGCAAGGCGCGACAGGCATGCGTTACAGTTTTGCGTCACTTTAATGACAACTCGAAAAAAGCCTGATTCGCCCACGCAACAAGGTAAAATCACCCCA
>NC_014733.1_5|Aca2_WP_041362115.1
CTTGGCTTTCACCTTGGGCTCGGCATCCGCCTTGCTTTTAGCCTTGATGGCATGCATGCGTGCACGCCACTCATGCAGTTGCTCGTCCTCGATTTCCAGCTGAATCGCCAGGGCCTCTTCCTTGCTGAGCTTGTCTTTTTGCAGACGGCGCGGCAACTTACCTGCCATTCTGGAAAGCAAACGCTCCTGCTCTTCCGCACTCAGCTTTTTGGCCTGCTCCAAATACTCCGGACTACTCATCTTCATAACTACCCCCGATTTACATCATAAATTCAAGGGCTCAAGTCTATAGCAAGGCGCGACAGGCATGCGTTACAGTTTTGCGTCACTTTAATGACAACTCAACATCACCCCAACAAAAAAGCCTGATTCGCCCACGCAACAAGGTAAAATCACCCCA
>NZ_ABFF01000018.1_3|Aca2_WP_001534769.1|Transposase%2C_Mutator_family
CCTCATTTTGATTCGCCCGTCTGTTCCCCGCCGCATCTCATTTCTGTCGCAAATCCGTTACAGTTTTTAAACTATTGAGACGAATCTGATCGACGCAAAAAGTGCTCATGCCTACTATTAGCACACGGTTATAAATCAACACATTGATTTATAAGCATGGAAATCCCCTGAGTGAAACAACGAATTGCTGTGTGTAGTCTTTGCCCGTCTCCTACGATGGGCTTTTTTTTTAACTTTTTTCGCTGCATTGTTACATAAGCCAGCTCCCGTTTCCCTTCAACACCGCGATATCTGCAACGAACAAATAATATTGCACAAAATAGTGTGATTCTGTTCAAGTCGAAACGGTGTCGGTGGTGCTATTTATAGCATCACTTTTTTCATATAAAAGCCTAAAAAA
>NZ_ADIT01000038.1_4|Aca2_WP_016242171.1
TGTTAACCACCGCTAATTGATATTTGCTTGCTCTTCCCCATATTTTCCTGCTTACCGCCATTCAGCTGGTAGTACCTGTCGCAAATTCTTTACAGTTTTTAAACTAATGAGACGAATCTGATCGACGCAAAAAGTCCGTATGCCTACTATTAGCTCACGGTTATAAATCAACATATTGATTTATAAGCATGGAAATCCCCTGAGTGAAACAACGAATTGCTGTGTGTAGTCTTTGCCCATCTCCCACGATGGGCTTTTTTTTAACATTTTTCCGCTTCGCTACCTCGCCCCTCACTCTTTCCAATAATGTTGCACAAGATACTGTGACTCTCTTCAAGCCGTCAGCAGGCTGATAATGTTATTTATATTTTATTGTTTATTTCATGCAGCCATTACACGA
>NZ_ADWR01000032.1_5|Aca2_WP_001310864.1
TGTTAACCACCGCTAATTGATATTTGCTTGCTCTTCCCCATATTTTCCTGCTTACCGCCATTCAGCTGGTAGTACCTGTCGCAAATTCTTTACAGTTTTTAAACTAATGAGACGAATCTGATCGACGCAAAAAGTCCGTATGCCTACTATTAGCTCACGGTTATAAATCAACATATTGATTTATAAGCATGGAAATCCCCTGAGTGAAACAACGAATTGCTGTGTGTAGTCTTTGCCCATCTCCCACGATGGGCTTTTTTTTAACATTTTTCCGCTTCGCTACCTCGCCCCTCACTCTTTCCAATAATGTTGCACAAGATACTGTGACTCTCTTCAAGCCGTCAGCAGGCTGATAATGTTATTTATATTTTATTGTTTATTTCATGCAGCCATTACACGA
>NZ_AEMF01000001.1_4|Aca2_WP_000995296.1
TGTTAACCATCGCTAATTGATATTTCATTTCTCAACCTCGTATTTCCCTGCTTACCTCCATTCAGCTGGTAGTACCTGTCGCAAATTCTTTACAGTTTTTAAACTAATGAGACGAATCTGATCGACGCAAAAAGTCCGTATGCCTACTATTAGCTCACGGTTATAAATCAACATATTGATTTATAAGCATGGAAATCCCCTGAGTGAAACAACGAATTGCTGTGTGTAGTCTTTGCCCATCTCCCACGATGGGCTTTTTTTTAACATTTTTCCGTTTCCTTACCTCGCCATTCATTCTTTCCAATAATGTTGCACAAGATACTGTGACTCTCTTCAAGCCGTTAGCAGGCTGATAATGTTATTTATATTTTATTCTATTTTTTGATGCAGCCATTACCTA
>NZ_AERN01000037.1_4|Aca2_AAZ88169.1
TGTTAACCACCGCTAATTGATATTTGCTTGCTCTTCCCCATATTTTCCTGCTTACCGCCATTCAGCTGGTAGTACCTGTCGCAAATTCTTTACAGTTTTTAAACTAATGAGACGAATCTGATCGACGCAAAAAGTCCGTATGCCTACTATTAGCTCACGGTTATAAATCAACATATTGATTTATAAGCATGGAAATCCCCTGAGTGAAACAACGAATTGCTGTGTGTAGTCTTTGCCCATCTCCCACGATGGGCTTTTTTTTAACATTTTTCCGCTTCGCTACCTCGCCCCTCACTCTTTCCAATAATGTTGCACAAGATACTGTGACTCTCTTCAAGCCGTCAGCAGGCTGATAATGTTATTTATATTTTATTGTTTATTTCATGCAGCCATTACACGA
>NZ_AEYT01000025.1_4|Aca2_AAN80544.1
TGTTAACCCCTGCTAATTGATATTTGCTTGCTCTTCCCCATATTTTCCTGCTTACCGCTATTCAGCTGGTAGTACCTGTCGCAAATTCTTTACAGTTTTTAAACTAATGAGACGAATCTGATCGACGCAAAAAGTCCGTATGCCTACTATTAGCTCACGGTTATAAATCAACATATTGATTTATAAGCATGGAAATCCCCTGAGTGAAACAACGAATTGCTGTGTGTAGTCTTTGCCCATCTCCCACGATGGGCTTTTTTTTAACATTTTTCCGCTTCGCTACCTCGCCCCTCACTCTTTCCAATAATGTTGCACAAGATACTGTGACTCTCTTCAAGCCGTCAGCAGGCTGATAATGTTATTTATATTTTATTGTTTATTTCATGCAGCCATTACACGA
>NZ_AKNI01000026.1_4|Aca2_WP_001299124.1
TTGTTAACCCCCGCTAATTGATATTTGCTTACTCTTCCCCATATTTTCCTGCTTACCGCCATTCAGCTGGTAGTACCTGTCGCAAATTCTTTACAGTTTTTAAACTAATGAGACGAATCTGATCGACGCAAAAAGTCCGTATGCCTACTATTAGCTTACGGTTATAAATCAACATATTGATTTATAAGCATGGAAATCCCCTGAGTGAAACAACGAATTGCTGTGTGTAGTCTTTGCCCATCTCCCACGATGGGCTTTTTTTAACATTTTTCCGCTTCGCTACCTCGCCCCTCACTCTTTCCAATAATGTTGCACAAGATACTGTGACTCTCTTCAAGCCGTCAGCAGGCTGATAATGTTATTTATATTTTATTGTTTATTTCATGCAGCCATTACACGA
>NZ_AMLY01000026.1_3|Aca2_ERF93924.1
CCATTTTGATTCGCCCGTCTGTTCCCCGCCGCATCTCATTTCTGTCGCAAATCCGTTACAGTTTTTAAACTATTGAGACGAATCTGATCGACGCAAAAAGTGCTCATGCCTACTATTAGCACACGGTTATAAATCAACACATTGATTTATAAGCATGGAAATCCCCTGAGTGAAACAACGAATTGCTGTGTGTAGTCTTTGCCCGTCTCCTACGATGGGCTTTTTTTTTAACTTTTTTCGCCGCATTGTTACATAAGCCAGCTCCCGTTTCCCTTCAACACCGCGATATCTGCAACGAACAAATAATATTGCACAAAATAGTGTGATTCTGTTCAAGTCGAAACGGTGTCGGTGGTGCTATTTATAGCATCACTTTTTTTCATATAAAAGCCTAAAAAAA
>NZ_AP018441.1_2|Q8DP63|Aca2_WP_162041333.1
GCATGGATAAAGCTCTTGGACATCCCGATTTTTGGGTAAGGCGCATCGCCTTATTACATCAGTTAGGTTGGCGCGAACAGACCGATGTGAACAGATTATTTAGCTATGCTCTGGCGCTGGCAGACGAAGAAGAGTTTTTCACTCGTAAAGCGATAGGCTGGGCCTTGCGTGACTATGCCTGGCATGATCCAGTTGTCGTAAGAAACTTTTTGCAAGAAAATCAGAGTCGGTTTTCTGGCCTGAGCTACCGTGAGGCCGCTAAAAATTTGGAGAAACTGGGCAAATAGTTACAAAAAAACTTTACAGTTCATTCTGCAACAGCACATTAAGCCACCATGCAGTACGGCATTTGCAATATGATATCGCTTGTTTGTTAATTGCCAGTCTGCATTTCTCCTGA
>NZ_APIV01000028.1_5|Aca2_WP_158690901.1
ACTACCACGCCCACGACGCCGACGAGAGCTGAGAAGCTGTTTTCAAGCCCCCGGCCACGAGCTCTCGGTAGCCTGGAGTCCGGCAGGGATCTGGGCCAAGTTGTCCGCGGAGAACTTGAGAACGATCAAGGTTCCGAGCGTCTTCGCCGGACTCCGGATGGCGACGCTGATCAGCGTCGCGGCTCCGTCCCCTCCTGCCACACCAGCCTCAGGGGTTCCGTTCGTGGAACGGTCACGGTGACCGCTTCCCGAACGATTACGCAAAGCAGTCATTCAGGACTCACCCCATGTGACCTGCGGATTCAGGGATCAGAAACAGCTACTGAGCGAGGCCCCCCGCTCCCGCGTTTTGGCCCGCCCCGTCCGGGGCGGGCCCCGTTTTCGTGAAGGAACCCCCCCA
>NZ_AQET01000021.1_4|Aca2_AAZ88169.1
TGTTAACCACCGCTAATTGATATTTGCTTGCTCTTCCCCATATTTTCCTGCTTACCGCCATTCAGCTGGTAGTACCTGTCGCAAATTCTTTACAGTTTTTAAACTAATGAGACGAATCTGATCGACGCAAAAAGTCCGTATGCCTACTATTAGCTCACGGTTATAAATCAACATATTGATTTATAAGCATGGAAATCCCCTGAGTGAAACAACGAATTGCTGTGTGTAGTCTTTGCCCATCTCCCACGATGGGCTTTTTTTTAACATTTTTCCGCATCGCTACCTCGCCCCTCACTCTTTCCAATAATGTTGCACAAGATACTGTGACTCTCTTCAAGCCGTCAGCAGGCTGATAATGTTATTTATATTTTATTGTTTATTTCATGCAGCCATTACACGA
>NZ_AZWL01000028.1_6|Aca2_WP_037783462.1|hypothetical_protein
CCGCGGCACCTACTGCGGCGGCACGGCCGCCGGCTGCGAGCACGTCCGCAACTCCGCTGTCGAGTCGCAGGCCGGCCACTGGTCCCCGGCCGACTACCAGGAATGGGTCGACACCGAGGACTGCGACGGCTGCGGTCACGACGCCGAGGCCACGTGCGGTGTGCGGCGCGACGCCCGCACGGTGACCGTCTGGGACGGCAACGGCTTCAGCGACACCGACGTGTACGGCACCGCCGACAAGGCCCGGGCCGCCTACGCCCGGCAGATCACGGAGCTGCGGAAGATGAGTCACGAACTCGGCCGGCACGATCACGCCGACGAGAGCTGACAGCCCCAACCGGCTGTGCCCCTGCCCGGCTCGGGCGGGGGCACAGCCATCACCATGTGAGGAGCCCGGCCA
>NZ_BAFB01000221.1_4|hypothetical_protein|Aca2_WP_007240671.1|hypothetical_protein
CGCCAGCCCGTATTCCGCCCTGGCGACCGAACTCCGCCATCACCACGCACACGCTCGATGGCTTCTCGCACGCTTCGGTGGACTACCCTCGACCAGCCCACCCGACTGCGACGCACACACCGATGGCGCCAGCCGCTGAGAACGTGGCCGCGCCCACGACATCAGCACCACACATAGGCGTTCGCCGATGCGGCCCGGGCACCGCGCAGCACGTCGCCCGCATCGGCTGACCGACGCGGCGTCACCGCCCGCCGGCGACGGCGACGAGCTCGCGCGGCACACTCCACCACCCCGCAGGGCGGGGACTGTACGACCGCCCAAGGCACTGGATGCCGAACCACACGCACCGGCGGGGCGAACCATTGGTTCGCGCTGTCACAAACCACCACACCCCACACTG
>NZ_BAGK01000167.1_8|Aca2_WP_043654507.1|hypothetical_protein
GCCATCGCCGAAAAGCACGAGGCCCCCTCCGTCTGGATCTACGAGGACAACTCCGGCGCCGTCTACATGGAGCGCGGAGGCGATGCCTGGGCGATCGGGCCGGTCACCGGCGACCTCGAGGGTCAGGCCACCGAGCACGCCAAGGCGTGGAACGCGCGCGACTGGGAGCCCAGCGAGGACGATGGCCAGACCCGCATCGCCGTCGCGCAGCTCGCCGACCTCGTCCACATCGCCACCTGGAACATCAACACCGGCCTCGACGTCGAGCGCGACGCCTACAGCGACCCCGTCGCGGGCGCCGGCGGCCGGGCGTTCCTCGGCGTCGACTCCGGCAACTGACCCCACATGGCCGCTCGCCCTCCCCCGGGTGAGCGGCCATTCCCACCTTAGGAGCGCCTCA
>NZ_BBMY01000070.1_3|Aca2_AHE62174.1
AAAAAACGAATAAATAATCTCTCATCAGGCGGCTTTGCCGCCTGATTCTTAACCATCATTTATTAACTATCCATTTTTGCTCTTTCATTCTCCGACGTACTTTCATTCAACCGTCATTTCCCGTCGCAAAATCTTTACAGCTTCTAAACTAATAAGACGAATCTGATCGACGCAAAAAGTCCGTATGCCTACTATTAGCTCACGATTATAGATCAACGTATTGATTTATAAGTATGGAAATCCCCTGAGTGAAATAACGAATTGCTGTGTGTAGTCTTTGCCCATCTCCCACGATGGGCTTTTTTTAACATTTTTCCGCTCACTCATCCCGTCTCTCGTTCTCTCCAATAATGTTGCACAAGATACTGTGACTCTCTTCAAGTCGTTAGCAGGCTGATAG
>NZ_BBNN01000040.1_6|cluster_229638_0_1_0.802|Aca2_WP_042174660.1
CCGGGGTGGTGGTGTGGCCGGTACTGATCGTGCACGGGTCCCCGGTGGCGGCGGGCGGGCATGTGCAGGTGGTGGCGGGGGCGGGGGTGGTGCAGGTGGTGGCCGCGGACCGGGTGCGGGGACTGTTGCGGGGTGCGTCGTCGGGCTGGTCGTGGAGCCGTGCCCGGCGGGTGGCGGCCCGGGTGGACGAGGTACTGCGCCCCTACCAGTGATCGGCAGGGGACCGTAGGGTGGGTGGACGCCTGGGGGCATGAGGAGGCCCGTCATCTGCTTCGTGCAGGTGGCGGGCCTCTTTTCGTGTTTCTGCACAGAACCGGTTGCGCCTTCCAGATTTGGAAGCTACCTTGGTGTCGTGAGGTCAGGGGAACAGCCCCAGACCCCAGTCGGAAGGACCCGACCA
>NZ_BBVS01000003.1_3|Aca2_AHE62174.1
AAAAACGAATAAATAATCTCTCATCAGGCGGCTTTGCCGCCTGATTCTTAACCATCATTTATTAACCATCCATTTTTGCTCTTTCATTCTCCGACGTACTTTCATTCAACCGTCATTTCCCGTCGCAAAATCTTTACAGCTTTTAAACTAATAAGACGAATCTGATCGACGCAAAAAGTCCGTATGCCTACTATTAGCTCACGATTATAGATCAACGTATTGATTTATAAGCATGGAAATCCCCTGAGTGAAATAACGAATTGCTGTGTGTAGTCTTTGCCCATCTCCCACGATGGGCTTTTTTTTAACATTTTTCCGCTCACCCATCCCGTCTCTCGTTCTCTCCAATAATGTTGCACAAGATACTGTGACTCTCTTCAAGTCGTTAGCAGGCTGATAG
>NZ_BBVY01000003.1_3|Aca2_AHE62174.1
AAAAACGAATAAATAATCTCTCATCAGGCGGCTTTGCCGCCTGATTCTTAACCATCATTTATTAACTATCCATTTTTGCTCTTTCATTCTCCGACGTACTTTCATTCAACCGTCATTTCCCGTCGCAAAATCTTTACAGCTTTTAAACTAATAAGACGAATCTGATCGACGCAAAAAGTCCGTATGCCTACTATTAACTCACGATTATAGATCAACGTATTGATTTATAAGCATGGAAATCCCCTGAGTGAAATAACGAATTGCTGTGTGTAGTCTTTGCCCATCTCCCACGATGGGCTTTTTTTTAACATTTTTCCGCTCACTCATCCCGTCCCTCGTTCTCTCCAATAATGTTGCACAAGATACTGTGACTCTCTTCAAGTCGTTAGCAGGCTGATAG
>NZ_BBWA01000006.1_3|Aca2_AHE62174.1
AAAAACGAATAAATAATCTCTCATCAGGCGGCTTTGCCGCCTGATTCTTAACCATCATTTATTAACTATCCATTTTTGCTCTTTCATTCTCCGACGTACTTTCATTCAACCGTCATTTCCCGTCGCAAAATCTTTACAGCTTTTAAACTAATAAGACGAATCTGATCGACGCAAAAAGTCCGTATGCCTACTATTAGCTCACGATTATAGATCAACGTATTGATTTATAAGCATGGAAATCCCCTGAGTGAAATAACGAATTGCTGTGTGTAGTCTTTGCCCATCTCCCACGATGGGCTTTTTTTTAACATTTTTCCGCTCACTCATCCCGTCTCTCGTTCTCTCCAATAATGTTGCACAAGATACTGTGACTCTCTTCAAGTCGTTAGCAGGCTGATAG
>NZ_BDPG01000009.1_4|Aca2_WP_001310864.1
TGTTAACCACCGCTAATTGATATTTGCTTGCTCTTCCCCATATTTTCCTGCTTACCGCCATTCAGCTGGTAGTACCTGTCGCAAATTCTTTACAGTTTTTAAACTAATGAGACGAATCTGATCGACGCAAAAAGTCCGTATGCCTACTATTAGCTCACGGTTATAAATCAACATATTGATTTATAAGCATGGAAATCCCCTGAGTGAAACAACGAATTGCTGTGTGTAGTCTTTGCCCATCTCCCACGATGGGCTTTTTTTTAACATTTTTCCGCTTCGCTACCTCGCCCCTCACTCTTTCCAATAATGTTGCACAAGATACTGTGACTCTCTTCAAGCCGTCAGCAGGCTGATAATGTTATTTATATTTTATTGTTTATTTCATGCAGCCATTACACGA
>NZ_BDQI01000034.1_5|Aca2_WP_067383077.1
CCCCAGACCCCGCCGGAAGGACCCGGACATGGCCCTCACCCACTTCACCGCCTGGCTCGTCAACGACACCTCCGCTCTTGACCAGCCCTGCATGGACGTCACCGTCATCGAAGACCAGGCCATCAGCTACAAGCAGGATGAAGAGGGCAACGAGACCCCCGTCTGGGCCTCCCAGGGCGACCAGAAGTTCTACGCCGTGACCACGGTCGACGCCCGCGACGGCGACATCGACGACGCTCAGACCGAGACGGAAGCCCTCCTGGCCGCGAGTGGCTGGAAGACCGTCGGCGACTGGGACGTCACGGACAACGCCTACATCGTCACCGTCGAGAAGGCCTAGCAGCGCCCCACTCTGGCCCCGGCACCCCCCAGCCGGGGCCTCCCTCATTGGAGTCTCCGA
>NZ_BFIW01000094.1_4|Aca2_AAZ88169.1
GTTAACCCCTGCTAATTGATATTTGCTTGCTCTTCCCCATATTTTCCTGCTTACCGCCATTCAGCTGGTAGTACCTGTCGCAAATTCTTTACAGTTTTTAAACTAATGAGACGAATCTGATCGACGCAAAAAGTCCGTATGCCTACTATTAGCTCACGGTTATAAATCAACATATTGATTTATAAGCATGGAAATCCCCTGAGTGAAACAACGAATTGCTGTGTGTAGTCTTTGCCCATCTCCCACGATGGGCTTTTTTTTTAACATTTTTCCGCTTCGCTACCTCGCCCCTCACTCTTTCCAATAATGTTGCACAAGATACTGTGACTCTCTTCAAGCCGTCAGCAGGCTGATAATGTTATTTATATTTTATTGTTTATTTCATGCAGCCATTACACGA
>NZ_BGFX01000049.1_4|Aca2_WP_001297387.1
TGTTAACCCCCGCTAATTGATATTTGCTTGCTCTTCCCCATATTTTCCTGCTTACCGCCATTCAGCTGGTAGTACCTGTCGCAAATTCTTTACAGTTTTTAAACTAATGAGACGAATCTGATCGACGCAAAAAGTCCGTATGCCTACTATTAGCTTACGGTTATAAATCAACATATTGATTTATAAGCATGGAAATCCCCTGAGTGAAACAACGAATTGCTGTGTGTAGTCTTTGCCCATCTCCCACGATGGGCTTTTTTTTAACATTTTTCCGCTTCGCTACCTCGCCCCTCACTCTTTCCAATAATGTTGCACAAGATACTGTGACTCTCTTCAAGCCGTCAGCAGGCTGATAATGTTATTTATATTTTATTGTTTATTTCATGCAGCCATTACACGA
>NZ_BGUB01000004.1_4|Aca2_WP_001299124.1
TGTTAACCCCCGCTAATTGATATTTGATTGCTCTTCCCCATATTTTCCTGCTTACCGCCATTCAGCTGGTAGTACCTGTCGCAAATTCTTTACAGTTTTTAAACTAATGAGACGAATCTGATCGACGCAAAAAGTCCGTATGCCTACTATTAGCTTACGGTTATAAATCAACATATTGATTTATAAGCATGGAAATCCCCTGAGTGAAACAACGAATTGCTGTGTGTAGTCTTTGCCCATCTCCCACGATGGGCTTTTTTTTAACATTTTTCCGCTTCGCTACCTCGCCCCTCACTCTTTCCAATAATGTTGCACAAGATACTGTGACTCTCTTCAAGCCGTCAGCAGGCTGATAATGTTATTTATATTTTATTGTTTATTTCATGCAGCCATTACACGA
>NZ_BIBQ01000013.1_3|Aca2_WP_001299124.1
AGTCCGTATGCCTACTATTAGCTTACGGTTATAAATCAACATATTGATTTATAAGCATGGAAATCCCCTGAGTGAAACAACGAATTGCTGTGTGTAGTCTTTGCCCATCTCCCACGATGGGCTTTTNNNNNNNNNNNNNNNNNNNNNNNNNNNNNNNNNNNNNNNNNNNNNNNNNNNNNNNNNNNNNNNNNNNNNNNNNNNNNNNNNNNNNNNNNNNNNNNNNNNNNNNNNNNNNNNNNNNNNNNNNNNNNNNNNNNNNNNTCACATTTTTCCGCTTCGCTACCTCGCCCCTCACTCTTTCCAATAATGTTGCACAAGATACTGTGACTCTCTTCAAGCCGTCAGCAGGCTGATAATGTTATTTATATTTTATTGTTTATTTCATGCAGCCATTACACGA
>NZ_BKNN01000007.1_3|Aca2_WP_151777143.1|hypothetical_protein|hypothetical_protein
GAGTTTTAGCCATAATCAACAAAGTATAAAAAATATTCTGATTAGTGCTTGACATTGTTCCCGTTCGGGAACATAATAAATTATCAAGACGAGAAAAGCTCTCTTGAAAAATTAACTTAAATCGGTGTTGACCGATTGGAGAATTAAAATGTTAAAAATCGAAAATATCCAAACTGTATATTTAAATGGGAAACCAGCTACTACATTTCATGTGTATGAATTGCGTGGTAATACATGGGTTCTTGATTATACAACTTCGGTGGCTGGCCATTGGAAAAAAGCTAAAACTATTGCTACTAAGCACTGTCAAGAAAATGGTCGAAATATCAATCTCAATGATTGGGAATTTTAAGATTCAATAGCCCGCTTCGGTGGGCTTCCTTTTTTCTGGAAATCAATA
>NZ_CABFJY010000011.1_3|hypothetical_protein|Aca2_WP_150538854.1
TGTAAAAAAAAACCACGTAACATAGACATAAAAAAAGCCATCACAAATCCTGTAATGGCACTGTAATTTTGTTGTAGATAGACTAATAAAGCAGTCCAAATCTCGGGTGTTTTATCCGGCATTTTATACATACTCCACCCCGCTTTATCTTTTTCGAGGCAATAAAAAACCCCGACCGGCAAAAACCGATCAGGGCTATAAAATTTGTAGTTGCGTGATGCGCTTGCACCTACCGCAAGGATATTAGTGAATCTATCATTCACGTGCGCACAAGTCAAGAGATAAGTTTTTTATTTTTTTATAAATTTTGCAAAAAAACACTTTACAACTTCGCAAATGCGAAGTAATATATACACATCAAGACGCAATGGTGCGATTGAATCTTTAGGAGAATTTATTA
>NZ_CABHYH010000179.1_5|Aca2_WP_019209759.1
TTGAGCATCCCGCCAATAGGAAGATGACTAGTGCATATAACGCGAACCTTGGCCACAAACGTATTTTGCCTTCAGTGTTCAAAACATGTCCTTTCTCATCGTATTTTTTGGTTCCTTTTGCGCGCTATATTAACATTTGAGCGGTAAGCGTCAAAATCTACGCAAAAAAGTTGAGACTTAATAATGGCGCCGTTGCCTATTCATTCGCGAATACCCAAACACTGTACTGTCATTGTTCATAATAGAGACGAGATATAAGCCGGAAACCGATGATAGCCGCACTCGCTCCGCAGGCAGGGGAATAGCCGGTTTAACTTATTGTGATAATGATCATTTCGTCCCAAGGCTAATTAGTGTTATCTAATCATCTGTTCTGATCACTCAAGGAGTTATCGTATTA
>NZ_CABMLM010000004.1_5|Aca2_WP_048620104.1
AGCACCCTACCAATAGGAAAATTGCCATTGCATATGCAGCTAAGCTTGGCCACAAACGCATTTTTCTTTTAGTGTTCAAAAAATTTCCTTTCTCATCGTGAAGTGTCGTTCCTTCAGTTCTCTATATTAACATTTGAACGATAAGCGTCAAAATCTACGTAAGCGCATGGATGTCAGGCAACGTCGCTATTGTAATAACCATAACCGAACAGACAAGCGGTGAATCGTCTTTTTAAGCGTTGGAGAGTGTGGCTTAAGCCAATATGTCGCTGTAAATGGTATTTGATCTGGGTTATCGGGTAATAACAGGTTTAACTTATTGTGATGATGATCATTTCGCCCAGAGAATTATCATGTTATTTAATCATTCATTCTGATAATTCTTGGAGTCTTCGCATTA
>NZ_CAIZFA010000005.1_3|Aca2_WP_000995294.1
TGATTGTTAATCAGGGCTAATTAATATTTCCTTTTTTTCATTCATCCTCTTGCTTACTGCCATTCAGCAACGCTTACCTGTCGCAAATCCTTTACAGTTTTTAAACTAATGAGACGAATCTGATCGACGCAAAAAGTCCGTATGCCTACTATTAGCTCACGGTTATAAATCAACATATTGATTTATAAGCATGGAATCCCCTGAGTGAAAAACGAATTGCTGTGTGTAGTCTTTGCCCATCTCCCATGATGGGCTTTTTTTTAACACTTTTTCGCCCCAACAACTCGCCTCTCGATATCTCCAGGAATATTGCACAAGATACTGTGATTCTCTTCAAGCCGTTAGCTGGCTGATAGTGTTATTTATATTTTATCCTTTTATTCATGCAGCCATTACACAA
>NZ_CAOO01000076.1_5|AcrIE9(WP_101192668.1)|Aca2_WP_044109875.1
CGCGGCGCTCGTCAAGCACGTCAGCCAGATGCAGTGTGATGATGGCACCGGCAGCGAGGATGAGCAGGCGGGCCACGACAGGGTGGCGCGCGACTTGGCGATGGACCTCGTCGGTCAGGAGTTGGCCGTCACTCATATGCCCAGCCCTCGTAGGTGACCAGGTCGAGCGCCATGGTCAGCAGTTTTTGCTGGGCGGCGTTCACGACTCACTCCCTACACACGATAGTCAGCCAGCGTCCAGCCGTCCCCGTACTCGTCGAGGACTTGTGGATGGCGGCGCGGATCGGGTCGTCAGACACGCGACACCTCCAAAATGTTGACACACCCTAAATTAGGGTGTAGGATGATTGTTATCAGGTCAGGGGAGAAGCCCCAGACCACCCCCGAAAGGACAGGGACA
>NZ_CASF01000005.1_3|Aca2_WP_000980455.1
CCTCATTTTGATTCGCCCGTCTGTTCCCCGCCGCATCTCATTTCTGTCGCAAATCCGTTACAGTTTTTAAACTATTGAGACGAATCTGATCGACGCAAAAAGTGCTCATGCCTACTATTAGCACACGGTTATAAATCAACACATTGATTTATAAGCATGGAAATCCCCTGAGTGAAACAACGAATTGCTGTGTGTAGTCTTTGCCCGTCTCCTACGATGGGCTTTTTTTTTAACTTTTTTCGCTGCATTGTTACATAAGCCAGCTCCCGTTTCCCTTCAACACCGCGATATCTGCAACGAACAAATAATATTGCACAAAATAGTGTGATTCTGTTCAAGTCGAAACGGTGTCGGTGGTGCTATTTATAGCATCACTTTTTTCATATAAAAGCCTAAAAAA
>NZ_CATV01000005.1_3|Aca2_WP_000980455.1
CCTCATTTTGATTCGCCCGTCTGTTCCCCGCCGCATCTCATTTCTGTCGCAAATCCGTTACAGTTTTTAAACTATTGAGACGAATCTGATCGACGCAAAAAGTGCTCATGCCTACTATTAGCACACGGTTATAAATCAACACATTGATTTATAAGCATGGAAATCCCCTGAGTGAAACAACGAATTGCTGTGTGTAGTCTTTGCCCGTCTCCTACGATGGGCTTTTTTTTTAACTTTTTTCGCTGCATTGTTACATAAGCCAGCTCCCGTTTCCCTTCAACACCGCGATATCTGCAACGAACAAATAATATTGCACAAAATAGTGTGATTCTGTTCAAGTCGAAACGGTGTCGGTGGTGCTATTTATAGCATCACTTTTTTCATATAAAAGCCTAAAAAA
>NZ_CDRC01000197.1_4|Aca2_WP_001310864.1
TGTTAACCACCGCTAATTGATATTTGCTTGCTCTTCCCCATATTTTCCTGCTTACCGCCATTCAGCTGGTAGTACCTGTCGCAAATTCTTTACAGTTTTTAAACTAATGAGACGAATCTGATCGACGCAAAAAGTCCGTATGCCTACTATTAGCTCACGGTTATAAATCAACATATTGATTTATAAGCATGGAAATCCCCTGAGTGAAACAACGAATTGCTGTGTGTAGTCTTTGCCCATCTCCCACGATGGGCTTTTTTTTAACATTTTTCCGCTTCGCTACCTCGCCCCTCACTCTTTCCAATAATGTTGCACAAGATACTGTGACTCTCTTCAAGCCGTCAGCAGGCTGATAATGTTATTTATATTTTATTGTTTATTTCATGCAGCCATTACACGA
>NZ_CP007639.1_5|Aca2_WP_000980452.1
ATGGTTACGACTGCTACCAGAATGCGCTGGCTGAGAGAATAAACGGGATACTGAAAAATGAGTTTTTACTCTCGCGTCCTGCAGACCTGGAGCAAGCGCGGGAAATAGTAAAAGAGTCCGTGGCAATTTATAACCATGAACGGCCACACCAGGCCCTGAAATACAAAACGCCCGATGATGTTCATCAGGCGTTTTACAGACAAAAAACTGTCAACCTATATCAGGACTAGTCACTTTTTTCGCTGCATTGTTACATAAGCCAGCTCCCGTTTCCCTTCAACACCGCGATATCTGCAACGAACAAATAATATTGCACAAAATAGTGTGATTCTGTTCAAGTCGAAACGGTGTCGGTGGTGCTATTTATAGCATCACTTTTTTCATATAAAAGCCTAAAAAA
>NZ_CP010229.1_3|Aca2_WP_001310864.1
CCCTTTTTATGGCAATTGATTTATCACGGGTTCTCAAAATGATTTCAATCGTGCGCTTTTCGTAACGCTTGCGCCATACATGCCCCTTTTTATCTGTGTGCGATATGTGTGCAATTTGTGTGTCCATTTTCAAGCCTTGCTTAATTTTGGTTATGCCGAAAAACCGCATACCCACAAATCAATCAATGACTTAAATCCCCTGAGTGAAACAACGAATTGCTGTGTGTAGTCTTTGCCCATCTCCCACGATGGGCTTTTTTTTAACATTTTTCCGCTTCGCTACCTCGCCCCTCACTCTTTCCAATAATGTTGCACAAGATACTGTGACTCTCTTCAAGCCGTCAGCAGGCTGATAATGTTATTTATATTTTATTGTTTATTTCATGCAGCCATTACACGA
>NZ_CP016180.1_3|hypothetical_protein|Aca2_WP_090921872.1|hypothetical_protein|P37326
TATTTTTCATCGCTAACCTCCTGTTTTGAGGCATAAAAAAAGCCCAACCATTATTGATTGAGCTTCATCCCTTAATTAAATTTTTGACATAAAAAAGACCGATATTTCTATCAGTCTTTTCTGCGTAATACTATTTTCAACGCTACCATAATAGCATAAGTTTCATCTCGGACGCAAGCTATTTTTTGAACAATTTTAAAAATTATTTTTCTAGTGCTTTTTTCAAAAAAATTAATGCATTTGTCTGATTGCTTATTTTTTAATCAAACAAATAAAAACTTCAAAAAAACATATTGACACCTTCGCAAATGCGAAGTAATATGTACACATAAGCTAAAGAGTTGCTTATAAAATTTTAAATTAACTTAACGTCGCAAATAGCGACCAGGAGAAAATAAAA
>NZ_CP018109.1_5|Aca2_WP_001310864.1
TGTTAACCACCGCTAATTGATATTTGCTTGCTCTTCCCCATATTTTCCTGCTTACCGCCATTCAGCTGGTAGTACCTGTCGCAAATTCTTTACAGTTTTTAAACTAATGAGACGAATCTGATCGACGCAAAAAGTCCGTATGCCTACTATTAGCTCACGGTTATAAATCAACATATTGATTTATAAGCATGGAAATCCCCTGAGTGAAACAACGAATTGCTGTGTGTAGTCTTTGCCCATCTCCCACGATGGGCTTTTTTTTAACATTTTTCCGCTTCGCTACCTCGCCCCTCACTCTTTCCAATAATGTTGCACAAGATACTGTGACTCTCTTCAAGCCGTCAGCAGGCTGATAATGTTATTTATATTTTATTGTTTATTTCATGCAGCCATTACACGA
>NZ_CP020345.1_3|cluster_70537_0_0.5_0.8335|Aca2_WP_078801803.1|1306152914
GAAACATTTTTAGTGTTTACAAAAAGAGCAAGAAAAGATTAAATAAAACTTGATTATTGAAAATAGAAAAGGGGTAAGCATGAGTAAATATGATCTTTTTTCAAAGATAAACGGAAACAGATTTAAGATAAAAACTTTTGAGAAACGCCGCCATGCTAAAAAATTTATAAAAAAATAGCGGGCGTGGAAAGTGGGATTAATGGTTTTTTAATGAAAAAATTTGGAATAAAGCCGAGTTTCAAGATGACTATTTACGTAGAAATAGCAAAATTGAGACATAGATCACAAAATAAAACAAAATAATTAAAAAAGGTGTTGACTGGTCGCGATTGCGACCATATAATAGAACACAAGAAACGGCAAGGGGTCGTTTCAATCACAACATAAAAGGTGACTATCA
>NZ_CP021879.1_4|Aca2_WP_001310864.1
TGTTAACCCCCGCTAATTGATATTTGCTTGCTCTTCCCCATATTTTCCTGCTTACCGCCATTCAGCTGGTAGTACCTGTCGCAAATTCTTTACAGTTTTTAAACTAATGAGACGAATCTGATCGACGCAAAAAGTCCGTATGCCTACTATTAGCTCACGGTTATAAATCAACATATTGATTTATAAGCATAGAAATCCCCTGAGTGAAACAACGAATTGCTGTGTGTAGTCTTTGCCCATCTCCCACGATGGGCTTTTTTTTAACATTTTTCCACTTCGCTACCTCGCCCCTCACTCTTTCCAATAATGTTGCACAAGATACTGTGACTCTCTTCAAGCCGTCAGCAGGCTGATAATGTTATTTATATTTTATTGTTTATTTCATGCAGCCATTACACGA
>NZ_CP021879.1_5|Aca2_EOW23743.1
TGCGCGACCTGGATTGCCCAGACCGGTGACAGTGAAAGCTGGCGTCAGTGGGAAAATGGCAAGTGTGCCATTCCTGATCGTGTAGTCGAGCAACTGTTGGCTATGCGTCAGCAAAGAAAAAAACATCTTCATGCCATCATAGAGAAAATAAATAACCGCATCGGCAACAACACCATGCGTTTTTTCCCCGACTTAACCGCATTTCAACGAGTCTACCCTGATGGCAATTTTATTGACTGGAAGATCTATCAATCGGTAGCCGCTGAATTATATGCACACGATCTGGAGCGGCTTTGTTAATTTTTCCACAGAAAGGAATTGTCGTTGTTACAACAATAATGAATGGATACTGACACAACATCGCTACACTTTTTAAAGCACCTTTGCTAAGTAGAACCTA
>NZ_CP025840.1_4|Aca2_WP_097344737.1
TGTTAACCCCCGCTAATTGATATTTGCTTGCTCTTCCCCATATTTTCCTGCTTACCGCCATTCAGCTGGTAGTACCTGTCGCAAATTCTTTACAGTTTTTAAACTAATGAGACGAATCTGATCGACGCAAAAAGTCCGTATGCCTACTATTAGCTCACGGTTATAAATCAACATATTGATTTATAAGCATGGAAATCCCCTGAGTGAAACAACGAATTGCTGTGTGTAGTCTTTGCCCATCTCCCACGATGGGCTTTTTTTTAACATTTTTCCGCTTCGCTACCTCGCCCCTCACTCTTTCCAATAATGTTGCACAAGATACTGTGACTCTCTTCAAGCCGTCAGCAGGCTGATAATGTTATTTATATTTTATTGTTTATTTCATGCAGCCATTACACGA
>NZ_CP026810.1_4|Aca2_AAZ88169.1
TGTTAATCACCGCTAATTGATATTTGCTTGCTCTTCCCCATATTTTCCTGCTTACCGCCATTCAGCTGGTAGTACCTGTCGCAAATTCTTTACAGTTTTTAAACTAATGAGACGAATCTGATCGACGCAAAAAGTCCGTATGCCTACTATTAGCTCACGGTTATAAATCAACATATTGATTTATAAGCATGGAAATCCCCTGAGTGAAACAACGAATTGCTGTGTGTAGTCTTTGCCCATCTCCCACGATGGGCTTTTTTTTAACATTTTTCCGCTTCGCTACCTCGCCCCTCACTCTTTCCAATAATGTTGCACAAGATACTGTGACTCTCTTCAAGCCGTCAGCAGGCTGATAATGTTATTTATATTTTATTGTTTATTTCATGCAGCCATTACACGA
>NZ_CP026827.1_4|Aca2_WP_001310864.1
TGTTAACCCCCGCTAATTGATATTTGCTTGCTCTTCCCCATATTTTCCTGCTTACCGCCATTCAGCTGGTAGTACCTGTCGCAAATTCTTTACAGTTTTTAAACTAATGAGACGAATCTGATCGACGCAAAAAGTCCGTATGCCTACTATTAGCTCACGGTTATAAATCAACATATTGATTTATAAGCATGGAAATCCCCTGAGTGAAACAACGAATTGCTGTGTGTAGTCTTTGCCCATCTCCCACGATGGGCTTTTTTTTAACATTTTTCCACTTCGCTACCTCGCCCCTCACTCTTTCCAATAATGTTGCACAAGATACTGTGACTCTCTTCAAGCCGTCAGCAGGCTGATAATGTTATTTATATTTTATTGTTTATTTCATGCAGCCATTACACGA
>NZ_CP030787.2_3|Aca2_AHE62174.1
AAAAACGAATAAATAATCTCTCATCAGGCGGCTTTGCCGCCTGATTCTTAACCATCATTTATTAACCATCCATTTTTGCTCTTTCATTCTCCGACGTACTTTCATTCAACCGTCATTTCCCGTCGCAAAATCTTTACAGCTTTTAAACTAATAAGACGAATCTGATCGACGCAAAAAGTCCGTATGCCTACTATTAACTCACGATTATAGATCAACGTATTGATTTATAAGCATGGAAATCCCCTGAGTGAAATAACGAATTGCTGTGTGTAGTCTTTGCCCATCTCCCACGATGGGCTTTTTTTTAACATTTTTCCGCTCACTCATCCCGTCTCTCGTTCTCTCCAATAATGTTGCACAAGATACTGTGACTCTCTTCAAGTCGTTAGCAGGCTGATAG
>NZ_CP033096.1_3|Aca2_WP_001299124.1
TGTTAACCCCCGCTAATTGATATTTGCTTGCTCTTCCCCATATTTTCCTGCTTACCGCCATTCAGCTGGTAGTACCTGTCGCAAATTCTTTACAGTTTTTAAACTAATGAGACGAATCTGATCGACGCAAAAAGTCCGTATGCCTACTATTAGCTTACGGTTATAAATCAACATCTTGATTTATAAGCATGGAAATCCCCTGAGTGAAACAACGAATTGCTGTGTGTAGTCTTTGCCCATCTCCCACGATGGGCTTTTTTTTAACATTTTTCCGCTTCGCTACCTCGCCCCTCACTCTTTCCAATAATGTTGCACAAGATACTGTGACTCTCTTCAAGCCGTCAGCAGGCTGATAATGTTATTTATATTTTATTGTTTATTTCATGCAGCCATTACACGA
>NZ_CP034727.1_4|Aca2_WP_001310864.1
TGTTAACCACCGCTAATTGATATTTGCTTGCTCTTCCCCATATTTTCCTGCTTACCGCCATTCAGCTGGTAGTACCTGTCGCAAATTCTTTACAGTTTTTAAACTAATGAGACGAATCTGATCGACGCAAAAAGTCCGTATGCCTACTATTAGCTCACGGTTATAAATCAACATATTGATTTATAAGCATGGAAATCCCCTGAGTGAAACAACGAATTGCTGTGTGTAGTCTTTGCCCATCTCCCACGATGGGCTTTTTTTTAACATTTTTCCGCTTCGCTACCTCGCCCCTCACTCTTTCCAATAATGTTGCACAAGATACTGTGACTCTCTTCAAGCCGTCAGCAGGCTGATAATGTTATTTATATTTTATTGTTTATTTCATGCAGCCATTACACGA
>NZ_CP037861.1_3|Aca2_WP_015691092.1
AATCTCCTTTATTCTTTTTAATTTATATCTAAAAATAAAATATGAAAAAATAACTGCAGGAATAGAAAAAATAAAAACACCTATAAGCAATGTGATGATACTTTTATAATCATTCATAAAAATTATAATTCCTAATATGTTAATAAATGGGGATAAGATATTGAGGTTAGTCCTCTATTGAATTCTTATTAAATTTATTTTTCCACTATTTGCTTGGAACATTATTCTAAATTTTTTCGCTTTGTTATTAATAACCCTCCGCTTTGTAAAATTATACAAAACTGGAAAATGTTTTTCTGTGATTTGTATCTAAAAATTAAATAAATGGCAAGATAAATAATTCAATACAAGCCCTGCTCTTGCGGGGCTTTCTTTTACACAAACAAGGGCTTACTTATGA
>NZ_CP039493.1_3|Aca2_VDZ94349.1|P76197|P76197
CTCCATTTTGATTCGCCCGTCTGTTCCCCGCCGCATCTCATTTCTGTCGCAAATCCGTTACAGTTTTTAAACTATTGAGACGAATCTGATCGACGCAAAAAGTGCTCATGCCTACTATTAGCACACGGTTATAAATCAACACATTGATTTATAAGCATGGAAATCCCCTGAGTGAAACAACGAATTGCTGTGTGTAGTCTTTGCCCGTCTCCTACGATGGGCTTTTTTTTTTAACTTTTTTCGCCGCATTGTTACATAAGCCAGCTCCCGTTTTCCTTCAACACCGCGATATCTGCAACGAACAAATAATATTGCACAAAATAGTGTGATTCTGTTCAAGTCGAAACGGTGTCGGTGGTGCTATTTATAGCATCACTTTTTTCATATGAAAGCCTAAAAA
>NZ_CP041110.1_4|Aca2_WP_001310864.1
TGTTAACCACCGCTAATTGATATTTGCTTGCTCTTCCCCATATTTTCCTGCTTACCGCCATTCAGCTGGTAGTACCTGTCGCAAATTCTTTACAGTTTTTAAACTAATGAGACGAATCTGATCGACGCAAAAAGTCCGTATGCCTACTATTAGCTCACGGTTATAAATCAACATATTGATTTATAAGCATGGAAATCCCCTGAGTGAAACAACGAATTGCTGTGTGTAGTCTTTGCCCATCTCCCACGATGGGCTTTTTTTTAACATTTTTCCGCTTCGCTACCTCGCCCCTCACTCTTTCCAATAATGTTGCACAAGATACTGTGACTCTCTTCAAGCCGTCAGCAGGCTGATAATGTTATTTATATTTTATTGTTTATTTCATGCAGCCATTACACGA
>NZ_CP044458.1_5|hypothetical_protein|Aca2_WP_163146625.1|hypothetical_protein|hypothetical_protein
CATTAAATACGGTGCTGTTCTGCTGCAATCACCTACCATCACCGGAGTTATTGTCTTTTAAAGATTTCTATGGTGCTGCTTAATATACTTAACTATTTACCGATTTCCTCCAATTAGATTGCTTCGGTAGTTTAAAAGGATAACCTATAAAAAAACTTGCTACGGCAGGTTTTTTTTATAATTAAAATATGGCATTAGTCAATTTTTTTTGGTTATTTTCTTCCAAAAAATATACCTATCTAGTGTAATTATTTTGGCTATGCGAAATACGTGGTTGAATTTAGTTTTTAAGTGAAATTCAATCTTGCTTATTTCGCAATTGCGAAATATACTATCTTCATTAAGATAAGCTTTCTTAAAAGTAAACTTAAATCGCTATTGAGCGATAGGAGAAATAAGA
>NZ_CP046000.1_5|Transposase|Integrase_core_domain_protein|Aca2_WP_001297387.1
TTCTTTACAGTTTTTAAACTAATGAGACGAATCTGATCGACGCAAAAAGTCCGTATGCCTACTATTAGCTTACGGTTATAAATCAACATATTGATTTATAAGCATGGAAATCCCCTGAGTGAAACAACGAATTGCTGTGTGTAGTCTTTGCCCATCTCCCACGATGGGCTTTTTTTTAACATTTTTCCGCTTCGCTACCTCGCCCCTCACTCTTTCCAATAATGTTGCACAAGATACTGTGACTCTCTTCAAGCCGTCAGCAGGCTGATAATGTTATTTATATTTTATTGTTTATTTCATGCAGCCATTAGACTGGCCCCCTGAATCTCCAGACAACCAATATCACTTAAATAAGTGATAGTCTTAATACTAGTTTTTAGACTAGTCATTGGAGAGCAGA
>NZ_CP049786.1_7|Aca2_WP_166183511.1
TGGCGTCAGTCGCACAACGCCAGAGCGGTGGAATCAACGTGTGCCGAAATCGATCTCTATTTTCGATTCGGTTTTCCAGGCGCTGCTGGATATCGAAAAGGCCAGAAGTGATGAAGAAGAAGCGTTTAAAAATCTGCCGCTCCGTGAGCAGGAACGCATTAAGGCCCAACGAAAAGAGCTCGAACGCGAAAGAGAAAGAGAGCAGCGCCTGAAGCGCAATGAATCACGCCGGGAAAGCCGCGCGCGTCTGAAAAACACGCCGCAAGATTAAGCCCGTCGCAGGCGTGTTTCTTCAGGCATCGCGGGTTGCGCTCGATCTATAAAATTACTTGTAATGTTTGCTACCGCCAGGAGCGCTCATTTATCATCAGGCGGCTTATTATCAGAATGGATTAAGAAA
>NZ_CP050036.1_3|Aca2_WP_001299124.1
TGTTAACCCCCGCTAATTGATATTTGCTTGCTCTTCCCCATATTTTCCTGCTTACCGCCATTCAGCTGGTAGTACCTGTCGCAAATTCTTTACAGTTTTTAAACTAATGAGACGAATCTGATCGACGCAAAAAGTCCGTATGCCTACTATTAGCTTACGGTTATAAATCAACATCTTGATTTATAAGCATGGAAATCCCCTGAGTGAAACAACGAATTGCTGTGTGTAGTCTTTGCCCATCTCCCACGATGGGCTTTTTTTTAACATTTTTCCGCTTCGCTACCTCGCCCCTCACTCTTTCCAATAATGTTGCACAAGATACTGTGACTCTCTTCAAGCCGTCAGCAGGCTGATAATGTTATTTATATTTTATTGTTTATTTCATGCAGCCATTACACGA
>NZ_CP050193.1_4|Aca2_WP_001310864.1
TGTTAACCACCGCTAATTGATATTTGCTTGCTCTTCTCCATATTTTCCTGCTTACCGCCATTCAGCTGGTAGTACCTGTCGCAAATTCTTTACAGTTTTTAAACTAATGAGACGAATCTGATCGACGCAAAAAGTCCGTATGCCTACTATTAGCTCACGGTTATAAATCAACATATTGATTTATAAGCATGGAAATCCCCTGAGTGAAACAACGAATTGCTGTGTGTAGTCTTTGCCCATCTCCCACGATGGGCTTTTTTTTAACATTTTTCCGCTTCGCTACCTCGCCCCTCACTCTTTCCAATAATGTTGCACAAGATACTGTGACTCTCTTCAAGCCGTCAGCAGGCTGATAATGTTATTTATATTTTATTGTTTATTTCATGCAGCCATTACACGA
>NZ_CP050215.1_7|Aca2_WP_001310864.1
TGTTAACCACCGCTAATTGATATTTGCTTGCTCTTCCCCATATTTTCCTGCTTACCGCCATTCAGCTGGTAGTACCTGTCGCAAATTCTTTACAGTTTTTAAACTAATGAGACGAATCTGATCGACGCAAAAAGTCCGTATGCCTACTATTAGCTCACGGTTATAAATCAACATATTGATTTATAAGCATGGAAATCCCCTGAGTGAAACAACGAATTGCTGTGTGTAGTCTTTGCCCATCTCCCACGATGGGCTTTTTTTTAACATTTTTCCGCTTCGCTACCTCGCCCCTCACTCTTTCCAATAATGTTGCACAAGATACTGTGACTCTCTTCAAGCCGTCAGCAGGCTGATAATGTTATTTATATTTTATTGTTTATTTCATGCAGCCATTACACGA
>NZ_CP051158.1_4|Aca2_WP_001310864.1
TGTTAACCACCGCTAATTGATATTTGCTTGCTCTTCCCCATATTTTCCTGCTTACCGCCATTCAGCTGGTAGTACCTGTCGCAAATTCTTTACAGTTTTTAAACTAATGAGACGAATCTGATCGACGCAAAAAGTCCGTATGCCTACTATTAGCTCACGGTTATAAATCAACATATTGATTTATAAGCATGGAAATCCCCTGAGTGAAACAACGAATTGCTGTGTGTAGTCTTTGCCCATCTCCCACGATGGGCTTTTTTTTAACATTTTTCCGCTTCGCTACCTCGCCCCTCACTCTTTCCAATAATGTTGCACAAGATACTGTGACTCTCTTCAAGCCGTCAGCAGGCTGATAATGTTATTTATATTTTATTGTTTATTTCATGCAGCCATTACACGA
>NZ_CP051733.1_4|Aca2_WP_001308680.1
TAAAAACTGGGGATAACGCCTTAAATGGCGAAGAAACGGTCTAAATAGGCTGATTCAAGGCATTTACGGGAGAAAAAATCGGCTCAAACATGAAGAAATGAAATGACTGAGTCAGCCGAGAAGAATTTCCCCGCTTATTCGCACCTTCCTTAGCTCACGGTTATAAATCAACATATTGATTTATAAGCATGGAAATCCCCTGAGTGAAACAACGAATTGCTGTGTGTAGTCTTTGCCCATCTCCCACGATGGGCTTTTTTTTAACATTTTTCCGCTTCGCTACCTCGCCCCTCACGCTTTCCAATAATGTTGCACAAGATACTGTGACTCTCTTCAAGCCGTCAGCAGGCTGATAATGTTATTTATATTTTATTGTTTATTTCATGCAGCCATTACACGA
>NZ_CP053730.1_3|Aca2_WP_001299124.1
TGTTAACCCCCGCTAATTGATATTTGCTTGCTCTTCCCCATATTTTCCTGCTTACCGCCATTCAGCTGGTAGTACCTGTCGCAAATTCTTTACAGTTTTTAAACTAATGAGACGAATCTGATCGACGCAAAAAGTCCGTATGCCTACTATTAGCTTACGGTTATAAATCAACATCTTGATTTATAAGCATGGAAATCCCCTGAGTGAAACAACGAATTGCTGTGTGTAGTCTTTGCCCATCTCCCACGATGGGCTTTTTTTTAACATTTTTCCGCTTCGCTACCTCGCCCCTCACTCTTTCCAATAATGTTGCACAAGATACTGTGACTCTCTTCAAGCCGTCAGCAGGCTGATAATGTTATTTATATTTTATTGTTTATTTCATGCAGCCATTACACGA
>NZ_CP058980.1_3|Aca2_WP_180334028.1|cluster_149605_0_1_0.163
TATGCCCGATCTTTCGCCTGCTGAACGCCTTGCCAAGCTGCACACTCTGGAGGAGTGGTTGGCGTGGCAGCTGGAGACGACCCGGCGGAAGATCCGCGACCTCGAAGCGCAGGCGGTCGAGTACGTGGTGGAGGGCGAGATCCACAAGGGGCACCCGCTGGGGGCGACCGTCCATGTGGCCGGCTGCACGGCGATCCGGCGTGAGGTGCGGTCGTTCACCGCGGAGGAGGCCCGGTTCGCGCTGACGAAGGACAAGCGGTTCTTTCACGGGTGCGAGGACTGCGAGCCGGGGAAGAGCCTCGGGATCGGCTAACCCTTGCGCTTCCTAAATTAGGAAGCTACTCTGTTTGGTGTCGGGTCAAGGGGAACAGCCCCGGACCCAGGTCGGAAGGAACCGACA
>NZ_CSTH01000016.1_3|Aca2_WP_000980455.1
CCCCATTTTGATTCGCCCGTCTGTTCCCCGCCGCATCTCATTTCTGTCGCAAATTCGTTACAGTTTTTAAACTATTGAGACGAATCTGATCGACGCAAAAAGTGCTCATGCCTACTATTAGCACACGGTTATAAATCAACACATTGATTTATAAGCATGGAAATCCCCTGAGTGAAACAACGAATTGCTGTGTGTAGTCTTTGCCCGTCTCCTACGATGGGCTTTTTTTTTAACTTTTTTCGCTGCATTGTTACATAAGCCAGCTCCCGTTTCCCTTCAACACCGCGATATCTGCAACGAACAAATAATATTGCACAAAATAGTGTGATTCTGTTCAAGTCGAAACGGTGTCGGTGGTGCTATTTATAGCATCACTTTTTTCATATAAAAGCCTAAAAAA
>NZ_CTHN01000013.1_3|Aca2_WP_000980452.1
CTCCATTTTGATTCGCCCGTCTGTTCCCCGCCGCATCTCATTTCTGTCGCAAATCCGTTACAGTTTTTAAACTATTGAGACGAATCTGATCGACGCAAAAAGTGCTCATGCCTACTATTAGCACACGGTTATAAATCAACACATTGATTTATAAGCATGGAAATCCCCTGAGTGAAACAACGAATTGCTGTGTGTAGTCTTTGCCCGTCTCCTACGATGGGCTTTTTTTTTAACTTTTTTCGCCGCATTGTTACATAAGCCAGCTCCCGTTTTCCTTCAACACCGCGATATCTGCAACGAACAAATAATATTGCACAAAATAGTGTGATTCTGTTCAAGTCGAAACGGTGTCGGTGGTGCTATTTATAGCATCACTTTTTTCATATAAAAGCCTAAAAAA
>NZ_CWJI01000001.1_5|Aca2_WP_053009042.1
TTGAGCATCCCGCCAATAGGAAGATGACTAGTGCATATAACGCAAACCTTGGCCACAAACGTATTTTGCCTTCAGTGTTCAAAACATGTCCTTTCTCATAGTATTTTTGGGTTCCTTTTGCGCGCTATATTAACATTTGAGCGGTAAGCGTCAAAATCTACGCCAAAAAGTTGAGACTTAATAATGGCGTTGTTGACGATACAATCGCGAATACCCAAATACTGTACTGTCGTTGTCCATAATGGCGACGAGATATAAGCCGGAAACCGATGATAACCGCACTCGCTCCGCTGGCAGGGGAATAACCGGTTTAACTTATTGTGATAATGATCATTTCGTCCCAAGGCTAATTAGTGTTATCTAATCATCTGTTCTGATCACTCAAGGAGTTATCGTATTA
>NZ_CWUE01000306.1_1|Aca2_AAZ88169.1
ATGACAAAGTCATCGGGCATTATCTGAACATAAAACACTATCAATAAGTTGGAGTCATTACCCAGCTGGTAGTACCTGTCGCAAATTCTTTACAGTTTTTAAACTAATGAGACGAATCTGATCGACGCAAAAAGTCCGTATGCCTACTATTAGCTCACGGTTATAAATCAACATATTGATTTATAAGCATGGAAATCCCCTGAGTGAAACAACGAATTGCTGTGTGTAGTCTTTGCCCATCTCCCACGATGGGCTTTTTTTTAACATTTTTCCGCTTCGCTACCTCGCCCCTCACTCTTTCCAATAATGTTGCACAAGATACTGTGACTCTCTTCAAGCCGTCAGCAGGCTGATAATGTTATTTATATTTTATTGTTTATTTCATGCAGCCATTACACGA
>NZ_CXCG01000365.1_1|Aca2_AAZ88169.1
AACACTATCAATAAGTTGGAGTCATTACCCAGCTGGTAGTACCTGTCGCAAATTCTTTACAGTTTTTAAACTAATGAGACGAATCTGATCGACGCAAAAAGTCCGTATGCCTACTATTAGCTCACGGTTATAAATCAACATATTGATTTATAAGCATGGAAATCCCCTGAGTGAAACAACGAATTGCTGTGTGTAGTCTTTGCCCATCTCCCACGATGGGCTTTTTTTTAACATTTTTCCGCTTCGCTACCTCGCCCCTCACTCTTTCCAATAATGTTGCACAAGATACTGTGACTCTCTTCAAGCCGTCAGCAGGCTGATAATGTTATTTATATTTTATTGTTTATTTCATGCAGCCATTACACGA
>NZ_CXCM01000254.1_1|Aca2_AAZ88169.1
AACACTATCAATAAGTTGGAGTCATTACCCAGCTGGTAGTACCTGTCGCAAATTCTTTACAGTTTTTAAACTAATGAGACGAATCTGATCGACGCAAAAAGTCCGTATGCCTACTATTAGCTCACGGTTATAAATCAACATATTGATTTATAAGCATGGAAATCCCCTGAGTGAAACAACGAATTGCTGTGTGTAGTCTTTGCCCATCTCCCACGATGGGCTTTTTTTTAACATTTTTCCGCTTCGCTACCTCGCCCCTCACTCTTTCCAATAATGTTGCACAAGATACTGTGACTCTCTTCAAGCCGTCAGCAGGCTGATAATGTTATTTATATTTTATTGTTTATTTCATGCAGCCATTACACGA
>NZ_CXCS01000184.1_1|Aca2_AAZ88169.1
AACACTATCAATAAGTTGGAGTCATTACCCAGCTGGTAGTACCTGTCGCAAATTCTTTACAGTTTTTAAACTAATGAGACGAATCTGATCGACGCAAAAAGTCNNNNNNNNNNNNNNNNNNNNNNNNNNNNNNNNNNNNNNNNNNNNNNNNNNNNNNNNNNNNNNNNNNNNNNNNNNNNNNNNNNNNNNNNNNNNNNNNNNNNNNNNNNNNNNNNNNNNNNNNNNNNNNNNNNNNNNNNNNNNNNNNNNNNNNNNNNNNNNNNNNNNNNNNNNNNNNNNNNNNNNNNNNNNNNNNNNNNNNNNNNNNNNNNNNNNNNNNNACTCTCTTCAAGCCGTCAGCAGGCTGATAATGTTATTTATATTTTATTGTTTATTTCATGCAGCCATTACACGA
>NZ_CXDG01000209.1_1|Aca2_AAZ88169.1
AAACACTATCAATAAGTTGGAGTCATTACCCAGCTGGTAGTACCTGTCGCAAATTCTTTACAGTTTTTAAACTAATGAGACGAATCTGATCGACGCAAAAAGTCCGTATGCCTACTATTAGCTCACGGTTATAAATCAACATATTGATTTATAAGCATGGAAATCCCCTGAGTGAAACAACGAATTGCTGTGTGTAGTCTTTGCCCATCTCCCACGATGGGCTTTTTTTTAACATTTTTCCGCTTCGCTACCTCGCCCCTCACTCTTTCCAATAATGTTGCACAAGATACTGTGACTCTCTTCAAGCCGTCAGCAGGCTGATAATGTTATTTATATTTTATTGTTTATTTCATGCAGCCATTACACGA
>NZ_CXZU01000003.1_4|Aca2_WP_001310864.1
TGTTAACCACCGCTAATTGATATTTGCTTGCTCTTCCCCATATTTTCCTGCTTACCGCCATTCAGCTGGTAGTACCTGTCGCAAATTCTTTACAGTTTTTAAACTAATGAGACGAATCTGATCGACGCAAAAAGTCCGTATGCCTACTATTAGCTCACGGTTATAAATCAACATATTGATTTATAAGCATGGAAATCCCCTGAGTGAAACAACGAATTGCTGTGTGTAGTCTTTGCCCATCTCCCACGATGGGCTTTTTTTTAACATTTTTCCGCTTCGCTACCTCGCCCCTCACTCTTTCCAATAATGTTGCACAAGATACTGTGACTCTCTTCAAGCCGTCAGCAGGCTGATAATGTTATTTATATTTTATTGTTTATTTCATGCAGCCATTACACGA
>NZ_CYAM01000161.1_1|Aca2_EFE62321.1
CTGGCACGGCTGGGACGGAAGTCGCTGTCGTTCTCAAAATCGGTGGAGCTGCATGACAAAGTCATCGGGCATTATCTGAACATAAAACACTATCAATAAGTTGGAGTCATTACCTTTAT
>NZ_CZOS01000005.1_3|Aca2_WP_000980455.1
CCTCATTTTGATTCGCCCGTCTGTTCCCCGCCGCATCTCATTTCTGTCGCAAATCCGTTACAGTTTTTAAACTATTGAGACGAATCTGATCGACGCAAAAAGTGCTCATGCCTACTATTAGCACACGGTTATAAATCAACACATTGATTTATAAGCATGGAAATCCCCTGAGTGAAACAACGAATTGCTGTGTGTAGTCTTTGCCCGTCTCCTACGATGGGCTTTTTTTTTAACTTTTTTCGCTGCATTGTTACATAAGCCAGCTCCCGTTTCCCTTCAACACCGCGATATCTGCAACGAACAAATAATATTGCACAAAATAGTGTGATTCTGTTCAAGTCGAAACGGTGTCGGTGGTGCTATTTATAGCATCACTTTTTTCATATAAAAGCCTAAAAAA
>NZ_FLOB01000002.1_5|hypothetical_protein|Aca2_WP_067014090.1|hypothetical_protein
TCACAGAGCTTAACCAAGAGTTTTCAAACGCCGCGACTTACGGACCTGTTCTTGAAGGCTTTCAAGTAAACTTCGTGGTTGACGTTACGTTCAATGGAGAAGAAAAAAGCTTTGAAGTTATCTACCAAAGCGAAGAGCGAAATAACGGAATGATGGCGTACAACGGTTATGAAATGGCTGTAGCCACAATTTACGGCTGTGACGCAGACGAGTCACAGGAGCTGCTAGCGTTCATCGAAGATGACTACACAGTATTAGACGCTCTTAACAAAAGAGCAAATCAGTTAGCAAAAGAACAACTTGAATCAATGATCTAAAACTAAGCGCCCCAATGATGGGGCGCTTATTTCAACTGCTTACGGTACAGACCGAAGCAAACCTAACTAAGAGGACAACAACA
>NZ_FNAE01000009.1_4|AcrIF15_PNO41376.1_Klebsiella_m_ichiganensis|Aca2_SDF61261.1
ACGACCGCCGCCCGGTCGTGCTCAGCCCCGAGCTGGCCCGCGAATGGATCGACCCGGACACCACGGCGCACCGCGCTGAGCAGATCCTTCTGCACCAAGGCACGCCCAGTTGGGAGTTCGAGTGGTTCCCGGTCGACCGGGCGGTGGGTAATGTGCGGAATCAGGGGCCGGAGCTGATAAAGCCTCAGCAGTCGGACTCGTAGGAGGCGACACCCTCGCCGAACGCGATCTACCCCACCCGCTACCAAGCACCGGACACAAAAAGGGCAGCCGTTAGGCGCCGCCCATTCAATTGCCGACGAACGGCAAGCTTTACTTATTGCATTGTTCGCAATCGCGAACAATAATAACACCACGCTTACGAAATAGTTCGAAGCGCCCCTACTGAGGACTACCGAAA
>NZ_FNCY01000006.1_4|Aca2_WP_091936854.1
TATGCGGTCAGCACGGGTCGCATCTGTGTTGCAGCGATGAACACCCGCAACATCGACTACGTTGTCGATGCCGTTGCTGCGGTGCTGTAACCAAGAGCAACCTCAGCTTCTCCAGGGCGCCGTCAGCGGCGCCCTTTTCGTTTCAGCACGACAATACACGTGAGTAATACGGGCGCGCCGAACATCACGATGATGTCATCACACCAACAGGGCAAACGCCGGATGGGTGTTGACGCTCCCTGCTCCGATGTCTATAATGCCGGCTTCGTTGTTCCTCGATAGCTCAGTCGGTAGAGCGCCGGACTGTTAATCCGTAGGTCCCTGGTTCGAGCCCAGGTCGAGGAGCCAGAAATGCCAAAAAGGGCTACGTTTGTAACGTAGCCCTTTTTTTCTAGCTCAA
>NZ_FNFF01000025.1_5|Aca2_WP_093617474.1
ACCGGACATGAACGTCACCACCAGCTACGGCACCTGGGCCAACCACGGCGACCGGCGCAACGCGTCCGTCGAGGCCACCATCCTGGACGCCATCAACGGCGGCGACAGCGACTGGCAAGAGCGCATGGAGACCAGCGGCGCCCTGGACCGCATCGCCGACGACTACCGCGACGCCATCGACGACGCCCTCCCCGAGGGGATCTCGATCTCCGGTAACGAGTTCATCGGCCTGCACCACACTGACCCCGACTACACCGACGCCATCGGCGACTTCGACATCCGTGCAGCGATCGAGGACATCGACCTCTACGCGATCATTCAGAAGCACGACGTGGACAACTGACAGCCACCGCCCCGGCGACGTTCGCCGGGGCTCCCTGCTGCCCGGAGGCACCAAATA
>NZ_FNTM01000002.1_6|Aca2_WP_088802621.1|Homeodomain-like_domain_protein
GGGAGAAGCCCCAGGCCGCAACCGGAAGGACCCGGACATGACCACCACTCACTTCACCGCCTGGCTCACCACCGACGCCTCCTGCCTGGACCAGCCCAACATCGACGTCACCGTCCTGGAGGACGAACTCATCGGCGACAACCCTGCGAACGACGGCGCTTGGTCCTCCCAGGGCGACCCGCTGTTCCACGCGGTGACCGGAGTTCCCGCCGCTGACAGCAGTACCGGCCGCGCCGAGAAGGAAGCGCAGAGCCTCCTGGAGGCTGCCGGCTGGACCGTTGAAGGCGACTGGGAGCCCGTCCCCACGGGCGGCGTCGTCACCGTCTCCCGCGCCACCAACTGACCGAACCGCCCGCGGCCCCAGGTGCCCCCTGGGGCCGCCTTCGCATGGAGGACCCAA
>NZ_FOGS01000007.1_4|1405555091|Aca2_WP_092828133.1|P33919
GCGCAACCTGCTGGCCGCGCTGATCCAGGCGGCGAAAACCGACAGGCGCGTGACTGGCCCGTGGGGCAAGAGCTACGACCAGATAGCGGCGAACGTGGGGCCCTACGCGCAAAGCCTGGGTTTCTCGCCCGGCGTGATGCACGGCAAGACGTTGGTGTGTTACGACACCATTAAGCACGAGAAGGATAGCCGCGTGTGGATGGAGAGGGTGGAGACCAAGCACGTGGTGCCGCTGTTTAGGGACGGTATAGCTATAAAGAACGCTGCAAAGCAAGCTCGGGTAGCGCTTATATTACTCGCAAAGTTATAAATCATATTGACAGCTTCGCAAACGCGAAGCTATAATAGGGGCATAGGGTACGAAATCAGTTCGACCCAACTCTTAGAGAGAGCCCCGCAA
>NZ_FOLM01000010.1_7|Aca2_SFD14680.1|Homeodomain-like_domain_protein
TCACCACCCACCACCAACCCTCAGAAGGGAACCGCTATGTCCCGCTACTTCACCGCCTGGCTCAGCACCGACCGCTCCGTCCTGGACGGTGACCACTGCGACGTGGTCGTCCTGGAGGACGAGATCCGCGGCGACAGCCCCGACGACCGGGGTGCCCGCTCCTCCTTCGGTGACCCCCTCTTCCGCGCCGAGCTGGACGCCCGGCACGACGCCGACGGCACCGACGCCATTAAGCAGGCCGAGGACGCCCTGGAGGCGGCCGGCTGGCACCTGACCGGACGGTGGGAGGCAGTGCCCACCGGCTGCACCGTCACCGTCGAGCCCGCAGCCCGCTGACCAAGACCCACCCCCACAGCCCCGGCCGCGAGTCGGCCGGGGCCCACCCCTGGAGAGACCGACG
>NZ_FTZB01000064.1_5|Aca2_AAZ88169.1
ATGACAAAGTCATCGGGCATTATCTGAACATAAAACACTATCAATAAGTTGGAGTCATTACCCAGCTGGTAGTACCTGTCGCAAATTCTTTACAGTTTTTAAACTAATGAGACGAATCTGATCGACGCAAAAAGTCCGTATGCCTACTATTAGCTCACGGTTATAAATCAACATATTGATTTATAAGCATGGAAATCCCCTGAGTGAAACAACGAATTGCTGTGTGTAGTCTTTGCCCATCTCCCACGATGGGCTTTTTTTTAACATTTTTCCGCTTCGCTACCTCGCCCCTCACTCTTTCCAATAATGTTGCACAAGATACTGTGACTCTCTTCAAGCCGTCAGCAGGCTGATAATGTTATTTATATTTTATTGTTTATTTCATGCAGCCATTACACGA
>NZ_FUDF01000226.1_1|Aca2_AAZ88169.1
ATGACAAAGTCATCGGGCATTATCTGAACATAAAACACTATCAATAAGTTGGAGTCATTACCCAGCTGGTAGTACCTGTCGCAAATTCTTTACAGTTTTTAAACTAATGAGACGAATCTGATCGACGCAAAAAGTCCGTATGCCTACTATTAGCTCACGGTTATAAATCAACATATTGATTTATAAGCATGGAAATCCCCTGAGTGAAACAACGAATTGCTGTGTGTAGTCTTTGCCCATCTCCCACGATGGGCTTTTTTTTAACATTTTTCCGCTTCGCTACCTCGCCCCTCACTCTTTCCAATAATGTTGCACAAGATACTGTGACTCTCTTCAAGCCGTCAGCAGGCTGATAATGTTATTTATATTTTATTGTTTATTTCATGCAGCCATTACACGA
>NZ_FZFI01000008.1_4|Aca2_EFH9029354.1
TGTTAACCCCCGCTAATTGATATTTGNTTGCTCTTCCCCATATTTTCCTGCTTACCGCCATTCAGCTGGTAGTACCTGTCGCAAATTCTTTACAGTTTTTAAACTAATGAGACGAATCTGATCGACGCAAAAAGTCCGTATGCCTACTATTAGCTTACGGTTATAAATCAACATATTGATTTATAAGCATGGAAATCCCCTGAGTGAAACAACGAATTGCTGTGTGTAGTCTTTGCCCATCTCCCACGATGGGCTTTTTTTTAACATTTTTCCGCTTCGCTACCTCGCCCCTCACTCTTTCCAATAATGTTGCACAAGATACTGTGACTCTCTTCAAGCCGTCAGCAGGCTGATAATGTTATTTATATTTTATTGTTTATTTCATGCAGCCATTACACGA
>NZ_FZGQ01000198.1_4|Aca2_WP_001310864.1
TGTTAACCACCGCTAATTGATATTTGCTTGCTCTTCCCCATATTTTCCTGCTTACCGCCATTCAGCTGGTAGTACCTGTCGCAAATTCTTTACAGTTTTTAAACTAATGAGACGAATCTGATCGACGCAAAAAGTCCGTATGCCTACTATTAGCTCACGGTTATAAATCAACATATTGATTTATAAGCATGGAAATCCCCTGAGTGAAACAACGAATTGCTGTGTGTAGTCTTTGCCCATCTCCCACGATGGGCTTTTTTTTAACATTTTTCCGCTTCGCTACCTCGCCCCTCACTCTTTCCAATAATGTTGCACAAGATACTGTGACTCTCTTCAAGCCGTCAGCAGGCTGATAATGTTATTTATATTTTATTGTTTATTTCATGCAGCCATTACACGA
>NZ_FZIJ01000002.1_4|Aca2_WP_001310864.1
TGTTAACCACCGCTAATTGATATTTGCTTGCTCTTCCCCATATTTTCCTGCTTACCGCCATTCAGCTGGTAGTACCTGTCGCAAATTCTTTACAGTTTTTAAACTAATGAGACGAATCTGATCGACGCAAAAAGTCCGTATGCCTACTATTAGCTCACGGTTATAAATCAACATGTTGATTTATAAGCATGGAAATCCCCTGAGTGAAACAACGAATTGCTGTGTGTAGTCTTTGCCCATCTCCCACGATGGGCTTTTTTTTAACATTTTTCCGCTTCGCTACCTCGCCCCTCACTCTTTCCAATAATGTTGCACAAGATACTGTGACTCTCTTCAAGCCGTCAGCAGGCTGATAATGTTATTTATATTTTATTGTTTATTTCATGCAGCCATTACACGA
>NZ_FZIJ01000002.1_6|Aca2_CTT74910.1
TTACTATTCCGTTGATTACGGCTCATCTGTCCCAAAGAAGTATTGCCGATATTATGTGGTTCGATACCGCCATCGCTGCCATCGGCTTTTTACTGGCACTGTTTATCGGCTTACGCAGCCGCAAAGAAACGTGGCATCACTCGCTAAAGGAAAATGTCGCTCCGGGTGGGTAATGCAATATTCTTTTCAGGTCATGCAAGATCTTACGGATAAATAACTCTTTCTGCGCTGACTAAGGAAAATCGCGATCAAAAACAAACTATGACATGCAATATTCCTGGAAACATAAACTTTATGCCATGTACCCAGGGAAAATCATCTTCAGTATAGTAATTATGTAAACCGTCGGAGAACAATACGTACGGTAACGAAATTATCTTTCAGCAAGGAGCTGTGAAAA
>NZ_GL872249.1_4|Aca2_AAZ88169.1
TGTTAACCACCGCTAATTGATATTTGCTTGCTCTTCCCCATATTTTCCTGCTTACCGCCATTCAGCTGGTAGTACCTGTCGCAAATTCTTTACAGTTTTTAAACTAATGAGACGAATCTGATCGACGCAAAAAGTCCGTATGCCTACTATTAGCTCACGGTTATAAATCAACATATTGATTTATAAGCATGGAAATCCCCTGAGTGAAACAACGAATTGCTGTGTGTAGTCTTTGCCCATCTCCCACGATGGGCTTTTTTTTAACATTTTTCCGCATCGCTACCTCGCCCCTCACTCTTTCCAATAATGTTGCACAAGATACTGTGACTCTCTTCAAGCCGTCAGCAGGCTGATAATGTTATTTATATTTTATTGTTTATTTCATGCAGCCATTACACGA
>NZ_GL884220.1_5|Aca2_WP_001308680.1
TGTTAACCCCTGCTAATTGATATTTGCTTGCTCTTCCCCATATTTTCCTGCTTACCGCCATTCAGCTGGTAGTACCTGTCGCAAATTCTTTACAGTTTTTAAACTAATGAGACGAATCTGATCGACGCAAAAAGTCCGTATGCCTACTATTAGCTCACGGTTATAAATCAACATATTGATTTATAAGCATGGAAATCCCCTGAGTGAAACAACGAATTGCTGTGTGTAGTCTTTGCCCATCTCCCACGATGGGCTTTTTTTTAACATTTTTCCGCTTCGCTACCTCGCCCCTCACGCTTTCCAATAATGTTGCACAAGATACTGTGACTCTCTTCAAGCCGTCAGCAGGCTGATAATGTTATTTATATTTTATTGTTTATTTCATGCAGCCATTACACGA
>NZ_GL884455.1_4|Aca2_WP_001299124.1
TGTTAACCCCCGCTAATTGATATTTGATTGCTCTTCCCCATATTTTCCTGCTTACCGCCATTCAGCTGGTAGTACCTGTCGCAAATTCTTTACAGTTTTTAAACTAATGAGACGAATCTGATCGACGCAAAAAGTCCGTATGCCTACTATTAGCTTACGGTTATAAATCAACATATTGATTTATAAGCATGGAAATCCCCTGAGTGAAACAACGAATTGCTGTGTGTAGTCTTTGCCCATCTCCCACGATGGGCTTTTTTTTAACATTTTTCCGCTTCGCTACCTCGCCCCTCACTCTTTCCAATAATGTTGCACAAGATACTGTGACTCTCTTCAAGCCGTCAGCAGGCTGATAATGTTATTTATATTTTATTGTTTATTTCATGCAGCCATTACACGA
>NZ_JAANYU010000001.1_4|Aca2_WP_001310864.1
TGTTAACCACCGCTAATTGATATTTGCTTGCTCTTCCCCATATTTTCCTGCTTACCGCCATTCAGCTGGTAGTACCTGTCGCAAATTCTTTACAGTTTTTAAACTAATGAGACGAATCTGATCGACGCAAAAAGTCCGTATGCCTACTATTAGCTCACGGTTATAAATCAACATATTGATTTATAAGCATGGAAATCCCCTGAGTGAAACAACGAATTGCTGTGTGTAGTCTTTGCCCATCTCCCACGATGGGCTTTTTTTTAACATTTTTCCGCTTCGCTACCTCGCCCCTCACTCTTTCCAATAATGTTGCACAAGATACTGTAACTCTCTTCAAGCCGTCAGCAGGCTGATAATGTTATTTATATTTTATTGTTTATTTCATGCAGCCATTACACGA
>NZ_JAAP01000007.1_3|Aca2_WP_000980455.1
CCCCATTTTGATTCGCCCGTCTGTTCCCCGCCGCATCTCATTTCTGTCGCAAATCCGTTACAGTTTTTAAACTATTGAGACGAATCTGATCGACGCAAAAAGTGCTCATGCCTACTATTAGCACACGGTTATAAATCAACACATTGATTTATAAGCATGGAAATCCCCTGAGTGAAACAACGAATTGCTGTGTGTAGTCTTTGCCCGTCTCCTACGATGGGCTTTTTTTTTAACTTTTTTCGCTGCATTGTTACATAAGCCAGCTCCCGTTTCCCTTCAACACCGCGATATCTGCAACGAACAAATAATATTGCACAAAATAGTGTGATTCTGTTCAAGTCGAAACGGTGTCGGTGGTGCTATTTATAGCATCACTTTTTTCATATAAAAGCCTAAAAAA
>NZ_JABBOP010000006.1_5|Aca2_WP_001295404.1
CTCTTTTTATGGCAATTGATTTATCACGGGTGCGTAGGATGATTTCAATCGTGCGTTTTTCATAACGCTTGCGCCATACATACCCCTTTTTATTTGTGTGCGATATGTGTGCAATTTGTGTGTCCATTTTCAAGCCTTGCTTAATTTGGTTTATGCCGAAAAACCGCATACCCATAAATCAATCAATGACTTAAATCCCCTGAGTGAAACAACGAATTGCTGTGTGTAGTCTTTGCCCATCTCCCACGATGGGCTTTTTTTTAACATTTTTCCGCTTCGCTACCTCGCCCCTCACGCTTTCCAATAATGTTGCACAAGATACTGTGACTCTCTTCAAGCCGTCGGCAGGCTGATAATGTTATTTATATTTTATTGTTTATTTCATGCAGCCATTACACGA
>NZ_JABCJN010000115.1_3|hypothetical_protein|Aca2_WP_169326234.1
CAAAAGGTCGTAAATTTACGAGCCTTATCTTCGAACTAAAATATTTCCGATACAGTGGGCATCAGTTCCCTGTTCGTGTAAAAGATTTAACAGGGCAGTTCCCATTTTTGTTGGCTAAGTCAGCTAGATTTGTCTATGAGTTCGACTTCGATAATGAAGAAGAGCTCATGACAGCTATCTACATGGCTACCAAGTCAACAAATTTGCAGTTATGGCAAGAACCAGTGAGCGAGTAATTAAGAGGAAGGGCATTTAGCCCTTTTTTAATATCTGAATTGTGAGCTAAATCACAAATTTATACATTAAAACACTAAAACACTTGATTTTGTTCTGAACTTAGAACATAATAGACACATAGAGCAAGGCAAGGGGCCAGCTCAAATCTTTAGGAGATTAATTA
>NZ_JABJWZ010000036.1_8|Aca2_WP_181353764.1|cluster_149605_0_1_0.163
CCGCCCGGCACCACCACACCGAAAGGCAACCGCCATGACCGCCCGCCACTTCACCGCCTGGCTCGTCAACGACCCCTCCTGCCTCGACACCGCCGCCTGTGACGTCACCGTCCTGGAAGACCAGCTCATCGGCGGCGACCCCGACTCCGACGACGACTGGTCCACCGACAGCAGCAAGCCCATCGCCTTCCACGCCACCACCACCATCGACGCCCGCGACGGCGACATCGACCAGGCCATCAGCGAGGCGGAGCAGCTGATGGACGAGGCCGGCTGGAAGACCGCCGGGGACTGGAAGCCCGTCCCCAACGCCTACATCGTCACCGTCGAACGCATCTGAGCACCCCTCAGGCCCCCGGCGAACCACGCCGGGGGCCCACCCCCTTTGGAGGAGAAGCCG
>NZ_JABUVX010000079.1_4|Aca2_WP_001310864.1
TGTTAACCCCCGCTAATTGATATTTGCTTGCTCTTCCCCATATTTTCCTGCTTACCGCCATTCAGCTGGTAGTACCTGTCGCAAATTCTTTACAGTTTTTAAACTAATGAGACGAATCTGATCGACGCAAAAAGTCCGTATGCCTACTATTAGCTCACGGTTATAAATCAACATATTGATTTATAAGCATGGAAATCCCCTGAGTGAAACAACGAATTGCTGTGTGTAGTCTTTGCCCATCTCCCACGATGGGCTTTTTTTTAACATTTTTCCACTTCGCTACCTCGCCCCTCACTCTTTCCAATAATGTTGCACAAGATACTGTGACTCTCTTCAAGCCGTCAGCAGGCTGATAATGTTATTTATATTTTATTGTTTATTTCATGCAGCCATTACACGA
>NZ_JABUWB010000256.1_1|Aca2_WP_001310864.1
TTCGGCTTCGCGGAGAATACTGATGATCTGTTCGTCGGAAAAACGCTTCTTCATGGGGATGTCCTCATGTGGCTTATGAAGACATTACTAACATCGGGGTGTACTAATCAACGGGGAGCAGGTCAGATACTGTGACTCTCTTCAATCCGTCAGCAGGCTGATAATGTTATTTATATTTTATTGTTTATTTCATGCAGCCATTACACGA
>NZ_JABVXF010000030.1_4|hypothetical_protein|Aca2_WP_175080515.1|hypothetical_protein
TTCATAAAGAAAGGTTCTTCGTTACTCACGAATTGAGCATTCGTTTCGACCAATAAGCACGTATCCAATGTACACAAATTGTACTCATCTTGATTTAAAATCTGTTCCATAATTAACCATAAAATATGACCGGACATACAAACTAGCACATATGAAAATCCACTGCAGAAAAAGACCCCCACATCATTTTGTGAAACATGAGTGAAAATTAAATAGATTTCATTGCTTGTAGTGTTGCAGGTGTAACATTGAAGGCTTTGATTCCCACTATTCCAGCATTGGCTTTTTCCTCTGTGTAGCACTGGGCAAAAATCCTACTGAATAAAAAAGTGAAAAAAGTTTAAAAAATAACTTGCATTTGTTCGCAAATGCGAACACGATAAGCTCAGAGCTTACGCAA
>NZ_JABXTA010000005.1_3|Aca2_WP_001014786.1
ACAACATTAAGTCAAAATCACCGGGCAAATAATCTGCCCGGTTTTTCTTTTCATCCCCGCGATATTTTTACTTTCACCACTCAATGATCATTAATGTGTCGCAAAATGTTTACAGTTTTTAAACTATTGAGACGAATCTGATCGACGCTAAAACGCCCCATGCCTACTATTAGGTCACGGTTATAAATCAACGTATTGATTTATAAGCATGGAAATCCCCTGAGTGAAACAACGAATTGCTGTGTGTAGTCTTTGCCCATCTCCCACGATGGGCTTTTTTTTAACATTTCCATCTCGTTACCGTTCAAATTGAATAAATTGAGTTGTGATTCTTCTCAAGCCGTTAGCGGGCTAATAGTGCTATTATGTAACATCGATTTTTTAACTTGCCGACAAATAA
>NZ_JACAXE010000007.1_3|Aca2_WP_178962149.1
ATGTGTAATTTACCGTTTGTCTGCAGTTATAAAATAATTTAATCTGATACTTGTTTTTGTTCCCAGATGGGAACATAATAGCTATATCAAGACGAGATGGCTCTCTTGAAAATTAACTTAAATCGCTATTGAGCGATTGGAGAAATAAAATGATTAAATCATTCGCTAAAAATGGAAAAAATTATTACTGCAAACAAGTTACTTCTTCTTGGTCTCAATGGGCTTGCAAACATGAAGATGGCTTGGAAACTTGGGCTGCTGTTTATGTAAAAAACCCAACTCGACAAAATGTAATTGATGCAATTAATGAAGTGGATTCCCGTAGTGAATCAGACTGCGAGTAATTAAAGGCGCAGAAATGCGCCTACTTTTTTGCAATTAGCTTTCAAGGGAGAAAATA
>NZ_JACCOU010000012.1_4|Aca2_WP_016242171.1
TGTTAACCACCGCTAATTGATATTTGCTTGCTCTTCCCCATATTTTCCTGCTTACCGCCATTCAGCTGGTAGTACCTGTCGCAAATTCTTTACAGTTTTTAAACTAATGAGACGAATCTGATCGACGCAAAAAGTCCGTATGCCTACTATTAGCTCACGGTTATAAATCAACATATTGATTTATAAGCATGGAAATCCCCTGAGTGAAACAACGAATTGCTGTGTGTAGTCTTTGCCCATCTCCCACGATGGGCTTTTTTTTAACATTTTTCCGCTTCGCTACCTCGCCCCTCACTCTTTCCAATAATGTTGCACAAGATACTGTGACTCTCTTCAAGCCGTCAGCAGGCTGATAATGTTATTTATATTTTATTGTTTATTTCATGCAGCCATTACACGA
>NZ_JACHXF010000017.1_4|Aca2_MBB3099027.1|hypothetical_protein
ACCCCACCGGAAGGAACCGGCCATGACCACTCACTTCGCCTGCATCGCCACCGCCCCCGATGTAGTCGCGGATAACGTCTGCGACCTCAGCATCGGCACCGCCACCATCACCGGCTACCGACTCGACGACGCCGGCAACGAAACCGCCGAGTACGCGATGAGCGACAACATCATCTTCACCGCCGACCTGACCGTGCTGGTGAACGACGAGGACAAGCTCGCCAAGGCAGCCAACGAGGCCGACGAGATGCTCACCAAGAACGCCTGGACCCGCACCGCCGCCTGGGACATCGTCGACAACGCCATGTACGCCGAAGTCGAGCCTGCCTGACCAGAACCATCCGACAGTGACCCCGGACCGTCTCGGCCGGGGTCACTGTTTACCCAAAGGGAGACACCG
>NZ_JACJDO010000023.1_4|Aca2_WP_182678254.1
GCTTAGGAAAGCCCTCAGCGCCGGGCGGCTCTTCACGAAATAGGTTACGATAATCCCGATTATCGTAACCTATTTATTGTAGGCTAAATATTGGGCAGGGAAAGAGTGAATTTTTGTTTGTTTTGCTCGGATGTTTTCTTGGCCGCTTCGCAATGCTTTGGCTCCGTTTTGCGGGGGTATGCGGTTCCCAAAGCCAATCTCATAAACTGGTGGTGGTTGGCAAGCAAACAGTATGTATGACCGAGCATATAAACTGAGGGTGTTAGCGTGACTAACACAATCAAAATTTCACAATTTGTAAAGGGGAATTAAAAGAATTAAGAAATCAGCAAGCTTGTTTATGCTAATGGCGTAATATAAAGCATAAATCTATCAAATTATTATAATAGGGAATTTAAAG
>NZ_JACOFX010000001.1_4|Q8DP63|Aca2_WP_186951371.1
CAGCGCTTGAACACCCTGATTTTTGGGTAAGGCGTATCGCGCTATTACATCAATTGGGTTGGCGCGAACTCACAGATGTGGACAGATTGTTTCATTACGCCCTGGCATTGGCAGATGAAAAAGAGTTTTTTATCCGTAAAGCCATAGGCTGGGCATTGCGTGATTATGCCTGGCATGAACCTGCGGCCATACATGGTTTTCTACAAGCGAACCAGAGTAGATTTTCTGGATTGACCCTGCGCGAAGCTGCAAAAAATTTAAAGAAGCTAGGAGAATAGTTACAAAAAATCCGGCAATCCAAGTTGTTGGCGCGTATTTAAGTACCCATGTGGTGTGGCATTTGCAATATGATATCTGGTTGTTTGTAAATTGCTAAACTGCCAGCTTGCATTATTTCTGA
>NZ_JACOGF010000001.1_2|Q8DP63|Aca2_WP_186945296.1
ATGCGGCTTTGCTGCATGAAGATTTTTGGGTCAGGCGCATCGCCTTGTTGCATCAACTGGGCTGGCGTGAAAAGACGGATGTGGACAGATTGTGCCGGTATGCCCTGACCCTGGCCGCAGAAGATGAATTTTTCATCCGTAAAGCCATAGGCTGGGCTTTGCGTGATTATGCCTGGCATGACCCGGCGATGATCAGTGTTTTTCTTGATCAGCATAAGGCGCAATTTTCAGCATTGACACAACGTGAAGCCGGCAAGAATCTGAAAAAACTGGGCTTTTAGTGAAAGAAACCCGGTTCGTGTGAGCATGCAAGCCCCTATTTGCAATATGATATCGAACTGACTGATTGCCCCTGCTTATTTTTAGTTTGCTTATCGTTTTGTTATACCGATTTTTTCAA
>NZ_JADZ01000024.1_6|Aca2_WP_027476820.1
GCCACAAGTACCGTGTCTTCATCCTGAAAAATGGCGAGTTCCTCTTCTTGGATTTGACCAAGCTCCCCACCTGGGACGAGAAGACCCGGGCCCGCACGGTCAGTTCAGCTGCGCAGTAAGACGCAAGGCATGGGGCAGGCCGGTATCGAATCGACCAGCCCCGTGCAACGACCTTGCGCTGATGTGCTCTGCGGGCAGTCGGCTTGAGCCACCCAAGCTCAAAGATTGAGCCTGGAATTTGCGGTTTCGGAATCACGTGAATTGGCCGTGCAATTGAGGAGGTGTTGAACGCTTCTGATGCCCCAAATTTTCGTTCTTACACCTTCCTGAATTGCTTTGAATGGCAATCGAAAACGCAGCCATTCAAAGAAATAGGGGCTAACCACTGGAGGATTCAAAA
>NZ_JAEE01000001.1_4|cluster_192901_0_1_0.997|Aca2_WP_036985669.1
ACTCTTCAAGATCTGGCAAATACTTGTCGATTAATTTGATTACAGTCTCATGACTACGATTTACGCCTTCTGCTATTGAGAATGAATTGGCTAGAATATCGAACTTTTTAATTTCTACTAATTGCATGGTTATCACCCTTCAAAAAAGAGACCTCCGCTCACTAGAACGCCCACACCCGACTTCACCATGCAGTGGTGTCCTCGGAGGTCGCTTTCGTGAAAAGTAGTCTCGGGATTTAATTTAACGCAGTGAGTGCGATTTATTGCAGATGCAAAAAAGCCCGCATTAAGCGAGCATAAAATTAATTAAAAAAAGTATTGACTCCGGTCGCGTTTGCGACCATAATGTACTTACTGACTAGGCAAGGGGTCTGGTCAACTCAAATAGTGAGATTAAAAA
>NZ_JEND02000003.1_3|Aca2_WP_001299124.1
TGTTAACCCCCGCTAATTGATATTTGCTTGCTCTTCCCCATATTTTCCTGCTTACCGCCATTCAGCTGGTAGTACCTGTCGCAAATTCTTTACAGTTTTTAAACTAATGAGACGAATCTGATCGACGCAAAAAGTCCGTATGCCTACTATTAGCTTACGGTTATAAATCAACATCTTGATTTATAAGCATGGAAATCCCCTGAGTGAAACAACGAATTGCTGTGTGTAGTCTTTGCCCATCTCCCACGATGGGCTTTTTTTTAACATTTTTCCGCTTCGCTACCTCGCCCCTCACTCTTTCCAATAATGTTGCACAAGATACTGTGACTCTCTTCAAGCCGTCAGCAGGCTGATAATGTTATTTATATTTTATTGTTTATTTCATGCAGCCATTACACGA
>NZ_JH648165.1_4|Aca2_WP_001310864.1
TTGTTAACCCCCGCTAATTGATATTTGCTTACTCTTCCCCATATTTTCCTGCTTACCGCCATTCAGCTGGTAGTACCTGTCGCAAATTCTTTACAGTTTTTAAACTAATGAGACGAATCTGATCGACGCAAAAAGTCCGTATGCCTACTATTAGCTTACGGTTATAAATCAACATATTGATTTATAAGCATGGAAATCCCCTGAGTGAAACAACGAATTGCTGTGTGTAGTCTTTGCCCATCTCCCACGATGGGCTTTTTTTAACATTTTTCCGCTTCGCTACCTCGCCCCTCACTCTTTCCAATAATGTTGCACAAGATACTGTGACTCTCTTCAAGCCGTCAGCAGGCTGATAATGTTATTTATATTTTATTGTTTATTTCATGCAGCCATTACACGA
>NZ_JH815304.1_3|AcrIIC5_WP_002642161.1_Simonsie_lla|Aca2_WP_002642160.1
AATGGTGGCAGAATATCGCGGCAAAACGCCAGCACATACCATTGTTGCTGCTGAAAAATTTTCTGCAATGTACCGCCAAACCTATTTCAAAGGCAATACAAAATTCACGCTTGAAGAAGACGATAACCGCGAATATGTTTTGTACGATGAAGAAATGGAAGAGAAAATCTGATGATTTTTAAACTGCCTGAATCTGATTCATGATTCAGGCAGTTTTTTTTCAATTAAGCAAGCTTGGTCTCAACCTTTTTCAACGCGGCGCATTAAAAAAATATTTAATAAAATCAAAAATTAATAAAATATTTCTAAAAAAGCACTTGCATTTGTTCGCAAAAGCGAACATAATACGAACATCAACAGACGACATAATGAAGTCAGTTAATTTTTAGGAGATAAAAAA
>NZ_JHGE01000001.1_6|Aca2_WP_001302072.1
TGTTAACCACCGCTAATTGATATTTGCTTGCTCTTCCCCATATTTTCCTGCTTACCGCCATTCAGCTGGTAGTACCTGTCGCAAATTCTTTACAGTTTTTAAACTAATGAGACGAATCTGATCGACGCAAAAAGTCCGTATGCCTACTATTAGCTCACGGTTATAAATCAACATATTGATTTATAAGCATGGAAATCCCCTGAGTGAAACAACGAATTGCTGTGTGTAGTCTTTGCCCATCTCCCACGATGGGCTTTTTTTTAACATTTTTCCGCTTCGCTACCTCGCCCCTCACTCTTTCCAATAATGTTGCACAAGATACTGTGACTCTCTTCAAGCCGTCAGCAGGCTGATAATGTTATTTATATTTTATTGTTTATTTCATGCAGCCATTACACGA
>NZ_JHGF01000016.1_3|Aca2_WP_001302072.1
TGTTAACCACCGCTAATTGATATTTGCTTGCTCTTCCCCATATTTTCCTGCTTACCGCCATTCAGCTGGTAGTACCTGTCGCAAATTCTTTACAGTTTTTAAACTAATGAGACGAATCTGATCGACGCAAAAAGTCCGTATGCCTACTATTAGCTCACGGTTATAAATCAACATATTGATTTATAAGCATGGAAATCCCCTGAGTGAAACAACGAATTGCTGTGTGTAGTCTTTGCCCATCTCCCACGATGGGCTTTTTTTTAACATTTTTCCGCTTCGCTACCTCGCCCCTCACTCTTTCCAATAATGTTGCACAAGATACTGTGACTCTCTTCAAGCCGTCAGCAGGCTGATAATGTTATTTATATTTTATTGTTTATTTCATGCAGCCATTACACGA
>NZ_JNME01000006.1_4|Aca2_KDT63911.1
TGTTAACCCCCGCTAATTGATATTTGCTTGCTCTTCCCCATATTTTCCTGCTTACCGCCATTCAGCTGGTAGTACCTGTCGCAAATTCTTTACAGTTTTTAAACTAATGAGACGAATCTGATCGACGCAAAAAGTCCGTATGCCTACTATTAGCTTACGGTTATAAATCAACATATTGATTTATAAGCATGGAAATCCCCTGAGTGAAACAACGAATTGCTGTGTGTAGTCTTTGCCCATCTCCCACGATGGGCTTTTTTTTAACATTTTTCCGCTTCGCTACCTCGCCCCTCACTCTTTCCAATAATGTTGCACAAGATACTGTGACTCTCTTCAAGCCGTCAGCAGGCTGATAATGTTATTTATATTTTATTGTTTATTTCATGCAGCCATTACACGA
>NZ_JNMI01000153.1_1|Aca2_WP_001299124.1
GCCATTACACGA
>NZ_JNYP01000003.1_10|Aca2_WP_043247137.1|cluster_149605_0_1_0.163
GCTTCTCCCCGGCAGGCACGTACTGCGGCGGCAAGAAGTCCGGTTGCGAGCACGTCCGTAACTCCGCAGTCGCCGCCCTGGCCGCGCACTGGACACCGGCGGACTACGAGGCATGGGGCGACGCCGAGGAGTGCGAGGACGACTGCCGGAAAGCGACCTGCGGCGTCATCCGCGACCACCGGCTCGTCACCGTGTGGGACGGGGACTCCTTCAGCGAGACCACCCCCTACGACACGGTCGAGGCCGCCAAGATTGCCTACGCGCAGGGGATCGAGGAGCTGACGAAGATGGCAGCCGAGCTGGACCGGCACACCCACACCAACGACGACTGACACCACACCGCCGCCTGGCCCCCAGCTACCGGCTGGGGGCCACACTTCGTAACCGGAAGGCTTCACGA
>NZ_JOEQ01000057.1_6|Aca2_WP_078890983.1
AGGAACCGGACATGCCCACCACCACGAGCTACTCCCTCGGCTACAAGTTCAGCCGGGACTACGTCGCCGACGGCTGGTACAACACCATCAACAACGGCGAGCTCACCAGTGAGCAGGAGTCCGCCCTGGTAGACGCCCTGATCGACGCCGAGGTGGACGCCTTCGAGGCCCTCCTGCCGGAGAGCCACTACTGGCTGATCGACACCAGCGAGCTCCAGTACCCGGTCGGCGACGCCGCCGTCCTCGGTGACCTGGACGCGCTCCTCAAGCAGGCCGTCGAGACCGTCATGAACCGCCTGCCCGAGATCGAGGCCAGGGTCCTGGCCGGCCTCGCCTGACCGTCCGCCGCCCACCAAGCCCTCGGCCTCGCGCCGAGGGCTCCGTCCTGGAGAGATAGCGG
>NZ_JOHQ01000017.1_9|Aca2_WP_051698511.1|hypothetical_protein
GCCCGAGACCTCATGGAAGCTGCTGGCTGGCGCATCACCGGCTCCTGGAAGTCCGTCGACGTAGGCGCCATCGCCACCGTCGAGAAGCACGACAACCCCGCACAGCAGGAGGCCACCCCCCGCGTCGTCACCCTCGTGTCCGCGCCCCAAGGCGACACGGTGCCCGGCGTGGAGATCAGCGACCCCGACTGCCCGATCGACTGGCACAACCTTCCCGCCGACGCGAAGGAATGGGCCGAAGCACAGGGCTACGGCGCCGACGACACGGAACTGCTCTACGTCCTCGACGCCGGCCACGGGGCGCCCGAGGGGTTCCCCACCCGCACCATCACACTCTGACCCCGTCATCATCGCGGCCCCAGCCCCCACGCTGGGGCCGCGCCACTCTGGAGAGAAGCCA
>NZ_JPKS01000025.1_1|anti_CRISPR0038_WP_031500045.1__AcrF9_I-F_+_Vibrio_parahaemolyticus|Aca2_WP_080285139.1
GGTTCGCCGACCAGGGAAAAAAGAAGGGTCATTTTGGTGGGGATGCAGCGGTTTTCCTAAGTGTAAAGTGCGCTTTTTTGACCAAGACGGTAAACCGGACCGAGATCGCGGAGAGCTTTAAGCATCCACCTTCCCCAGTCATGTTCACATGATAAGATGAAGAAAAAATAGGCGCCCTCAACTTGACGGCGCCTATGATGGACAGCTCAACGTATTTTGACTTTTGGTGGCAGTATTGAGCGATTGACGTTGTTAGTTTTTAAGGATATTCGGAAAAGAGTGTGTATCGGGTAAGTTAAAATAATATCAAATTAACACTTGCAACCGGTCGCAATTGCGACCATAATGTATTCAACGGTTCGGAACTGGTTCGAATCGACTCAAGAAAGTGAGATACATA
>NZ_JPXS01000049.1_4|cluster_70537_0_0.5_0.8335|Q6D0W6|Aca2_WP_018346687.1
TGAGTATGACGAAAGTCATAATATCGTAAAATTTAACGGTTTATCCGTTAAAGATTTTGTAGAAACTCTGGATGACGAACCAGAGGAGGTCGAAAGATTGACTGATTGGATTTATTCTGATTATGCCTATCCTAGCGCATTATCAGATTAAAAAAAAATAAAAAAGAGATTGAATACCCTGTCAAAACAGGGTATTCTTTTTTTACGTCTTAAAGGCGTTTACTACCGAAAAGGTAGCTTATTTTGATTCAATTGAGTATTCACTGCCGAACAGGCAGCTTAGAAAATATTTTTTATTGTTTCATCACAACGATATATGTAAAAATATATATATATTCACTGCCGAATAGGCAGCAATGTATCGAAATGGTTCGATACACTCACAAATGAGGTGATTTTA
>NZ_JSHG01000600.1_4|Aca2_WP_001296105.1
TGTTAACCCCTGCTAATTGATATTTGCTTGCTCTTCCCCATATTTTCCTGCTTACCGCTATTCAGCTGGTAGTACCTGTCGCAAATTCTTTACAGTTTTTAAACTAATGAGACGAATCTGATCGACGCAAAAAGTCCGTATGCCTACTATTAGCTCACGGTTATAAATCAACATATTGATTTATAAGCATGGAAATCCCCTGAGTGAAACAACGAATTGCTGTGTGTAGTCTTTGCCCATCTCCCACGATGGGCTTTTTTTTAACATTTTTCTGCTTCGCTACCTCGCCCCTCACTCTTTCCAATAATGTTGCACAAGATACTGTGACTCTCTTCAAGCCGTCAGCAGGCTGATAATGTTATTTATATTTTATTGTTTATTTCATGCAGCCATTACACGA
>NZ_JSIA01000664.1_3|Aca2_WP_001308680.1
TGTTAACCCCTGCTAATTGATATTTGCTTGCTCTTCCCCATATTTTCCTGCTTACCGCCATTCAGCTGGTAGTACCTGTCGCAAATTCTTTACAGTTTTTAAACTAATGAGACGAATCTGATCGACGCAAAAAGTCCGTATGCCTACTATTAGCTCACGGTTATAAATCAACATATTGATTTATAAGCATGGAAATCCCCTGAGTGAAACAACGAATTGCTGTGTGTAGTCTTTGCCCATCTCCCACGATGGGCTTTTTTTTAACATTTTTCCGCTTCGCTACCTCGCCCCTCACGCTTTCCAATAATGTTGCACAAGATACTGTGACTCTCTTCAAGCCGTCAGCAGGCTGATAATGTTATTTATATTTTATTGTTTATTTCATGCAGCCATTACACGA
>NZ_JSKS01000085.1_4|Aca2_WP_001296105.1
TGTTAACCCCTGCTAATTGATATTTGCTTGCTCTTCCCCATATTTTCCTGCTTACCGCTATTCAGCTGGTAGTACCTGTCGCAAATTCTTTACAGTTTTTAAACTAATGAGACGAATCTGATCGACGCAAAAAGTCCGTATGCCTACTATTAGCTCACGGTTATAAATCAACATATTGATTTATAAGCATGGAAATCCCCTGAGTGAAACAACGAATTGCTGTGTGTAGTCTTTGCCCATCTCCCACGATGGGCTTTTTTTTAACATTTTTCTGCTTCGCTACCTCGCCCCTCACTCTTTCCAATAATGTTGCACAAGATACTGTGACTCTCTTCAAGCCGTCAGCAGGCTGATAATGTTATTTATATTTTATTGTTTATTTCATGCAGCCATTACACGA
>NZ_JSNE01000118.1_3|Aca2_WP_001299124.1
TGTTAACCCCCGCTAATTGATATTTGCTTGCTCTTCCCCATATTTTCCTGCTTACCGCCATTCAGCTGGTAGTACCTGTCGCAAATTCTTTACAGTTTTTAAACTAATGAGACGAATCTGATCGACGCAAAAAGTCCGTATGCCTACTATTAGCTTACGGTTATAAATCAACATATTGATTTATAAGCATGGAAATCCCCTGAGTGAAACAACGAATTGCTGTGTGTAGTCTTTGCCCATCTCCCACGATGGGCTTTTTTTTAACATTTTTCCGCTTCGCTACCTCGCCCCTCACTCTTTCCAATAATGTTGCACAAGATACTGTGACTCTCTTCAAGCCGTCAGCAGGCTGATAATGTTATTTATATTTTATTGTTTATTTCATGCAGCCATTACACGA
>NZ_JVPU01000374.1_4|Aca2_WP_001296105.1
TGTTAACCCCTGCTAATTGATATTTGCTTGCTCTTCCCCATATTTTCCTGCTTACCGCTATTCAGCTGGTAGTACCTGTCGCAAATTCTTTACAGTTTTTAAACTAATGAGACGAATCTGATCGACGCAAAAAGTCCGTATGCCTACTATTAGCTCACGGTTATAAATCAACATATTGATTTATAAGCATGGAAATCCCCTGAGTGAAACAACGAATTGCTGTGTGTAGTCTTTGCCCATCTCCCACGATGGGCTTTTTTTTAACATTTTTCTGCTTCGCTACCTCGCCCCTCACTCTTTCCAATAATGTTGCACAAGATACTGTGACTCTCTTCAAGCCGTCAGCAGGCTGATAATGTTATTTATATTTTATTGTTTATTTCATGCAGCCATTACACGA
>NZ_JVSF01000038.1_4|Aca2_WP_049034298.1
TGAAAGGCCTCGACCGGACGCTGTGGTATGCCCTGAGCTCAACAGGCCGCCCGTTCCCCTTTGTTGAGGGGGCCGGCGTGGTCACCATGATGAACTGGGAGAAGCTGGCAGCCAGACACCGCGCAAAACTCCCGGGGCCCGTCATGGTGCTGGCCGTCGATGCGCTGGAGTACGACCTGATGTCGATTGGCGCCGTTATCGACGAACGCCCCCGGACAGCCGGGCCAACCGGACCGGAAGGCGAGGATGAAGACGATGATGACGACAGCCTCCTGGACGACGAAAAACCAGAAGCGCCAGTAAAACCCAAAAAAGCCTGGCATCCGGCACGCCGCCCATAACCAGCCCCGCACGAGCGAACTGAACCCGAAATACTGGCTATTAACCCGAAGGTAAACAA
>NZ_JVSL01000013.1_4|AcrIIC4_WP_049372635.1_Haemophi_lus|Aca2_WP_049372634.1
AGAAAAAACACCAATAACTCATCATTATTGGTGTTCTTATCACAAGCTAAAAATTAAGCACGTTTGAAGTCAAAACGTACAAATTTTAAAACACCAAATTTAAATCAATAAAATCAGATTATTATGTGTCTGCAATATTGTTTATTTCCGAAACTTTACATATTTTTCCGAAACTACGAAAGTTACAGGGCTGTAATAATGCCATAAAATAAGGCGTAAAGACATTCAGATATTATAAAATGTCTATTACGCCCCGAATATGGAAGAAGTCGCTGAATTGTTAGATTAAAAAATTTACAAATCTTTACAATTCTTTTCTTGACTTGTTCGCTAAATGCGAACATAATGCATCACATAAAGAGAACGCAATGGTGCGACTCTAATCTCAAGGAGAAAATTA
>NZ_JXMX01000002.1_4|Aca2_WP_025491839.1
TGTTAACCCCTGCTAATTGATATTTGCTTGCTCTTCCCCATATTTTCCTGCTTACCGCCATTCAGCTGGTAGTACCTGTCGCAAATTCTTTACAGTTTTTAAACTAATGAGACGAATCTGATCGACGCAAAAAGTCCGTATGCCTACTATTAGCTCACGGTTATAAATCAACATATTGATTTATAAGCATGGAAATCCCCTGAGTGAAACAACGAATTGCTGTGTGTAGTCTTTGCCCATCTCCCACGATGGGCTTTTTTTTAACATTTTTCCGCTTCGCTACCTCGCCCCTCACGCTTTCCAATAATGTTGCACAAGATACTGTGACTCTCTTCAAGCCGTCAGCAGGCTGATAATGTTATTTATATTTTATTGTTTATTTCATGCAGCCATTACACGA
>NZ_JZJK01000051.1_5|Aca2_WP_010982495.1
AGCTTCACCCTCAAGGGCTGCGGCGGCTGCACGGCGTACTCGACCGCCAGCACCCTCCTGCTGGGCTTCAACCCCTGCAACGACAGCGGCAAGCACTACCCGCAGCGGACGATCACTCTGCCGGTCGGCACCACGTACTTCCTGCACAAGCCGATGGGCGACTCCAGCGCGACTCCCGCGTCCGACACGGCCAAGCTTCGGTCCGGTTACCTCTACACGGAGTGCGCCTACACGACGAAGGGGTTCGGCCTGGGATCTTGACCGCAGGCGCCGGCCCGGCATGGCCCGCCCGGCGCCGGGTACGGTGAACGGTCCGACCGCGGGCGTTCCCGCTCGTGACCGCAGGGGGCCCGTGCCGTACGGCCGTACGCCGGTGCCCTTCCCCTCCGAAAGGACGCCA
>NZ_JZON01000041.1_7|Aca2_AAZ88169.1
TGTTAACCCCTGCTAATTGATATTTGCTTGCTCTTCCCCATATTTTCCTGCTTACCGCCATTCAGCTGGTAGTACCTGTCGCAAATTCTTTACAGTTTTTAAACTAATGAGACGAATCTGATCGACGCAAAAAGTCCGTATGCCTACTATTAGCTCACGGTTATAAATCAACATATTGATTTATAAGCATGGAAATCCCCTGAGTGAAACAACGAATTGCTGTGTGTAGTCTTTGCCCATCTCCCACGATGGGCTTTTTTTTAACATTTTTCCGCTTCGCTACCTCGCCCCTCACTCTTTCCAATAATGTTGCACAAGATACTGTGACTCTCTTCAAGCCGTCAGCAGGCTGATAATGTTATTTATATTTTATTGTTTATTTCATGCAGCCATTACACGA
>NZ_KB732375.1_4|Aca2_WP_001310864.1
TGTTAACCACCGCTAATTGATATTTGCTTGCTCTTCCCCATATTTTCCTGCTTACCGCCATTCAGCTGGTAGTACCTGTCGCAAATTCTTTACAGTTTTTAAACTAATGAGACGAATCTGATCGACGCAAAAAGTCCGTATGCCTACTATTAGCTCACGGTTATAAATCAACATATTGATTTATAAGCATGGAAATCCCCTGAGTGAAACAACGAATTGCTGTGTGTAGTCTTTGCCCATCTCCCACGATGGGCTTTTTTTTAACATTTTTCCGCTTCGCTACCTCGCCCCTCACTCTTTCCAATAATGTTGCACAAGATACTGTGACTCTCTTCAAGCCGTCAGCAGGCTGATAATGTTATTTATATTTTATTGTTTATTTCATGCAGCCATTACACGA
>NZ_KB892558.1_5|Aca2_WP_018588763.1
CCACACCAGGGCACACCTTGATCGCTTCATCCGTAGACAGGTACTCGGTGCAGCGCCAACGTCGGGGCTTTAGCCGGATGGTCGTCGAGGTCACCGTGGTCGAGTATCGCCCGGCGGTGTCGAGCTGCCTAGTGATGCTCTTGGGGCGGTTTTCCAGTGGCCGCTTGCTCGATTCAGTCGCCCCGGGGTGATGCCGCCGGCATCACCCCGGGGCGGCGGGGCGCTCGTGATGACGGCAACCGTCCCGCCTGGCGGTGAGGCTAGGCGAGTTTGACATGTCGTTCGCCGGAGCCTTGCGCTACATAGATAGGCGGCTAGGGTGAGAGCGCACTTCGACACCCGTGTGGCCCTGAGACGTGAGCCGCGCGGGTGTCGTTTCTCCCTGCTTTGGAGCCCTGAA
>NZ_KB903707.1_5|Aca2_WP_018346687.1
GTTTTAACGGCAATGTTCAATTTATCCACGTTGAGGCGCAATTATTAATGGGTAAGGGGCAGCGTGTTTTCCCTAGCTTGACGCTTGTTCCGGGCGAAAATCCAAAATTATTTAAAATGAACGGCTCGCTTGTGTTCTCGGCGCAAAAAATCTCTAACGCAATCAGGACAATCGATGATTGGTATTGCGAAAAGCCGGAGTTTTTATTGCCGGTTGAAGTATATGGGCAAAGTACAGCGAGATTATCGGCATATAGAACAAAAGGCAATGATTTTTATGCGTTGCTTGGTAGAATTTTTGTTGGAAAACAAGAGGTTAGCTTTGACGAATAATGCTATTTTATGGCAATGTTAGTCAGAGGTGGAATGTTTGGAACGAAAGAATAGGGGATAGAATTATA
>NZ_KB905360.1_7|Aca2_WP_018223844.1
AAGGAACCGGCCATGATCACAACCGTTTACGGCACCTGGAACCGCATCGAGTCCCTTTCCCTCAGCGTGGAGCAGTCAGTCGCCGACTACCTCGGCGACTTTGTCGACGACTACGACTTCGCCGCTGTAGTTGGTGACTACCGCGCCGCGATCAATGGTGCGCTGCCCGACAGTGTCGTCCTGTCCGGGGACGAGTTCATCGGACCATACGACGCCGCCGACCGGGACTTCGACGGCTGGCCCGTCGACGAGGATGGGCGCCTGGACCTCAAGGCGATTGTGGACGGGGTCGATCTCGATGAGATCGCGAACCGTCACGACAAGACGATCTGATCACTGACGCCCGTGCGGCCCGCGTAGCCGGAGCCGCGCGGGCGTCGTCTCATCCTGGAGTCACACA
>NZ_KB908455.1_4|1302497154|Aca2
GGGAGAGCCGCACCTACCGGGGCGAGTGGAACGACGACATCGCGCTGGCGGTAGACCGCGCCGTGGCTGAATTAGGCCGATTCGATGAAGAGCTGCGCGAGCTGATGTTTCAGCACTATGTGTGTTCGGCCTCGGTGCGCCATTTGTCGCGGGTGACCAAGGTTCACCGGGAACGGCTGGCGCGGGATATTGAACGTGGGGAAATGTGGGTGGCTGCGAGAATGTTTGAGCTGGCGGCAAGATAAAAGCTCGCCCCCACGCTTCACCGTTAACCCCCAGGAAGCAGATTGGCTGATTTTTGTATTTTCTTTACTTTATCTCTTGCACTGTTCGCAATTGCGAACTAAGATGGAACCAGATTCGAGATTGGCTCGAATCACCTCTAAAGAGAGACACATCA
>NZ_KE137120.1_4|Aca2_WP_016242171.1
TGTTAACCACCGCTAATTGATATTTGCTTGCTCTTCCCCATATTTTCCTGCTTACCGCCATTCAGCTGGTAGTACCTGTCGCAAATTCTTTACAGTTTTTAAACTAATGAGACGAATCTGATCGACGCAAAAAGTCCGTATGCCTACTATTAGCTCACGGTTATAAATCAACATATTGATTTATAAGCATGGAAATCCCCTGAGTGAAACAACGAATTGCTGTGTGTAGTCTTTGCCCATCTCCCACGATGGGCTTTTTTTTAACATTTTTCCGCTTCGCTACCTCGCCCCTCACTCTTTCCAATAATGTTGCACAAGATACTGTGACTCTCTTCAAGCCGTCAGCAGGCTGATAATGTTATTTATATTTTATTGTTTATTTCATGCAGCCATTACACGA
>NZ_KE138676.1_3|Aca2_WP_000995294.1
TGATTGTTAATCAGGGCTAATTAATATTTCCTTTTTTTCATTCACCCTCTTGCTTACTGCCATTCAGCAACGCTTACCTGTCGCAAATCCTTTACAGTTTTTAAACTAATGAGACGAATCTGATCGACGCAAAAAGTCCGTATGCCTACTATTAGCTCACGGTTATAAATCAACATATTGATTTATAAGCATGGAATCCCCTGAGTGAAAAACGAATTGCTGTGTGTAGTCTTTGCCCATCTCCCATGATGGGCTTTTTTTTAACACTTTTTCGCCCCAACAACTCGCCTCTCGATATCTCCAGGAATATTGCACAAGATACTGTGATTCTCTTCAAGCCGTTAGCTGGCTGATAGTGTTATTTATATTTTATCCTTTTATTCATGCAGCCATTACACAA
>NZ_KE699681.1_4|IS1_transposase|Aca2_AAN80544.1
TTTTATTGTTTATTTCATGCAGCCGGTGATGCTGCCAACTTACTGATTTAGTGTATGATGGTGTTTTTGAGGTGCTCCAGTGGCTTCTGTTTCTATCAGCTGTCCCTCCTGTTCAGCTACTGACGGGGTGGTGCGTAACGGCAAAAGCACCGCCGGACATCAGCGCTATCTCTGCTCTCACTGCCGTAAAACATGGCAACTGCAGTTCACTTACACCGCTTCTCAACCCGGTACGCACCAGAAAATCATTGATATGGCCATGAATGGCGTTGGATGCCGGGCAACCGCCCGCATTATGGGCGTTGGCCTCAACACGATTTTCCGCCATTTAAAAAACTCAGGCCGCAGTCGGTAACCTCGCGCATACAGCCGGGCAGTGACGTCATCGTCTGCGCGGAAA
>NZ_KE699797.1_4|Aca2_WP_001308680.1
TGTTAACCCCTGCTAATTGATATTTGCTTGCTCTTCCCCATATTTTCCTGCTTACCGCCATTCAGCTGGTAGTACCTGTCGCAAATTCTTTACAGTTTTTAAACTAATGAGACGAATCTGATCGACGCAAAAAGTCCGTATGCCTACTATTAGCTCACGGTTATAAATCAACATATTGATTTATAAGCATGGAAATCCCCTGAGTGAAACAACGAATTGCTGTGTGTAGTCTTTGCCCATCTCCCACGATGGGCTTTTTTTTAACATTTTTCCGCTTCGCTACCTCGCCCCTCACGCTTTCCAATAATGTTGCACAAGATACTGTGACTCTCTTCAAGCCGTCAGCAGGCTGATAATGTTATTTATATTTTATTGTTTATTTCATGCAGCCATTACACGA
>NZ_KE700478.1_4|Aca2_WP_001308680.1
TGTTAACCCCTGCTAATTGATATTTGCTTGCTCTTCCCCATATTTTCCTGCTTACCGCCATTCAGCTGGTAGTACCTGTCGCAAATTCTTTACAGTTTTTAAACTAATGAGACGAATCTGATCGACGCAAAAAGTCCGTATGCCTACTATTAGCTCACGGTTATAAATCAACATATTGATTTATAAGCATGGAAATCCCCTGAGTGAAACAACGAATTGCTGTGTGTAGTCTTTGCCCATCTCCCACGATGGGCTTTTTTTTAACATTTTTCCGCTTCGCTACCTCGCCCCTCACGCTTTCCAATAATGTTGCACAAGATACTGTGACTCTCTTCAAGCCGTCAGCAGGCTGATAATGTTATTTATATTTTATTGTTTATTTCATGCAGCCATTACACGA
>NZ_KE701684.1_4|Aca2_WP_001310864.1
TGTTAACCACCGCTAATTGATATTTGCTTGCTCTTCCCCATATTTTCCTGCTTACCGCCATTCAGCTGGTAGTACCTGTCGCAAATTCTTTACAGTTTTTAAACTAATGAGACGAATCTGATCGACGCAAAAAGTCCGTATGCCTACTATTAGCTCACGGTTATAAATCAACATATTGATTTATAAGCATGGAAATCCCCTGAGTGAAACAACGAATTGCTGTGTGTAGTCTTTGCCCATCTCCCACGATGGGCTTTTTTTTAACATTTTTCCGCTTCGCTACCTCGCCCCTCACTCTTTCCAATAATGTTGCACAAGATACTGTGACTCTCTTCAAGCCGTCAGCAGGCTGATAATGTTATTTATATTTTATTGTTTATTTCATGCAGCCATTACACGA
>NZ_KE702063.1_4|Aca2_WP_001310864.1
TGTTAACCACCGCTAATTGATATTTGCTTGCTCTTCCCCATATTTTCCTGCTTACCGCCATTCAGCTGGTAGTACCTGTCGCAAATTCTTTACAGTTTTTAAACTAATGAGACGAATCTGATCGACGCAAAAAGTCCGTATGCCTACTATTAGCTCACGGTTATAAATCAACATATTGATTTATAAGCATGGAAATCCCCTGAGTGAAACAACGAATTGCTGTGTGTAGTCTTTGCCCATCTCCCACGATGGGCTTTTTTTTAACATTTTTCCGCTTCGCTACCTCGCCCCTCACTCTTTCCAATAATGTTGCACAAGATACTGTGACTCTCTTCAAGCCGTCAGCAGGCTGATAATGTTATTTATATTTTATTGTTTATTTCATGCAGCCATTACACGA
>NZ_KE705263.1_4|Aca2_WP_001295404.1
TGTTAACCCCCGCTAATTGATATTTGCTTGCTCTTCCCCATATTTTCCTGCTTACCGCCATTCAGCTGGTAGTACCTGTCGCAAATTCTTTACAGTTTTTAAACTAATGAGACGAATCTGATCGACGCAAAAAGTCCGTATGCCTACTATTAGCTCACGGTTATAAATCAACATATTGATTTATAAGCATGGAAATCCCCTGAGTGAAACAACGAATTGCTGTGTGTAGTCTTTGCCCATCTCCCACGATGGGCTTTTTTTTAACATTTTTCCGCTTCGCTACCTCGCCCCTCACTCTTTCCAATAATGTTGCACAAGATACTGTGACTCTCTTCAAGCCGTCAGCAGGCTGATAATGTTATTTATATTTTATTGTTTATTTCATGCAGCCATTACACGA
>NZ_KI538794.1_4|Aca2_AAZ88169.1
TGTTAACCACCGCTAATTGATATTTGCTTGCTCTTCCCCATATTTTCCTGCTTACCGCCATTCAGCTGGTAGTACCTGTCGCAAATTCTTTACAGTTTTTAAACTAATGAGACGAATCTGATCGACGCAAAAAGTCCGTATGCCTACTATTAGCTCACGGTTATAAATCAACATATTGATTTATAAGCATGGAAATCCCCTGAGTGAAACAACGAATTGCTGTGTGTAGTCTTTGCCCATCTCCCACGATGGGCTTTTTTTTAACATTTTTCCGCATCGCTACCTCGCCCCTCACTCTTTCCAATAATGTTGCACAAGATACTGTGACTCTCTTCAAGCCGTCAGCAGGCTGATAATGTTATTTATATTTTATTGTTTATTTCATGCAGCCATTACACGA
>NZ_KK211205.1_9|Aca2_WP_028357637.1
TTTTTTAACCGCAATTGAGAACCGCTCAGTTGCATTTTTTCTTCAGGAGATAACCCCATGAAAGAGGTATTTAAATTAAAACCAGAGCTAGTGACTTATAAAGGTTGCGGCTGGGCACTGGCGTGCATCAAAGACGGAGAGATCATCGATCTCACCTACGTTCGTGACCTTGGTATTGAAGAATATGATGAAAACTTCGATGGCCTTGAACCTGAAATCATCTATTACGATGTTGTGGCTTCTCAAGCGTGCAAAGAAGTCGCCTATCGTTATGAAGAAATGGGCGAATTTACCTTCGGCTTATGCTCGTGTTGGGAATTCAATGTAATGTAGAATAGAGCTATTTGACTGACCGTCTTCAGAGGTGGTCAGTCGCCACACTCGAAAACCCGTAATTTAA
>NZ_KK736183.1_3|Aca2_KDF05525.1
TCGTTGTCCCTGATTTGTATCGCAAATTCTTTACAGTCTTTAAACTATTGAGACGAATCTGATCGACGCTAAAACACCCCATACCCTATTATTAGCTCACGGTTATAGATCAAGACATTGATTTATAAGTATGGAAATCCCCTGAGTGAAACAACGAATTGCTGTGTGTAGTCTTTGCCCATCTCCCACGATGGGCTTTTTTTTTTATCCTGACATGGCGGCTGTCTCACCGCAAAATAATCCTTCCCTCTGCCTTTATCCCTCTTTTTTTCATGGGAATTCCCCTTTTCACATGCCGATAACAAATAATATTGCACAAGATACTGCGACTCTCTTCACGCCGAAATCAGCCTGATAATGTTATTTATGCTTTACTGTTTTTTAATATGAGGTCATTCAA
>NZ_KQ087915.1_4|Aca2_WP_001348294.1
TGTTAACCCCCGCTAATTGATATTTGCTTGCTCTTCCCCATATTTTCCTGCTTACCGCCATTCAGCTGGTAGTACCTGTCGCAAATTCTTTACAGTTTTTAAACTAATGAGACGAATCTGATCGACGCAAAAAGTCCGTATGCCTACTATTAGCTCACGGTTATAAATCAACATATTGATTTATAAGCATGGAAATCCCCTGAGTGAAACAACGAATTGCTGTGTGTAGTCTTTGCCCATCTCCCACGATGGGCTTTTTTTTAACATTTTTCCGCTTCGCTACCTCGCCCCTCACTCTTTCCAATAATGTTGCACAAGATACTGTGACTCTCTTCAAGCCGTCAGCAGGCTGATAATGTTATTTATATTTTATTGTTTATTTCATGCAGCCATTACACGA
>NZ_KZ836085.1_7|Aca2_WP_075001327.1
GCGACCGCTACAACGTGAGCGTCGAGGCCAGCATCCTGGACGCCATCAACGGCGGCGACAGCGACTGGCAGCAGCGCATGGAGACGTCCGGCGCACTCGACCGCATCGCCTCCGACTACCGGAAGGCCATCGACAACGTCCTCCCCGAGGGCATCTCCATCGCTGGGAACGAGTTCATCGGCCTGCACCACACCGACCCCGACTACACCGAGGAGATCGGTGACTTCGACATCGCCGGGGCGATCGAGGACATCGACCTGTTCGCCATCATCGAGCGCCACGACGTCGACAACGCCTGACAGCATCACTCACAGCCCCCGGCCGCCCGGTCGGGGGCCTCACCTTGGAGGCACTGTGCCCGACTACACCGATCCGCCCGGCATGCCGGAGGACGAGCGTA
>NZ_LC127084.1_2|hypothetical_protein|Aca2_WP_041692545.1
CGGCTGGTCGGTTACGCACACCGCGTCAGGGACAGAGATCAGTTTTAACGACTCGGGCCAAATCTTGATTTCTGGCGCTAAGGAGATCCACATCGAGGGCACGAACGACGTAACCATCAAAACGGCCAAGTCAATGAAGCTGGAAGCACTGGAAAGCTTCGGGATCAAAGCCGGGCAAGAGATCAATATTGAGGCTGGTGGCGAGTTCAAGCTCAAGTGTGCTGGTGTAGACGTCAAATGCTAACAGGCTCAAAGCCTCATTTAATCAAATGAGTAAATGATGATTTATTCATCCAAATAATAACGGAGATAAAATAGAGCTTGTCTTGTTCGCGATTGCGAACTAACATGATCGCAGGTTCGAGATTGGCTCGGGCCGCCTCTGTAGAGAGATGATACA
>NZ_LHCT01000017.1_4|Aca2_WP_001299124.1
TGTTAACCCCCGCTAATTGATATTTGCTTGCTCTTCCCCATATTTTCCTGCTTACCGCCATTCAGCTGGTAGTACCTGTCGCAAATTCTTTACAGTTTTTAAACTAATGAGACGAATCTGATCGACGCAAAAAGTCCGTATGCCTACTATTAGCTTACGGTTATAAATCAACATATTGATTTATAAGCATGGAAATCCCCTGAGTGAAACAACGAATTGCTGTGTGTAGTCTTTGCCCATCTCCCACGATGGGCTTTTTTTTAACATTTTTCCGCTTCGCTACCTCGCCCCTCACTCTTTCCAATAATGTTGCACAAGATACTGTGACTCTCTTCAAGCCGTCAGCAGGCTGATAATGTTATTTATATTTTATTGTTTATTTCATGCAGCCATTACACGA
>NZ_LIRG01000045.1_1|Aca2_WP_055693246.1
CGCCGCCGAGACCGCCCTGAAGGCGGCCGGCTGGGAGACCGTCGGGGACTGGGACGCCGTCGACACCGGCTACACCATCCGGGTTCGCCGCATCTGACCCGTCGCCCCCCTTTCCCCCGGGCTCGCCTCCGGCACTGCCGCGGGCGGGCCCGCCCNNCAAAGGGGGCGGGCCCGCCCCCTTTGGAGCCCTCA
>NZ_LM997008.1_3|Aca2_WP_001400619.1
AAATAAGCGGAAGCCTGGCGAAGGATATCGTTACTGCGGCGCAGTTCACGATTTTCACGCTCCAGCTCTTTCAGACGCTGACGTTCAGCGGTGGTGAGCCCTCCATCACCGCCCCCGGTATCCCGCTCATGCTGGCGAACCCAGACACGCAGAGTCTCCGGCGTACAGCCAATCTTTGGAGCAATGGAACAAATTGTCGCCCATTGTGAGTCATATTCGCCCTGACTTTCCAGAACCATACGGACTGCCCGTTGACGGACTTCAGGGGAAAAACGAGTATTTTTAGTCATCCTGTTTACCTCTTTCTCAGGAAGTTTAGTCTCCAGGATTCCCGGGGCGGTTCAGCAAGCTGATAATGTTATTTATATTTTATTGTTTATTTCATGCAGCCATTACACGA
>NZ_LR130545.1_5|Aca2_WP_001296105.1
TGTTAACCCCTGCTAATTGATATTTGCTTGCTCTTCCCCATATTTTCCTGCTTACCGCTATTCAGCTGGTAGTACCTGTCGCAAATTCTTTACAGTTTTTAAACTAATGAGACGAATCTGATCGACGCAAAAAGTCCGTATGCCTACTATTAGCTCACGGTTATAAATCAACATATTGATTTATAAGCATGGAAATCCCCTGAGTGAAACAACGAATTGCTGTGTGTAGTCTTTGCCCATCTCCCACGATGGGCTTTTTTTTAACATTTTTCTGCTTCGCTACCTCGCCCCTCACTCTTTCCAATAATGTTGCACAAGATACTGTGACTCTCTTCAAGCCGTCAGCAGGCTGATAATGTTATTTATATTTTATTGTTTATTTCATGCAGCCATTACACGA
>NZ_LR134159.1_3|Aca2_EHY70231.1
TCAATTCAACGCACTCCCTATTTTAATTCGCCTGCCTGTTCCCTGCCGCATCTCATTTCTGTCGCAAATTCGTTACAGTTTTTAAACTATTGAGACGAATCTGATCGACGCAAAAAGTGCTCATGCCTACTATTAGCACACGGTTATAAATCAACACATTGATTTATAAGCATGGAAATCCCCTGAGTGAAACAACGAATTGCTGTGTGTAGTCTTTGCCCATCTCCCACGATGGGCTTTTTTTTAACTTTTTTGTCTCATCATAACGTGTGAGGGTCCCGCGTTTTTCCTTCAACGTAAGGATGCCAGCGACTAACAAATAATATTGCACAAGATACTGTGACTCTGTTCAAGCCGAAACGATGCTGGTGGTGCTATTTATAGCACCACCTTTTTCATA
>NZ_LR134315.1_4|Aca2_WP_001310864.1
TGTTAACCCCCGCTAATTGATATTTGCTTGCTCTTCCCCATATTTTCCTGCTTACCGCCATTCAGCTGGTAGTACCTGTCGCAAATTCTTTACAGTTTTTAAACTAATGAGACGAATCTGATCGACGCAAAAAGTCCGTATGCCTACTATTAGCTCACGGTTATAAATCAACATATTGATTTATAAGCATGGAAATCCCCTGAGTGAAACAACGAATTGCTGTGTGTAGTCTTTGCCCATCTCCCACGATGGGCTTTTTTTTAACATTTTTCCACTTCGCTACCTCGCCCCTCACTCTTTCCAATAATGTTGCACAAGATACTGTGACTCTCTTCAAGCCGTCAGCAGGCTGATAATGTTATTTATATTTTATTGTTTATTTCATGCCGCCATTACACGA
>NZ_LR782231.1_4|Aca2_WP_001308680.1
TGTTAACCCCTGCTAATTGATATTTGCTTGCTCTTCCCCATATTTTCCTGCTTACCGCCATTCAGCTGGTAGTACCTGTCGCAAATTCTTTACAGTTTTTAAACTAATGAGACGAATCTGATCGACGCAAAAAGTCCGTATGCCTACTATTAGCTCACGGTTATAAATCAACATATTGATTTATAAGCATGGAAATCCCCTGAGTGAAACAACGAATTGCTGTGTGTAGTCTTTGCCCATCTCCCACGATGGGCTTTTTTTTAACATTTTTCCGCTTCGCTACCTCGCCCCTCACGCTTTCCAATAATGTTGCACAAGATACTGTGACTCTCTTCAAGCCGTCAGCAGGCTGATAATGTTATTTATATTTTATTGTTTATTTCATGCAGCCATTACACGA
>NZ_LUDE01000001.1_4|hypothetical_protein|Aca2_WP_064965049.1
TTTGTTAAAAAGTTTTACCGCTGAATAAGTGGCTTGTGAAAGTTTAATTCTCTTTTTACTAAAAAGAGATTCACCGCTGAATAAAAGCGGATTAAAATATTATGCTGTTTTTTTTGCTGAAAAAGATTCAACGCTGAATAAGCGGTTAAAAAAGTTATATTTTTATTTTTCTTTTAAAGTTCACCGCTGAATAAGCGGAAATGGAAAAGCGATCTTCGGGTCGCTTTTTTATTTATAGAAAATAAAGGGCATTTAGCCCTTTTTTAATATCTGAATTGTGAGCTAAATCACAAATTTATACATTAAAACACTAAAACACTTGATTTTGTTCTGATCTTAGAACATAATAGACACATAGAGCAAGGCAAGGGGCCAGCTCAAATCTTTAGGAGATTAATTA
>NZ_LUYD01000001.1_4|Aca2_WP_001310864.1
TGTTAACCACCGCTAATTGATATTTGCTTGCTCTTCCCCATATTTTCCTGCTTACCGCCATTCAGCTGGTAGTACCTGTCGCAAATTCTTTACAGTTTTTAAACTAATGAGACGAATCTGATCGACGCAAAAAGTCCGTATGCCTACTATTAGCTCACGGTTATAAATCAACATATTGATTTATAAGCATGGAAATCCCCTGAGTGAAACAACGAATTGCTGTGTGTAGTCTTTGCCCATCTCCCACGATGGGCTTTTTTTTAACATTTTTCCGCTTCGCTACCTCGCCCCTCACTCTTTCCAATAATGTTGCACAAGATACTGTGACTCTCTTCAAGCCGTCAGCAGGCTGATAATGTTATTTATATTTTATTGTTTATTTCATGCAGCCATTACACGA
>NZ_LVMG01000155.1_3|Aca2_WP_001310864.1
TGTTAACCACCGCTAATTGATATTTGCTTGCTCTTCCCCATATTTTCCTGCTTACCGCCATTCAGCTGGTAGTACCTGTCGCAAATTCTTTACAGTTTTTAAACTAATGAGACGAATCTGATCGACGCAAAAAGTCCGTATGCCTACTATTAGCTCACGGTTATAAATCAACATATTGATTTATAAGCATGGAAATCCCCTGAGTGAAACAACGAATTGCTGTGTGTAGTCTTTGCCCATCTCCCACGATGGGCTTTTTTTTAACATTTTTCCGCTTCGCTACCTCGCCCCTCACTCTTTCCAATAATGTTGCACAAGATACTGTGACTCTCTTCAAGCCGTCAGCAGGCTGATAATGTTATTTATATTTTATTGTTTATTTCATGCAGCCATTACACGA
>NZ_LVMW01000123.1_3|Aca2_WP_001310864.1
TGTTAACCACCGCTAATTGATATTTGCTTGCTCTTCCCCATATTTTCCTGCTTACCGCCATTCAGCTGGTAGTACCTGTCGCAAATTCTTTACAGTTTTTAAACTAATGAGACGAATCTGATCGACGCAAAAAGTCCGTATGCCTACTATTAGCTCACGGTTATAAATCAACATATTGATTTATAAGCATGGAAATCCCCTGAGTGAAACAACGAATTGCTGTGTGTAGTCTTTGCCCATCTCCCACGATGGGCTTTTTTTTAACATTTTTCCGCTTCGCTACCTCGCCCCTCACTCTTTCTAATAATGTTGCACAAGATACTGTGACTCTCTTCAAGCCGTCAGCAGGCTGATAATGTTATTTATATTTTATTGTTTATTTCATGCAGCCATTACACGA
>NZ_LVNB01000224.1_3|Aca2_WP_001299124.1
TGTTAACCCCCGCTAATTGATATTTGCTTGCTCTTCCCCATATTTTCCTGCTTACCGCCATTCAGCTGGTAGTACCTGTCGCAAATTCTTTACAGTTTTTAAACTAATGAGACGAATCTGATCGACGCAAAAAGTCCGTATGCCTACTATTAGCTTACGGTTATAAATCAACATCTTGATTTATAAGCATGGAAATCCCCTGAGTGAAACAACGAATTGCTGTGTGTAGTCTTTGCCCATCTCCCACGATGGGCTTTTTTTTAACATTTTTCCGCTTCGCTACCTCGCCCCTCACTCTTTCCAATAATGTTGCACAAGATACTGTGACTCTCTTCAAGCCGTCAGCAGGCTGATAATGTTATTTATATTTTATTGTTTATTTCATGCAGCCATTACACGA
>NZ_LXGN01000002.1_3|1704971629|Aca2_WP_152876250.1|Type_III_restriction_enzyme%2C_res_subunit
TATAAGAAGTGCGGCGTGATATTGACATGCATTGAACCTAAATCTGGACATACATATGATTTATTGACAGACATGGAGGTAATCGACAAAAAAGAAAAATTGATGCAAGTGCTTGAAAGTGTTGGTGATAAATTTGGAAAAAGAAAAATAGGCATTGGCTCTTGTTATTTACCGAACCGAAATTGGTCGATGTCACGAGATAAATTAAGTCAGAATCCATTTACGTGGGATGGGCTTTTGAAAGTGAATTAGAAGATGTTTAGATTGTCCAAGAAAAGGTTTGAAAATAATTAAAACACCCTATTGATATTGGTCGCAAATGCGACCATAATAACTACATCAAGACGAGAAAGGCTCTCTTGAAAACTTAAATCGGTTTTGACCGATAGGAGATAGAAAA
>NZ_LXQH01000002.1_3|Aca2_AAN80544.1
NNNNNNNNNNNNNNNNNNNNNNNNNNNNNNNNNNNNNNNNNNNNNNNNNNNNNNNNNNNNNNNNNNNNNNNNNNNNNNNNNNNNNNNNNNNNNNNNNNNNNNNNNNNNNNNNNNNNNNNNNNNNNNNNNNNNNNNNNNNNNNNNNNNNNNNNNNNNNNNNNNNNNNNNNNNNNNNNNNNNNNNNNNNNNNNNNNNNNNNNNNNNNNNNNNNNNNNNNNNNNNNNNNNNNNNNNNNNNNNNNNNNNNNNNNNNNNNNNNNNNNNNNNNNNNNNNNNNNNNNNNNNNNNNNNNNNNNNNNNNNNAATAATGTTGCACAAGATACTGTGACTCTCTTCAAGCCGTCAGCAGGCTGATAATGTTATTTATATTTTATTGTTTATTTCATGCAGCCATTACACGA
>NZ_LXUK01000027.1_4|hypothetical_protein|Aca2_WP_171553835.1
GGTCAATATTATAACGCAATTAAGATTGGGTCTGGTGATACTCTTAATGAAAATATTATTAATAAATTTTTAATTCAGGAAGGTTATGCAGAGCTTTTTTCAAATTACGTGATCTTTAAGCTCGTAAATGGAAACTATTTAGCAGTGTTAGGAAAAAACCAGTAGGTGCAATAAGCTATTAAAAATAATGGCTATGCGGAATAAGTAGTGGAATTTGGATTTTAAGTAAAGTCTCTATTTCGGAATAACGTGTGGAAATTAGCTTTTGTTGGCAGTTTAAAAATAAATCATTTACCCTCTTGTATATTTCGCAATTGCGAAATATACTAAATACCTCAAGACGAGAAAGGCTCTCTTGAAAATTAACTTAAATCGCTACTGAGCGATTGGAGAAATAAAA
>NZ_LXVA01000253.1_1|Aca2_AAZ88169.1
GTTGGAGTCATTACCCAGCTGGTAGTACCTGTCGCAAATTCTTTACAGTTTTTAAACTAATGAGACGAATCTGATCGACGCAAAAAGTCCGTATGCCTACTATTAGCTCACGGTTATAAATCAACATATTGATTTATAAGCATGGAAATCCCCTGAGTGAAACAACGAATTGCTGTGTGTAGTCTTTGCCCATCTCCCACGATGGGCTTTTTTTTAACATTTTTCCGCTTCGCTACCTCGCCCCTCACTCTTTCCAATAATGTTGCACAAGATACTGTGACTCTCTTCAAGCCGTCAGCAGGCTGATAATGTTATTTATATTTTATTGTTTATTTCATGCAGCCATTACACGA
>NZ_LZIH01000199.1_4|hypothetical_protein|hypothetical_protein|Aca2_OBF77111.1
GCAACACCCAGACAACCGAGTTGGTGTCTCGCCAACTCGGCGAGGTCAAGCAGCACGTCATCACTCACGGCAAAGACATCGGCGGTCTGCGCGATGAAGTGGGCGACGTCCGTGGTGAGATGAGGCAGGAGCGGCGCAACCGGGAGAAGGACAACGAGGAGTTGCGGCGCAAGATCGACGGTCTCGCGCAGCAGCAGTAGTTCAGAGCGAAACGAATCGCCCCCTGGCCTTCGGGCCGGGGGGCGATTTCCCATTGGTGGCGAACACTCGAAAGGTCTGCATGTCGGCATATTTTGGTGAAGATGTGACGAAATCGGCAGGGGCGCAACGTTATTCGAGTGTTAGGATGCGAGGAACGGGGCAGGCAAGGGCCAGCCCAATCCCGAAGGGGGCAACCCGA
>NZ_MDGH01000022.1_3|Aca2_AAN80544.1
GTGATGAAGGTGTTGCCGACTCATACCAGGCCTGAATCGCCTCATCATCCAGCCAGAAAGTGAGGGAGCCACGGTTGATGAGAGCTTTGTTGTAGGTGGACCAGTTGGTGATTCTGAACTTTTGCTTTGCCACGGAATGGTCTGTGTTGTCGGGAGGATGCGTGATCTGATCCTTCAACTCAGCAAAAGTTCGATTTATTCAACAAAGCCAACGAATTGCTGTGTGTAGTCTTTGCCCATCTCCCACGATGGGCTTTTTTTTAACATTTTTCCGCTTCGCTACCTCGCCCCTCACTCTTTCCAATAATGTTGCACAAGATACTGTGACTCTCTTCAAGCCGTCAGCAGGCTGATAATGTTATTTATATTTTATTGTTTATTTCATGCAGCCATTACACGA
>NZ_MKZT01000005.1_5|hypothetical_protein|Aca2_OHV13024.1
AAATCACCGAAGAGAGCATCGAGGGCCAGTTAGAGTTCCTGCGCGAGGCCGGCGGCGTATTCAACGAGCAAATCGCAGTTGAGCACGCCATGAAGATTATCGCCGCTGATACCGAGTAATCCTCGCGCACTATCTCGCCCCAGCCAAGAGCTGGGGTTCTCTTCGGAGCTTTACCATGTCGCATGAATACGAATACCTGGGTCAGCCCATCAATAAAACCGCTGCTCGGGTTCTATCGCCCGGCGAGGCTTATACTCCCCAAACCCGTGCGCTGATGCCGCGCTGGAAGATGCCGCCGCAGACCCGGGTAGTTCCATCAGGCATGCCGAATCTGACAGGCATGAAGCGCGGCAGGATGACAGTAATCGGCTTGCTGGCTGATGAGAGCAAGAAAGCGAAA
>NZ_ML123034.1_6|Aca2_NUS76721.1
ACCCGGCCATGAACGTCACCACCAGCTACGGCACCTGGAACAACCACGGCGACAGCGGCAACCTGTCCGTCGAGGCCAGCATCGTGGACGCCATCAACGGCGGCCCCAGCGACTGGCAGGAGCGCATGGAGAGCAGCGGCGCCCTCGACCTCATCGCCTCCGACTACCGCGACGCCATCGAAGACGCCCTCCCCGCCGGCATCTCCATCGCGGGCAACGAGTTCATCGGCCTGCACCACACCGACCCCGACTACACCGACGAGATCGGCGACTTCGACATCCGCGAAGCGATCCAGGACGTCGACCTGTGGACGATCATCCAGAAGCACGACGTCGACAACTGACGGCCACCCCAGCCCCGGCGGATACCGCCGGGGCTTACGGCCTGGAGGCCCCAGCA
>NZ_MOKT01000003.1_4|Aca2_WP_001297387.1
TGTTAACCCCCGCTAATTGATATTTGCTTGCTCTTCCCCATATTTTCCTGCTTACCGCCATTCAGCTGGTAGTACCTGTCGCAAATTCTTTACAGTTTTTAAACTAATGAGACGAATCTGATCGACGCAAAAAGTCCGTATGCCTACTATTAGCTCACGGTTATAAATCAACATATTGATTTATAAGCATGGAAATCCCCTGAGTGAAACAACGAATTGCTGTGTGTAGTCTTTGCCCATCTCCCACGATGGGCTTTTTTTTAACATTTTTCCGCTTCGCTACCTCGCCCCTCACTCTTTCCAATAATGTTGCACAAGATACTGTGACTCTCTTCAAGCCGTCAGCAGGCTGATAATGTTATTTATATTTTATTGTTTATTTCATGCAGCCATTACACGA
>NZ_MTDZ01000002.1_2|cluster_70537_0_0.5_0.8335|Aca2_WP_078801803.1|1306152914
GAAACATTTTTAGTGTTTACAAAAAGAGCAAGAAAAGATTAAATAAAACTTGATTATTGAAAATAGAAAAGGGGTAAGCATGAGTAAATATGATCTTTTTTCAAAGATAAACGGAAACAGATTTAAGATAAAAACTTTTGAGAAACGCCGCCATGCTAAAAAATTTATAAAAAAATAGCGGGCGTGGAAAGTGGGATTAATGGTTTTTTAATGAAAAAATTTGGAATAAAGCCGAGTTTCAAGATGACTATTTACGTAGAAATAGCAAAATTGAGACATAGATCACAAAATAAAACAAAATAATTAAAAAAGGTGTTGACTGGTCGCGATTGCGACCATATAATAGAACACAAGAAACGGCAAGGGGTCGTTTCAATCACAACATAAAAGGTGACTATCA
>NZ_MTXZ01000069.1_3|Aca2_WP_001308680.1
TCTTTTTATGGCAATTTCATCATCTCTTGTTTTAAGGTGAATGCACAGAATGTTTTTCTGGTAACGCTTGCGCCATAGATACCCCTTTTCAGGTGTGTACTGTTTGTGCGCTATTTGTGTGTCCATTTTCAAGCCTTGCTTAATTTGGGTTATGCCGAAAAACCGCATACCCATAAATCAATCAATGACTTAAATCCCCTGAGTGAAACAACGAATTGCTGTGTGTAGTCTTTGCCCATCTCCCACGATGGGCTTTTTTTTTAACATTTTTCCGCTTCGCTATCTCGCCCCTCACTCTTTCCAATAATGTTGCACAAGATACTGTGACTCTCTTCAAGCCGTCAGCAGGCTGATAATGTTATTTATATTTTATTGTTTATTTCATGCAGCCATTACACGA
>NZ_MUIQ01000024.1_4|Aca2_WP_001299124.1
TGTTAACCCCCGCTAATTGATATTTGCTTGCTCTTCCCCATATTTTCCTGCTTACCGCCATTCAGCTGGTAGTACCTGTCGCAAATTCTTTACAGTTTTTAAACTAATGAGACGAATCTGATCGACGCAAAAAGTCCGTATGCCTACTATTAGCTTACGGTTATAAATCAACATATTGATTTATAAGCATGGAAATCCCCTGAGTGAAACAACGAATTGCTGTGTGTAGTCTTTGCCCATCTCCCACGATGGGCTTTTTTTTAACATTTTTCCGCTTCGCTACCTCGCCCCTCACTCTTTCCAATAATGTTGCACAAGATACTGTGACTCTCTTCAAGCCGTCAGCAGGCTGATAATGTTATTTATATTTTATTGTTTATTTCATGCAGCCATTACACGA
>NZ_MUJH01000003.1_3|Aca2_WP_001299124.1
TGTTAACCCCCGCTAATTGATATTTGCTTGCTCTTCCCCATATTTTCCTGCTTACCGCCATTCAGCTGGTAGTACCTGTCGCAAATTCTTTACAGTTTTCAAACTAATGAGACGAATCTGATCGACGCAAAAAGTCCGTATGCCTACTATTAGCTTACGGTTATAAATCAACATATTGATTTATAAGCATGGAAATCCCCTGAGTGAAACAACGAATTGCTGTGTGTAGTCTTTGCCCATCTCCCACGATGGGCTTTTTTTTAACATTTTTCCGCTTCGCTACCTCGCCCCTCACTCTTTCCAATAATGTTGCACAAGATACTGTGACTCTCTTCAAGCCGTCAGCAGGCTGATAATGTTATTTATATTTTATTGTTTATTTCATGCAGCCATTACACGA
>NZ_MWIH01000010.1_6|Aca2_WP_081195499.1|hypothetical_protein
CCGGCCGTCGGTGAACGGTCGCCAGCTCCAGCGCGCCACCCGTGGCCTGATCGTCGACAGCTGGGGCGACGACGACTACGTGTGCGTGTGGTTCCCGTCGTTGGGCGGACTGCGCGAGATCGGCAAGGCAGTGCAGCCCATCCGCTGGAAGGACCTGGGTCCGTGCTGGGACCTGGCCAATTGCCCCAGCAGCTGGGTGGTGAAGGCACACCGCTCCGCTCGGCGCGACCAGGCCATGTTCACCATCCACGTGTGGGCAGCGGAGCGGTTGCAGATGGCAGCCCGTGCGCACCGCCGCGCCCAGCAGGAACGGCGCAACTGCGCCTGACACCACACGAGGGGGGCGCTCTGCCTCACGCGGAAGCGCCCCCCTCGCCGGCATCCACTCTTGGAGATCACA
>NZ_MXDA01000068.1_1|Aca2_ERF93924.1
TGGGCTTTTTTTTTAACTTTTTTCGCCGCATTGTTACATAAGCCAGCTCCCGTTTCCCTTCAACACCGCGATATCTGCAACGAACAAATAATATTGCACAAAATAGTGTGATTCTGTTCAAGTCGAAACGGTGTCGGTGGTGCTATTTATAGCATCACTTTTTTCATATAAAAGCCTAAAAAA
>NZ_MXDB01000021.1_3|Aca2_ERF93924.1
CTCCATTTTGATTCGCCCGTCTGTTCCCCGCCGCATCTCATTTCTGTCGCAAATCCGTTACAGTTTTTAAACTATTGAGACGAATCTGATCGACGCAAAAAGTGCTCATGCCTACTATTAGCACACGGTTATAAATCAACACATTGATTTATAAGCATGGAAATCCCCTGAGTGAAACAACGAATTGCTGTGTGTAGTCTTTGCCCGTCTCCTACGATGGGCTTTTTTTTTAACTTTTTTCGCCGCATTGTTACATAAGCCAGCTCCCGTTTCCCTTCAACACCGCGATATCTGCAACGAACAAATAATATTGCACAAAATAGTGTGATTCTGTTCAAGTCGAAACGGTGTCGGTGGTGCTATTTATAGCATCACTTTTTTCATATAAAAGCCTAAAAAA
>NZ_MXTH01000001.1_3|Aca2_WP_077917360.1
CCCCATTTTGATTCGCCCGTCTGTTCCCCGCCGCATCTCATTTCTGTCGCAAATCCGTTACAGTTTTTAAACTATTGAGACGAATCTGATCGACGCAAAAAGTGCTCATGCCTACTATTAGCACACGGTTATAAATCAACACATTGATTTATAAGCATGGAAATCCCCTGAGTGAAACAACGAATTGCTGTGTGTAGTCTTTGCCCGTCTCCTACGATGGGCTTTTTTTTTAACTTTTTTCGCTGCATTGTTACATAAGCCAGCTCCCGTTTCCCTTCAACACCGCGATATCTGCAACGAACAAATAATATTGCACAAAATAGTGTGATTCTGTTCAAGTCGAAACGGTGTCGGTGGTGCTATTTATAGCATCACTTTTTTCATATAAAAGCCTAAAAAA
>NZ_MYBQ01000007.1_3|Aca2_WP_000980455.1
CCCCATTTTGATTCGCCCGTCTGTTCCCCGCCGCATCTCATTTCTGTCGCAAATCCGTTACAGTTTTTAAACTATTGAGACGAATCTGATCGACGCAAAAAGTGCTCATGCCTACTATTAGCACACGGTTATAAATCAACACATTGATTTATAAGCATGGAAATCCCCTGAGTGAAACAACGAATTGCTGTGTGTAGTCTTTGCCCGTCTCCTACGATGGGCTTTTTTTTTAACTTTTTTCGCTGCATTGTTACATAAGCCAGCTCCCGTTTCCCTTCAACACCGCGATATCTGCAACGAACAAATAATATTGCACAAAATAGTGTGATTCTGTTCAAGTCGAAACGGTGTCGGTGGTGCTATTTATAGCATCACTTTTTTCATATAAAAGCCTAAAAAA
>NZ_MYDJ01000009.1_3|Aca2_ERF93924.1
CCCCATTTTGATTCGCCCGTCTGTTCCCCGCCGCATCTCATTTCTGTCGCAAATCCGTTACAGTTTTTAAACTATTGAGACGAATCTGATCGACGCAAAAAGTGCTCATGCCTACTATTAGCACACGGTTATAAATCAACACATTGATTTATAAGCATGGAAATCCCCTGAGTGAAACAACGAATTGCTGTGTGTAGTCTTTGCCCGTCTCCTACGATGGGCTTTTTTTTTAACTTTTTTCGCTGCATTGTTACATAAGCCAGCTCCCGTTTCCCTTCAACACCGCGATATCTGCAACGAACAAATAATATTGCACAAAATAGTGTGATTCTGTTCAAGTCGAAACGGTGTCGGTGGTGCTATTTATAGCATCACTTTTTTCATATAAAAGCCTAAAAAA
>NZ_MYTB01000085.1_3|Aca2_WP_000980455.1
CCTCATTTTGATTCGCCCGTCTGTTCCCCGCCGCATCTCATTTCTGTCGCAAATCCGTTACAGTTTTTAAACTATTGAGACGAATCTGATCGACGCAAAAAGTGCTCATGCCTACTATTAGCACACGGTTATAAATCAACACATTGATTTATAAGCATGGAAATCCCCTGAGTGAAACAACGAATTGCTGTGTGTAGTCTTTGCCCGTCTCCTACGATGGGCTTTTTTTTTAACTTTTTTCGCTGCATTGTTACATAAGCCAGCTCCCGTTTCCCTTCAACACCGCGATATCTGCAACGAACAAATAATATTGCACAAAATAGTGTGATTCTGTTCAAGTCGAAACGGTGTCGGTGGTGCTATTTATAGCATCACTTTTTTCATATAAAAGCCTAAAAAA
>NZ_MYTD01000020.1_3|Aca2_WP_000980452.1
CTCCATTTTGATTCGCCCGTCTGTTCCCCGCCGCATCTCATTTCTGTCGCAAATCCGTTACAGTTTTTAAACTATTGAGACGAATCTGATCGACGCAAAAAGTGCTCATGCCTACTATTAGTACACGGTTATAAATCAACACATTGATTTATAAGCATGGAAATCCCCTGAGTGAAACAACGAATTGCTGTGTGTAGTCTTTGCCCGTCTCCTACGATGGGCTTTTTTTTTAACTTTTTTCGCCGCATTGTTACATAAGCCAGCTCCCGTTTTCCTTCAACACCGCGATATCTGCAACGAACAAATAATATTGCACAAAATAGTGTGATTCTGTTCAAGTCGAAACGGTGTCGGTGGTGCTATTTATAGCATCACTTTTTTCATATAAAAGCCTAAAAAA
>NZ_MYYL01000014.1_3|Aca2_EHY70231.1
GATTTATCACGTGTTCGTAAAATGATTTCAATCGTGCGTTTCTGGTAGCGCTTACGCCACATAAACCCCTTTTTATCTGAGTGCATTAAGTGCGCTATTCGTGCGTCCATTTTTAAGCCTTGCCTATTTTCGGTTATGCTGAAAAACCGCATACCCATAAATCAATCAATGACTTAAATCCCCTGAGTGAAACAACGAATTGCTGTGTGTAGTCTTTGCCCATCTCCCACGATGGGCTTTTTTTTAACTTTTTTGTCTCATCATAACGTGTGAGGGTCCCGCGTTATTCCTTCAACGTAAGGATGCCAGCGACTAACAAATAATATTGCACAAGATACTGTGACTCTGTTCAAGCCGAAACGATGCTGGTGGTGCTATTTATAGCATCACCTTTTTCATA
>NZ_MYZE01000035.1_3|Aca2_EHY70231.1
GATTTATCACGTGTCCGTAAAATGATTTCAATCGTGCGCTTTTCGTAACGCTTACGCCACATGAACCCCTTTTTATCTGAGTGCATTAAGTGCGCTATTTTAGTGTCCATTTCTTAAGCCTTGCCTATTTTCGGTTATGCTGAAAAACCGCACACCATCGAATAAACAATAACTTAAATCCCCTGAGTGAAACAACGAATTGCTGTGTGTAGTCTTGGCCCATCTCCCACGATGGGCTTTTTTTTAACTTTTTTGTCTCATCATAACGTGTGAGGGTCCCGCGTTTTTCCTTCAACGTAAGGATGCCAGCGACTAACAAATAATATTGCACAAGATACTGTGACTCTGTTCAAGCCGAAACGATGCTGGTGGTGCTATTTATAGCACCACCTTTTTCATA
>NZ_MYZO01000002.1_3|Aca2_EHY70231.1
CCTCATCTCTCGTTTTTAGATGGATGCTTAGAATGTTTTTCTGATAACGCTTGCGCCATAAGTACCCCTTTTCCAATGTGTACTGTTTGTGCGCTAGTTGTGTACCCATATTTTCAAGCCTTGCTTAATTTTGGTTATGCCGAAAACCGCACACCCATAAATCAATCAATGACTTAAATCCCCTGAGTGAAACAACGAATTGCTGTGTGTAGTCTTTGCCCATCTCCCACGATGGGCTTTTTTTTAACTTTTTTGTCTCATCATAACGTGTGAGGGTCCCGCGTTTTTCCTTCAACGTAAGGATGCCAGCGACTAACAAATAATATTGCACAAGATACTGTGACTCTGTTCAAGCCGAAACGATGCTGGTGGTGCTATTTATAGCACCACCTTTTTCATA
>NZ_NFTL01000010.1_6|Aca2_AAZ88169.1
TGTTAACCCCTGCTAATTGATATTTGCTTGCTCTTCCCCATATTTTCCTGCTTACCGCCATTCAGCTGGTAGTACCTGTCGCAAATTCTTTACAGTTTTTAAACTAATGAGACGAATCTGATCGACGCAAAAAGTCCGTATGCCTACTATTAGCTCACGGTTATAAATCAACATATTGATTTATAAGCATGGAAATCCCCTGAGTGAAACAACGAATTGCTGTGTGTAGTCTTTGCCCATCTCCCACGATGGGCTTTTTTTTAACATTTTTCCGCTTCGCCACCTCGCCCCTCACGCTTTCCAATAATGTTGCACAAGATACTGTGACTCTCTTCAAGCCGTCAGCAGGCTGATAATGTTATTTATATTTTATTGTTTATTTCATGCAGCCATTACACGA
>NZ_NGSG01000002.1_3|Aca2_WP_001299124.1
TGTTAACCCCCGCTAATTGATATTTGCTTGCTCTTCCCCATATTTTCCTGCTTACCGCCATTCAGCTGGTAGTACCTGTCGCAAATTCTTTACAGTTTTCAAACTAATGAGACGAATCTGATCGACGCAAAAAGTCCGTATGCCTACTATTAGCTTACGGTTATAAATCAACATATTGATTTATAAGCATGGAAATCCCCTGAGTGAAACAACGAATTGCTGTGTGTAGTCTTTGCCCATCTCCCACGATGGGCTTTTTTTTAACATTTTTCCGCTTCGCTACCTCGCCCCTCACTCTTTCCAATAATGTTGCACAAGATACTGTGACTCTCTTCAAGCCGTCAGCAGGCTGATAATGTTATTTATATTTTATTGTTTATTTCATGCAGCCATTACACGA
>NZ_NHOF01000028.1_4|Aca2_WP_087768902.1
TAAAACCCGAAGATTGTACCGCGCAGGCCACAACACTGCAGACGGCCGCACAATTTCTCTCTAATCGCTTTATGAGTATCTACAAAGTTTTCGTCACTGTTGGCCTCATCATTAATCTTCTGTTCTTGCCAACAAAACCCGCTCTCCGTCGTGCGTTCGACAACGCTAGCCAACACGTAGCCATGGCAAAAGAAGCCCATGCTCATTACTCAGAACCTTTTGGTGCCGTAAATGCAGTCCGCAGTTGGTTATCTGGTTTTCTCAAAAGCTTCTGGAAAAGCCAATAGCATCTAGTCGTTATTGGCTACTCGCCAACACCAGCCAGCACGGATACCCATTCTGGTGGGCAACATTTTCACCGCCACGTACATTCCTTTCGCCCTAAAATGAGATAATCCCA
>NZ_NHOJ01000026.1_1|Aca2_WP_087770245.1|hypothetical_protein|Type_IV_secretory_system_Conjugative_DNA_transfer|Replication-relaxation
ATATCTCACTGGACGCTCGAATTTTTCAGGGTGGTCACGCAGTCTAAAGCCTCGCGTTGACGGGGGCAGGACAGGCAAAAAACAGCGACGTAGGCGTCTCTGTTTTTTTTGCGCCGCACTGGGGTGCTTGCACTGTCCTTCCGTGCTTGATTGACTCACTAGGGTGAGCCGAATCCGCGCATTTTTACCGAAGCTGGACGCATCGTTAAAAACCCGAACGAATCTCGGAATGCTGGGGCATTCCACCATTCTTTAATCAGCGGGGGCTGATTAATCGGTCGAACAACGTCGCGGTAAGTCAGGCGGTTGCTTTGATTTTGTTACTGGCTGCACAAGTACAAGGTGATTTTTTTTACGTTTGAGGTAAAATAATTTACCTTTTTCCCCTGCGAGAACATCA
>NZ_NIJH01000007.1_3|Aca2_ERF93924.1
CTCCATTTTGATTCGCCCGTCTGTTCCCCGCCGCATCTCATTTCTGTCGCAAATCCGTTACAGTTTTTAAACTATTGAGACGAATCTGATCGACGCAAAAAGTGCTCATGCCTACTATTAGCACACGGTTATAAATCAACACATTGATTTATAAGCATGGAAATCCCCTGAGTGAAACAACGAATTGCTGTGTGTAGTCTTTGCCCGTCTCCTACGATGGGCTTTTTTTTTAACTTTTTTCGCCGCATTGTTACATAAGCCAGCTCCCGTTTCCCTTCAACACCGCGATATCTGCAACGAACAAATAATATTGCACAAAATAGTGTGATTCTGTTCAAGTCGAAACGGTGTCGGTGGTGCTATTTATAGCATCACTTTTTTCATATAAAAGCCTAAAAAA
>NZ_NMCU01000002.1_4|Aca2_WP_001308680.1
TGTTAACCCCTGCTAATTGATATTTGCTTGCTCTTCCCCATATTTTCCTGCTTACCGCCATTCAGCTGGTAGTACCTGTCGCAAATTCTTTACAGTTTTTAAACTAATGAGACGAATCTGATCGACGCAAAAAGTCCGTATGCCTACTATTAGCTCACGGTTATAAATCAACATATTGATTTATAAGCATGGAAATCCCCTGAGTGAAACAACGAATTGCTGTGTGTAGTCTTTGCCCATCTCCCACGATGGGCTTTTTTTTAACATTTTTCCGCTTCGCTACCTCGCCCCTCACGCTTTCCAATAATGTTGCACAAGATACTGTGACTCTCTTCAAGCCGTCAGCAGGCTGATAATGTTATTTATATTTTATTGTTTATTTCATGCAGCCATTACACGA
>NZ_NNAS01000036.1_3|Aca2_ERF93924.1
CTCCATTTTGATTCGCCCGTCTGTTCCCCGCCGCATCTCATTTCTGTCGCAAATCCGTTACAGTTTTTAAACTATTGAGACGAATCTGATCGACGCAAAAAGTGCTCATGCCTACTATTAGCACACGGTTATAAATCAACACATTGATTTATAAGCATGGAAATCCCCTGAGTGAAACAACGAATTGCTGTGTGTAGTCTTTGCCCGTCTCCTACGATGGGCTTTTTTTTTAACTTTTTTCGCCGCATTGTTACATAAGCCAGCTCCCGTTTCCCTTCAACACCGCGATATCTGCAACGAACAAATAATATTGCACAAAATAGTGTGATTCTGTTCAAGTCGAAACGGTGTCGGTGGTGCTATTTATAGCATCACTTTTTTCATATAAAAGCCTAAAAAA
>NZ_NNAU01000012.1_3|Aca2_ERF93924.1
CGCCGACGAATGAACCAGAGGAGATCCCCGCCGCATCTCATTTCTGTCGCAAATCCGTTACAGTTTTTAAACTATTGAGACGAATCTGATCGACGCAAAAAGTGCTCATGCCTACTATTAGCACACGGTTATAAATCAACACATTGATTTATAAGCATGGAAATCCCCTGAGTGAAACAACGAATTGCTGTGTGTAGTCTTTGCCCGTCTCCTACGATGGGCTTTTTTTTTAACTTTTTTCGCCGCATTGTTACATAAGCCAGCTCCCGTTTCCCTTCAACACCGCGATATCTGCAACGAACAAATAATATTGCACAAAATAGTGTGATTCTGTTCAAGTCGAAACGGTGTCGGTGGTGCTATTTATAGCATCACTTTTTTCATATAAAAGCCTAAAAAA
>NZ_NNAX01000026.1_3|Aca2_WP_000980452.1
CTCCATTTTGATTCGCCCGTCTGTTCCCCGCCGCATCTCATTTCTGTCGCAAATCCGTTACAGTTTTTAAACTATTGAGACGAATCTGATCGACGCAAAAAGTGCTCATGCCTACTATTAGCACACGGTTATAAATCAACACATTGATTTATAAGCATGGAAATCCCCTGAGTGAAACAACGAATTGCTGTGTGTAGTCTTTGCCCGTCTCCTACGATGGGCTTTTTTTTTAACTTTTTTCGCCGCATTGTTACATAAGCCAGCTCCCGTTTTCCTTCAACACCGCGATATCTGCAACGAACAAATAATATTGCACAAAATAGTGTGATTCTGTTCAAGTCGAAACGGTGTCGGTGGTGCTATTTATAGCATCACTTTTTTCATATAAAAGCCTAAAAAA
>NZ_NOPX01000001.1_4|Aca2_WP_001299124.1
TGTTAACCCCCGCTAATTGATATTTGCTTGCTCTTCCCCATATTTTCCTGCTTACCGCCATTCAGCTGGTAGTACCTGTCGCAAATTCTTTACAGTTTTTAAACTAATGAGACGAATCTGATCGACGCAAAAAGTCCGTATGCCTACTATTAGCTTACGGTTATAAATCAACATATTGATTTATAAGCATGGAAATCCCCTGAGTGAAACAACGAATTGCTGTGTGTAGTCTTTGCCCATCTCCCACGATGGGCTTTTTTTTAACATTTTTCCGCTTCGCTACCTCGCCCCTCACTCTTTCCAATAATGTTGCACAAGATACTGTGACTCTCTTCAAGCCGTCAGCAGGCTGATAATGTTATTTATATTTTATTGTTTATTTCATGCAGCCATTACACGA
>NZ_NTEX01000041.1_4|Aca2_WP_001310864.1
TGTTAACCACCGCTAATTGATATTTGCTTGCTCTTCCCCATATTTTCCTGCTTACCGCCATTCAGCTGGTAGTACCTGTCGCAAATTCTTTACAGTTTTTAAACTAATGAGACGAATCTGATCGACGCAAAAAGTCCGTATGCCTACTATTAGCTCACGGTTATAAATCAACATATTGATTTATAAGCATGGAAATCCCCTGAGTGAAACAACGAATTGCTGTGTGTAGTCTTTGCCCATCTCCCACGATGGGCTTTTTTTTAACATTTTTCCGCTTCGCTACCTCGCCCCTCACTCTTTCCAATAATGTTGCACAAGATACTGTGACTCTCTTCAAGCCGTCAGCAGGCTGATAATGTTATTTATATTTTATTGTTTATTTCATGCAGCCATTACACGA
>NZ_NWTU01000017.1_3|Aca2_WP_099803100.1|Q06683
TCACAAAATAAAACAAAAATATATAAAATTGATTAAAAAATATATTGATATTGTCGCAAATGCGACATAAAATAACAATCAAGAAACGGCAAGGGGCTGTTTCAATCACAACAAAAAGGTGACTATCATGACTACATACTACTTTTCAGAAACAAATCACATCAACGCATTCTCAACTGGCGAAGCATTAAAAGCAAAAGCATTATCAGCGGCGAAACGCGAAGCGAGCAAAAAACAATGCTTTCAGGGAACTGTCTTAAAAATTGGAACTCACTTAAATGAAGATGGTTTGTTAATTGACGAAATCGCTGTCAAAACAAATAAATGGCAAGATAAATAATTCAATACAAGCCCTGCTCTTGCGGGGCTTTCTTTTACACAAACAAGGGCTTACTTATGA
>NZ_NWTU01000017.1_4|hypothetical_protein|Aca2_WP_099803097.1
TTCACATCTAAGCTTGAAATCTGGTTTTCTCATTTTGAGAAAGCAAAAGAGGTTTGCGAAAGTGTTGGTGGAATATTAAATATCAGTAAGAAATACAATCCCAAAACATATGGATGGTTAAGATCTCAAAAGAGGAACTATGAAAAATTAGGTGAAGAGAGGGTAAGAAAATTAGAAGAAATAGAATTCTCATCTTTTATAAAAAAAACAGACGAAACATATAAAAAACAAAAAGGAAAAGGGGCTAAAAAATAGCCCTTTTTTAATATCTGAATTGTGAGCTAAATCACAAATTTATACATTAAAACACTAAAACACTTGATTTTGTTCTGAACTTAGAACATAATAGACACATAGAGCAAGGCAAGGGGCCAGCTCAAATCTTTAGGAGATTGAAATA
>NZ_NXMR01000010.1_4|Aca2_WP_001310864.1
TGTTAACCACCGCTAATTGATATTTGCTTGCTCTTCCCCATATTTTCCTGCTTACCGCCATTCAGCTGGTAGTACCTGTCGCAAATTCTTTACAGTTTTTAAACTAATGAGACGAATCTGATCGACGCAAAAAGTCCGTATGCCTACTATTAGCTCACGGTTATAAATCAACATATTGATTTATAAGCATGGAAATCCCCTGAGTGAAACAACGAATTGCTGTGTGTAGTCTTTGCCCATCTCCCACGATGGGCTTTTTTTTAACATTTTTCCGCTTCGCTACCTCGCCCCTCACTCTTTCCAATAATGTTGCACAAGATACTGTGACTCTCTTCAAGCCGTCAGCAGGCTGATAATGTTATTTATATTTTATTGTTTATTTCATGCAGCCATTACACGA
>NZ_NXMR01000010.1_6|P76198|Aca2_SQT58381.1
TTACTATTCCGTTGATTACGGCTCATCTGTCCCAAAGAAGTATTGCCGATATTATGTGGTTCGATACCGCCATCGCTGCCATCGGTTTTTTACTGGCACTGTTTATCGGCTTACGCAGCCGCAAAAAAACGCGGCATCACTCGCTAAAGGAAAATGTCGCTCCGGGTGGGTAATGCAATATTCTTTTCAGGTCATGCAAGATCTTACGGATAAATAACTCTTTCTGCGCTAACTAAGGAAAATCGCGATCAAAAACAAACTATGACATGCAATATTCCTGGAAACATAAACTTTATGCCATGTACCCAGGGAAAATCATCTTCAGTATAGTAATTATGTAAACCGTCGGAGAACAATACGTACGGTAACGAAATTATCTTTCAGCAAGGAGCTGTGAAAA
>NZ_NXOS01000188.1_1|Aca2_PCS94004.1
TGTCGTTCTCAAAATCGGTGGAGCTGCATGACAAAGTCATCGGGCATTATCTGAACATAAAACACTATCAATAAGTTGGAGTCATTACCTTTAT
>NZ_PQBF01000022.1_4|Aca2_WP_021522755.1
TGTTAACCCCTGCTAATTGATATTTGCTTGCTCTTCCCCATATTTTCCTGCTTACCGCTATTCAGCTGGTAGTACCTGTCGCAAATTCTTTACAGTTTTTAAACTAATGAGACGAATCTGATCGACGCAAAAAGTCCGTATGCCTACTATTAGCTCACGGTTATAAATCAACATATTGATTTATAAGCATGGAAATCCCCTGAGTGAAACAACGAATTGCTGTGTGTAGTCTTTGCCCATCTCCCACGATGGGCTTTTTTTTAACATTTTTCCGCTTCGCTACCTCGCCCCTCACTCTTTCCAATAATGTTGCACAAGATACTGTGACTCTCTTCAAGCCGTCAGCAGGCTGATAATGTTATTTATATTTTATTGTTTATTTCATGCAGCCATTACACGA
>NZ_PQEX01000101.1_4|Aca2_WP_001310864.1
TGTTAACCACCGCTAATTGATATTTGCTTGCTCTTCCCCATATTTTCCTGCTTACCGCCATTCAGCTGGTAGTACCTGTCGCAAATTCTTTACAGTTTTTAAACTAATGAGACGAATCTGATCGACGCAAAAAGTCCGTATGCCTACTATTAGCTCACGGTTATAAATCAACATATTGATTTATAAGCATGGAAATCCCCTGAGTGAAACAACGAATTGCTGTGTGTAGTCTTTGCCCATCTCCCACGATGGGCTTTTTTTTAACATTTTTCCGCTTCGCTACCTCGCCCCTCACTCTTTCCAATAATGTTGCACAAGATACTGTGACTCTCTTCAAGCCGTCAGCAGGCTGATAATGTTATTTATATTTTATTGTTTATTTCATGCAGCCATTACACGA
>NZ_PTNT01000011.1_4|Aca2_WP_001310864.1
TGTTAACCACCGCTAATTGATATTTGCTTGCTCTTCCCCATATTTTCCTGCTTACCGCCATTCAGCTGGTAGTACCTGTCGCAAATTCTTTACAGTTTTTAAACTAATGAGACGAATCTGATCGACGCAAAAAGTCCGTATGCCTACTATTAGCTCACGGTTATAAATCAACATATTGATTTATAAGCATGGAAATCCCCTGAGTGAAACAACGAATTGCTGTGTGTAGTCTTTGCCCATCTCCCACGATGGGCTTTTTTTTAACATTTTTCCGCTTCGCTACCTCGCCCCTCACTCTTTCCAATAATGTTGCACAAGATACTGTGACTCTCTTCAAGCCGTCAGCAGGCTGATAATGTTATTTATATTTTATTGTTTATTTCATGCAGCCATTACACGA
>NZ_PTNZ01000010.1_4|Aca2_WP_001310864.1
TGTTAACCACCGCTAATTGATATTTGCTTGCTCTTCCCCATATTTTCCTGCTTACCGCCATTCAGCTGGTAGTACCTGTCGCAAATTCTTTACAGTTTTTAAACTAATGAGACGAATCTGATCGACGCAAAAAGTCCGTATGCCTACTATTAGCTCACGGTTATAAATCAACATATTGATTTATAAGCATGGAAATCCCCTGAGTGAAACAACGAATTGCTGTGTGTAGTCTTTGCCCATCTCCCACGATGGGCTTTTTTTTAACATTTTTCCGCTTCGCTACCTCGCCCCTCACTCTTTCCAATAATGTTGCACAAGATACTGTGACTCTCTTCAAGCCGTCAGCAGGCTGATAATGTTATTTATATTTTATTGTTTATTTCATGCAGCCATTACACGA
>NZ_PTSI01000022.1_3|Aca2_WP_000995294.1
GATTGTTAATCAGGGCTAATTAATATTTCCTTTTTTTCATTCACCCTCTTGCTTACTGCCATTCAGCAACGCTTACCTGTCGCAAATCCTTTACAGTTTTTAAACTAATGAGACGAATCTGATCGACGCAAAAAGTCCGTATGCCTACTATTAGCTCACGGTTATAAATCAACATATTGATTTATAAGCATGGAATCCCCTGAGTGAAAAACGAATTGCTGTGTGTAGTCTTTGCCCATCTCCCATGATGGGCTTTTTTTTTAACACTTTTTCGCCCCAACAACTCGCCTCTCGATATCTCCAGGAATATTGCACAAGATACTGTGATTCTCTTCAAGCCGTTAGCTGGCTGATAGTGTTATTTATATTTTATCCTTTTATTCATGCAGCCATTACACAA
>NZ_PYMJ01000011.1_6|Aca2_WP_107243108.1
AGTCAACGAAAGTGTATTCACCACGCATACTAGAATAGCTGCGGTAATTATGGCGGTCGATTTTGTGTAATTTGGCTTCGAGTAATTGCATGTCGTCTCGTATCGTGCGTTATATATTCTGGGGGCTGGATTTTACACTAAAGTCAGGCAGTAAGCATTCAAACTTTAACGCATGTTGTGCTTATTCTTTTCAATTCGTTTAGATTCACCTTTCAAGCGCCGTCGCACTTACTAATACAGCGCTAAAAATACCTTCGATTAAGCTTTCTACGAGTGTGCAAGTACTGCCATTTTTAAACGATGATGTTTCGACTTATCCTGTCGAAATGGATTTATTTCCAATGGTTTAATTGCTGTCGTATGATGTTTATCTAGATAGTACTGAGTGAAGGTAATGATA
>NZ_PYOC01000007.1_6|Aca2_WP_107254673.1
AAGCCGGCGCATAAGGGTCGGCTTGAACAGTGTCGATAAAAAAGTCGAAGTCAACGAAAGTGTATTCACCACGCATACTAGAATAGCTGCGGTAATTATGGCGGTCGATTTTGTGTAATTTGGCTTCGAGTAATTGCATGTCGTCTCGGTATCGTGCGTTATATATTCTGGGGGCTGGATTTTACACTAAAGTCAGGCAGTAAGCATTCAAACTTTAACGCATGTTGTGCTTATTCTTTTCAATTCGTTTAGATTCTCCTTGCGAGCGTTGTTACAGCTAATGATACCTTACAGAAAATACCTTCGATTTACCCTGCTGTAACGAACATCTTGAGGTAGCTTGGGTATAATTGCTGTCGTATGATGTTTATCTAGATAGTACTGAGTGAAGGTAATGATA
>NZ_PYOD01000003.1_5|Aca2_EAS41070.1
CTTCTTATCTCTGAAGTAATGTACAAATATTTCTAATATCGGTATGAAAATTAAGAAGGAAATGGATTCATTTCCAATGGTTTATACCCAAGTTACCTCAAGGTGCTCGTTTCAGCGAGAATTTGCTGGGCTCTAGGCAAGGCACTCATTTATGGACCTAGTCGTTCTACGTTGAAAATAAGTAACACCGCATAGAGCCCAACAAAACTCGCCCTTCGGGAGTGATTCAGCGTATCTACTTCTGTATCAAATATGTTTGAAAGGGAATACCATTCCTACACACATTTTCCTTGAATTAAACACGCTGAGATCACTCTGAATCCTGCATATTGAGGTAGCTTGGGTATAATAGCTACCGTATGATGTTTATCTTAAAGGGTAATTAGTGAAGGTAATGATA
>NZ_QDKJ01000016.1_3|Aca2_WP_136157396.1
GGATGTCGCGCTGGCGTTAAGGGCGTTGGAAAATATGGTACTGACCTATCGGAATAGGTAATGCGCCCGGTCTGTTTGTCCCCCGCCGTTTACCTGGGCAGGTTGCGGCGGGATTACAGGACTGCGGCTTGAGCGTATGTCAGGCGCCGAAAAGAAATGAGATTAGCGTTGATGCCTTCTTACGTATTACTTTCATGGTATGTCAATTCGAGAGAGAGTATTTCCCTTTCCCCAATCCAAACATCTTTATGCTTTCCGATTTCCCTTTTAAAGCGGCAATCATGAATTTCTTATCACCGCCGGGCCATTCCACATTATTGTGATAATGATCATACCGCCAGGGGAACCAGAATGCTATTTAGTCATATTCATCCAAATCATTCTTGGAGTCATCGTATTA
>NZ_QJKB01000001.1_2|Q8DP63|Aca2_WP_110253537.1
GCATGGATAAAGCACTTGGACATCTCGATTTTTGGGTAAGGCGCATCGCCTTATTGCATCAGTTAGGCTGGCGCGAACAGACCGACGTGAACAGATTATTTGCCTATGCCCTGGCGCTGGCCGATGAAAAAGAGTTTTTCATCCGTAAAGCGATAGGCTGGGCCTTGCGCGACTATGCCTGGCATGATCCCGCTGCCATACGAGACTTTTTGCAAGAAAATCAGGGGCGGTTTTCTGGTTTGACACAACGCGAGGCCGCTAAAAACCTGGAGAAATTGGGGAAATAGTTACAAAAAAACTTTGCAGTTCATTCTGTAACAGCACATTAAGCCACCATGCAGCACGGCATTTGCAATATGATATCGCTTGTTTGTTAATTGCCAGTCTGCATTTCTCCTGA
>NZ_QJVF01000026.1_4|Aca2_WP_001297387.1
TGTTAACCCCCGCTAATTGATATTTGCTTGCTCTTCCCCATATTTTCCTGCTTACCGCCATTCAGCTGGTAGTACCTGTCGCAAATTCTTTACAGTTTTTAAACTAATGAGACGAATCTGATCGACGCAAAAAGTCCGTATGCCTACTATTAGCTTACGGTTATAAATCAACATATTGATTTATAAGCATGGAAATCCCCTGAGTGAAACAACGAATTGCTGTGTGTAGTCTTTGCCCATCTCCCACGATGGGCTTTTTTTTAACATTTTTCCGCTTCGCTACCTCGCTCCTCACTCTTTCCAATAATGTTGCACAAGATACTGTGACTCTCTTCAAGCCGTCAGCAGGCTGATAATGTTATTTATATTTTATTGTTTATTTCATGCAGCCATTACACGA
>NZ_QKXA01000120.1_4|Aca2_AAN80544.1
TGTTAACCCCTGCTAATTGATATTTGCTTGCTCTTCCCCATATTTTCCTGCTTACCGCCATTCAGCTGGTAGTACCTGTCGCAAATTCTTTACAGTTTTTAAACTAATGAGACGAATCTGATCGACGCAAAAAGTCCGTATGCCTACTATTAGCTCACGGTTATAAATCAACATATTGATTTATAAGCATGGAAATCCCCTGAGTGAAACAACGAATTGCTGTGTGTAGTCTTTGCCCATCTCCCACGATGGGCTTTTTTTTAACATTTTTCCGCTTTGCTATCTCGCCCCTCACTCTTTCCAATAATGTTGCACAAGATACTGTGACTCTCTTCAAGCCGTCAGCAGGCTGATAATGTTATTTATATTTTATTGTTTATTTCATGCAGCCATTACACGA
>NZ_QLHS01000004.1_3|Aca2_WP_000980457.1|Aca2_VDZ94349.1
CCCCATTTTGATTCGCCCGTCTGTTCCCCGCCGCATCTCATTTCTGTCGCAAATCCGTTACAGTTTTTAAACTATTGAGACGAATCTGATCGACGCAAAAAGTGCTCATGCCTACTATTAGCACACGGTTATAAATCAACACATTGATTTATAAGCATGGAAATCCCCTGAGTGAAACAACGAATTGCTGTGTGTAGTCTTTGCCCGTCTCCTACGATGGGCTTTTTTTTTAACTTTTTTCGCCGCATTGTTACATAAGCCAGCTCCCGTTTTCCTTCAACACCGCGATATCTGCAACGAATAAATAATATTGCACAAAATAGTGTGATTCTGTTCAAGTCGAAACGGTGTCGGTGGTGCTATTTATAGCATCACTTTTTTCATATAAAAGCCTAAAAAA
>NZ_QOMF01000075.1_4|Aca2_WP_001308680.1
TGTTAACCCCTGCTAATTGATATTTGCTTGCTCTTCCCCATATTTTCCTGCTTACCGCCATTCAGCTGGTAGTACCTGTCGCAAATTCTTTACAGTTTTTAAACTAATGAGACGAATCTGATCGACGCAAAAAGTCCGTATGCCTACTATTAGCTCACGGTTATAAATCAACATATTGATTTATAAGCATGGAAATCCCCTGAGTGAAACAACGAATTGCTGTGTGTAGTCTTTGCCCATCTCCCACGATGGGCTTTTTTTTAACATTTTTCCGCTTCGCTACCTCGCCCCTCACGCTTTCCAATAATGTTGCACAAGATACTGTGACTCTCTTCAAGCCGTCAGCAGGCTGATAATGTTATTTATATTTTATTGTTTATTTCATGCAGCCATTACACGA
>NZ_QPGB01000001.1_3|hypothetical_protein|Aca2_WP_114401851.1
ACAGGTATATTTTTCCCCGGCAAGTCAAGCCCAGGCTCCCGCCGTTTCCGCTTGCTCTCTCGAATGCGGAGCACCGCAAAGTGATGATCAACCAAGTCTTCTCGGTGATACACAAGCTTGCAATCTTCGCACTCAACAAACCCGCTCGGCTTCGCTATCGCAGAGCGAACTGTGAGCCGCCATTGCCGACAGCCGCACACGCACTGCCATTTCGGCGGGGGCGGTTCGTATTCTGCGGGGCGCTCGGCTTCGGGGTGGTCCATATAAAATACTGTATAAATGAACAGTATTATATAGCGGAAAAATAATTACAAAACCCCCTTGACTTGTTCGCATTCCCGAACTAGAATACAGTCATTCCGGTAGCAAATGGCAAGCCGGTTCTCTAGGAGATTCAAAA
>NZ_QUZB01000017.1_3|Aca2_WP_000980452.1
CCCCATTTTGATTCGCCCGTCTGTTCCCCGCCGCATCTCATTTTTGTCGCAAATCCGTTACAGTTTTTAAACTATTGAGACGAATCTGATCGACGCAAAAAGTGCTCATGCCTACTATTAGCACACGGTTATAAATCAACACATTGATTTATAAGCATGGAAATCCCCTGAGTGAAACAACGAATTGCTGTGTGTAGTCTTTGCCCGTCTCCTACGATGGGCTTTTTTTTTAACTTTTTTCGCTGCATTGTTACATAAGCCAGCTCCCGTTTTCCTTCAACACCGCGATATCTGCAACGAACAAATAATATTGCACAAAATAGTGTGATTCTGTTCAAGTCGAAACGGTGTCGGTGGTGCTATTTATAGCATCACTTTTTTCATATAAAAGCCTAAAAAA
>NZ_QYSS01000034.1_3|anti_CRISPR0038_WP_031500045.1__AcrF9_I-F_+_Vibrio_parahaemolyticus|Aca2_WP_080285139.1
GGTTCGCCGACCAGGGAAAAAAGAAGGGTCATTTTGGTGGGGATGCAGCGGTTTTCCTAAGTGTAAAGTGCGCTTTTTTGACCAAGACGGTAAACCGGACCGAGATCGCGGAGAGCTTTAAGCATCCACCTTCCCCAGTCATGTTCACATGATAAGATGAAGAAAAAATAGGCGCCCTCAACTTGACGGCGCCTATGATGGACAGCTCAACGTATTTTGACTTTTGGTGGCAGTATTGAGCGATTGACGTTGTTAGTTTTTAAGGATATTCGGAAAAGAGTGTGTATCGGGTAAGTTAAAATAATATCAAATTAACACTTGCAACCGGTCGCAATTGCGACCATAATGTATTCAACGGTTCGGAACTGGTTCGAATCGACTCAAGAAAGTGAGATACATA
>NZ_QYUY01000032.1_4|Aca2_WP_001310864.1
TGTTAACCACCGCTAATTGATATTTGCTTGCTCTTCCCCATATTTTCCTGCTTACCGCCATTCAGCTGGTAGTACCTGTCGCAAATTCTTTACAGTTTTTAAACTAATGAGACGAATCTGATCGACGCAAAAAGTCCGTATGCCTACTATTAGCTCACGGTTATAAATCAACATATTGATTTATAAGCATGGAAATCCCCTGAGTGAAACAACGAATTGCTGTGTGTAGTCTTTGCCCATCTCCCACGATGGGCTTTTTTTTAACATTTTTCCGCTTCGCTACCTCGCCCCTCACTCTTTCCAATAATGTTGCACAAGATACTGTGACTCTCTTCAAGCCGTCAGCAGGCTGATAATGTTATTTATATTTTATTGTTTATTTCATGCAGCCATTACACGA
>NZ_RCCZ01000004.1_6|Aca2_WP_121408026.1
GGTGACCACGCGCACGGCCCGGATCTGCGGCGACCACGAGGGCCAGCGCTGCGCGGTGACGTAGCGCAGCCACACCTCGTCCACGGGGAGGGGGCCCTCGGCGTGCAGCGTCATCGTGGCCACGGGATGCGTACTCCGATCGGGAAGGCGGGGGAGCGGCGGCGAGAGGGGGTTACGACGCTGTCGGGCCGGTGACCGGCCGCGCGGTGCCGCCGGGGCCAGCCTCGCAGGCGGACGGCTCCGGTGCGCTCTGGCCTAAGCTGGCCGGTGGACCCGTCGAGGCGCCCCCGCAGCCATCGGCGGCCCGAACATGGTGAGCCGGCCGGCTGCCGGGCTGCCGCCCGGGTCTCCGGGTATCCGGTCATGCACCGGAGCCTTTTCACCATCCGAAGGGACATCA
>NZ_RDBP01000038.1_7|Aca2_WP_147991073.1
TCACCCTCTCCCCGGCGGGCTCCTACTGTGGCGGCCGCGACGCCGGCTGTGAGCACGTCCGCAACTCCGCGGTCACCTCCATGGCCGCGCACTGGACCCCGGCGGACTACGAGTCGTGGGGCGACGACGAGAAGTGCGAGGAGGACTGCCGGGACGCCACCTGCGGCGTCATCCGCGACAACCGCCTCGTCACCATGTGGGACGGGGAGTCGTTCAGCGAGACCACCGCCTACGACACCGTCGAGGACGCCAAGGCCGCCTACGCTCGCGGCATCGCGGAGTTCACGCACATGTCGGCCGACCTCAACCGGCACGCCTACGACGACGAGGACTGACCCTTCCCGCCCCGCCCCCTGCCCCCGGCGTCCGGCTGGGGGCAGCCCCATCTCAGGAGAGACCA
>NZ_RQRU01000001.1_5|hypothetical_protein|Aca2_WP_131667402.1
TTGATGCGTATAAACAACTGGAGGACGCGGTAGGTCGTAATGATATGCATGAGATAGATTTGGCGCTAGATGCTCTAAAAGACATTGGCATTAAGTCTTACGCTGCTATACCAAATATTGCTCAAGCTATGCTTGACACGCCGCCTGATGGCAACTATGATTAGTTTTAGTTATCGCACTAGTGCGTGGATTGAAATGTAAACGGAAACACATATATATCAACTTGTAAGATAAAGACCCTGCTTTTAGCAGGGTTTTTTATTGTCTAAATTATTTTGCGTTTAAGTGTTGACTTGTTCGCGACTAAGAACTATAATAGGCACATAAGTTAATAGTTAGCTTATACAACATTAACCCAAATCGCTATTGAGCGATTTAACTCTAAAGAGAGGATAAATTG
>NZ_RRUO01000001.1_4|Aca2_WP_001308680.1
TGTTAACCCCTGCTAATTGATATTTGCTTGCTCTTCCCCATATTTTCCTGCTTACCGCCATTCAGCTGGTAGTACCTGTCGCAAATTCTTTACAGTTTTTAAACTAATGAGACGAATCTGATCGACGCAAAAAGTCCGTATGCCTACTATTAGCTCACGGTTATAAATCAACATATTGATTTATAAGCATGGAAATCCCCTGAGTGAAACAACGAATTGCTGTGTGTAGTCTTTGCCCATCTCCCACGATGGGCTTTTTTTTAACATTTTTCCGCTTCGCTACCTCGCCCCTCACGCTTTCCAATAATGTTGCACAAGATACTGTGACTCTCTTCAAGCCGTCAGCAGGCTGATAATGTTATTTATATTTTATTGTTTATTTCATGCAGCCATTACACGA
>NZ_SOHK01000007.1_5|Aca2_WP_134554859.1
GCGGCTCGCATTCTTGGCGTCAGCACGAGCACCATCTATGCACGTGTGGCTCGAGGAGAATTAGACGTCGTGGAGATTTCAAAAATTCACACCGAAGGGGCATGGGTGCGCGTCACGGATGAGCATGTTTTGAGACGGGCATCAACGCTCGATACTTAAGCCAGTTTCTATCGGTTACATGCCTGAATTCCTTGGAATCACGCAGGAGTCTGCTGCCATCGAGCACTTGACGTCGCTCCCTCTTCATAGGACCGCACATAGGTAGGGTGTACCACCGCACTCTGGCGGTCGTCATTCAACCGAAACGAAGAGACCAATAATGAATGCGAAAGACACGAATAAGAGTCCGATTTCCACCACAACGGCGAACGGCCGCCTGCTCACTGCAGGAGCAGCCTCA
>NZ_SPWC01000092.1_5|Aca2_WP_001295404.1
AATTCCATATAGCGAATTGTTATTGATGCCGCTCTTTTTATGGCAATTGATTTATCACGGGTGCGTAGGATGATTTCAATCGTGCGTTTTTCATAACGCTTGCGCCATACATACCCCTTTTTATTTGTGTGCGATATGTGTGCAATTTGTGTGTCCATTTTCAAGCCTTGCTTAATTTGGTTTATGCCGAAAAACCGCATACCCATAAATCAATCAATGACTTAAATCCCCTGAGTGAAACAACGAATTGCTGNNNNNNNNNNACATTTTTCCGCTTCGCTACCTCGCCCCTCACGCTTTCCAATAATGTTGCACAAGATACTGTGACTCTCTTCAAGCCGTCGGCAGGCTGATAATGTTATTTATATTTTATTGTTTATTTCATGCAGCCATTACACGA
>NZ_SPWH01000148.1_4|Aca2_AAN80544.1
GTTAACCCCTGCTAATTGATATTTGCTTGCTCTTCCCCATATTTTCCTGCTTACCGCCATTCAGCTGGTAGTACCTGTCGCAAATTCTTTACAGTTTTTAAACTAATGAGACGAATCTGATCGACGCAAAAAGTCCGTATGCCTACTATTAGCTCACGGTTATAAATCAACATATTGATTTATAAGCATGGAAATCCCCTGAGTGAAACAACGAATTGCTGTGTGTAGTCTTTGCCCATCTCCCACGATGGGCTTTTTTTTTAACATTTTTCCGCTTCGCTACCTCGCCCCTCACTCTTTCCAATAATGTTGCACAAGATACTGTGACTCTCTTCAAGCCGTCAGCAGGCTGATAATGTTATTTATATTTTATTGTTTATTTCATGCAGCCATTACACGA
>NZ_SPZE01000321.1_4|Aca2_WP_001296105.1
TGTTAACCCCTGCTAATTGATATTTGCTTGCTCTTCCCCATATTTTCCTGCTTACCGCTATTCAGCTGGTAGTACCTGTCGCAAATTCTTTACAGTTTTTAAACTAATGAGACGAATCTGATCGACGCAAAAAGTCCGTATGCCTACTATTAGCTCACGGTTATAAATCAACATATTGATTTATAAGCATGGAAATCCCCTGAGTGAAACAACGAATTGCTGTGTGTAGTCTTTGCCCATCTCCCACGATGGGCTTTTTTTTAACATTTTTCTGCTTCGCTACCTCGCCCCTCACTCTTTCCAATAATGTTGCACAAGATACTGTGACTCTCTTCAAGCCGTCAGCAGGCTGATAATGTTATTTATATTTTATTGTTTATTTCATGCAGCCATTACACGA
>NZ_SQBJ01000251.1_4|Aca2_WP_001299124.1
TGTTAACCCCCGCTAATTGATATTTGCTTGCTCTTCCCCATATTTTCCTGCTTACCGCCATTCAGCTGGTAGTACCTGTCGCAAATTCTTTACAGTTTTTAAACTAATGAGACGAATCTGATCGACGCAAAAAGTCCGTATGCCTACTATTAGCTTACGGTTATAAATCAACATATTGATTTATAAGCATGGAAATCCCCTGAGTGAAACAACGAATTGCTGTGTGTAGTCTTTGCCCATCTCCCACGATGGGCTTTTTTTTAACATTTTTCCGCTTCGCTACCTCGCCCCTCACTCTTTCCAATAATGTTGCACAAGATACTGTGACTCTCTTCAAGCCGTCAGCAGGCTGATAATGTTATTTATATTTTATTGTTTATTTCATGCAGCCATTACACGA
>NZ_SQCF01000329.1_4|Aca2_AAN80544.1
TGTTAACCCCTGCTAATTGATATTTGCTTGCTCTTCCCCATATTTTCCTGCTTACCGCCATTCAGCTGGTAGTACCTGTCGCAAATTCTTTACAGTTTTTAAACTAATGAGACGAATCTGATCGACGCAAAAAGTCCGTATGCCTACTATTAGCTCACGGTTATAAATCAACATATTGATTTATAAGCATGGAAATCCCCTGAGTGAAACAACGAATTGCTGTGTGTAGTCTTTGCCCATCTCCCACGATGGGCTTTTTTTTAACATTTTTCCGCTTTGCTATCTCGCCCCTCACTCTTTCCAATAATGTTGCACAAGATACTGTGACTCTCTTCAAGCCGTCAGCAGGCTGATAATGTTATTTATATTTTATTGTTTATTTCATGCAGCCATTACACGA
>NZ_SQCI01000569.1_4|Aca2_WP_001296105.1
TGTTAACCCCTGCTAATTGATATTTGCTTGCTCTTCCCCATATTTTCCTGCTTACCGCTATTCAGCTGGTAGTACCTGTCGCAAATTCTTTACAGTTTTTAAACTAATGAGACGAATCTGATCGACGCAAAAAGTCCGTATGCCTACTATTAGCTCACGGTTATAAATCAACATATTGATTTATAAGCATGGAAATCCCCTGAGTGAAACAACGAATTGCTGTGTGTAGTCTTTGCCCATCTCCCACGATGGGCTTTTTTTTAACATTTTTCTGCTTCGCTACCTCGCCCCTCACTCTTTCCAATAATGTTGCACAAGATACTGTGACTCTCTTCAAGCCGTCAGCAGGCTGATAATGTTATTTATATTTTATTGTTTATTTCATGCAGCCATTACACGA
>NZ_SQCV01000224.1_4|Aca2_WP_001296105.1
TGTTAACCCCTGCTAATTGATATTTGCTTGCTCTTCCCCATATTTTCCTGCTTACCGCTATTCAGCTGGTAGTACCTGTCGCAAATTCTTTACAGTTTTTAAACTAATGAGACGAATCTGATCGACGCAAAAAGTCCGTATGCCTACTATTAGCTCACGGTTATAAATCAACATATTGATTTATAAGCATGGAAATCCCCTGAGTGAAACAACGAATTGCTGTGTGTAGTCTTTGCCCATCTCCCACGATGGGCTTTTTTTTAACATTTTTCTGCTTCGCTACCTCGCCCCTCACTCTTTCCAATAATGTTGCACAAGATACTGTGACTCTCTTCAAGCCGTCAGCAGGCTGATAATGTTATTTATATTTTATTGTTTATTTCATGCAGCCATTACACGA
>NZ_UAUQ01000013.1_5|Aca2_WP_001313010.1
TTCAGCGACTCCTGTGCAAAATACGCTGTTGCTTTTTTTAATATATCTCGCTCAAGGCGAGCTTCATTTAACGCCTTACGCAGTTGCAGAATTTCAGATTCCAGTTCAGCCACCGTGCGGGAACCAGGAGTACCGAGCCCTTTTCTGGCGGCGGTAACCCATTGTCCTAAAGGGCCTTCAGGAAGGGATAATCGGGAAGCGCCTTCACTGATCGAAAGTTGATTTTCAAGAACCGTTCTGACAGCTTCGGCTTTGAACTCTTTAGAGTAACGTTGGGTTTTTCTGCTCATTATTAGCTCCTTCTGATGCCATTCTATTTCAGGAAGGAGTGTCCGTTAAACTCAGGCTACCTCAAATGTTATTTATATTTTATTGTTTATTTCATGCAGCCATTACACGA
>NZ_UGBS01000001.1_4|Aca2_WP_001299124.1
TGTTAACCCCCGCTAATTGATATTTGCTTACTCTTCCCCATATTTTCCTGCTTACCGCCATTCAGCTGGTAGTACCTGTCGCAAATTCTTTACAGTTTTTAAACTAATGAGACGAATCTGATCGACGCAAAAAGTCCGTATGCCTACTATTAGCTTACGGTTATAAATCAACATATTGATTTATAAGCATGGAAATCCCCTGAGTGAAACAACGAATTGCTGTGTGTAGTCTTTGCCCATCTCCCACGATGGGCTTTTTTTTAACATTTTTCCGCTTCGCTACCTCGCCCCTCACTCTTTCCAATAATGTTGCACAAGATACTGTGACTCTCTTCAAGCCGTCAGCAGGCTGATAATGTTATTTATATTTTATTGTTTATTTCATGCAGCCATTACACGA
>NZ_UGBS01000001.1_5|Aca2_EOW23743.1
TGCGCGACCTGGATTGCCCAGACCGGTGACAGTGAAAGCTGGCGTCAGTGGGAAAATGGCAAATGCGCCATTCCTGATCGTGTAGTCGAGCAACTGTTGGCTATGCGTCAGCAACGAAAAAAACATCTTCATGCCATCATAGAGAAAATAAATAACCGCATCGGCAACAACACCATGCGTTTTTTCCCCGACTTAACCGCGTTTCAACAAGTCTACCCTGATGGCAATTTTATTGACTGGAAGATCTATCAATCGGTAGCCGCTGAATTATATGCACACGATCTGGAGCGGCTTTGTTAATTTCTCCACAAAAAGGAATTGTCGTTGTTACAACAATAATGAACGGATACTGACACAACATCGCTACACTTTTTAAAGCACCTTTGCTAAGTAGAACCTA
>NZ_UGEK01000001.1_4|Aca2_WP_074557344.1
TGTTAACCCCCGCTAATTGATATTTGCTTGCTCTTCCCCATATTTTCCTGCTTACCGCCATTCAGCTGGTAGTACCTGTCGCAAATTCTTTACAGTTTTTAAACTAATGAGACGAATCTGATCGACGCAAAAAGTCCGTATGCCTACTATTAGCTCACGGTTATAAATCAACATATTGATTTATAAGCATGGAAATCCCCTGAGTGAAACAACGAATTGCTGTGTGTAGTCTTTGCCCATCTCCCACGATGGGCTTTTTTTTAACATTTTTCCGCTTCGCTACCTCGCCCCTCACTCTTTCCAATAATGTTGCACAAGATACTGTGACTCTCTTCAAGCCGTCAGCAGGCTGATAATGTTATTTATATTTTATTGTTTATTTCATGCAGCCATTACACGA
>NZ_UGFS01000002.1_4|Aca2_AAZ88169.1
TGTTAACCCCTGCTAATTGATATTTGCTTGCTCTTCCCCATATTTTCCTGCTTACCGCCATTCAGCTGGTAGTACCTGTCGCAAATTCTTTACAGTTTTTAAACTAATGAGACGAATCTGATCGACGCAAAAAGTCCGTATGCCTACTATTAGCTCACGGTTATAAATCAACATATTGATTTATAAGCATGGAAATCCCCTGAGTGAAACAACGAATTGCTGTGTGTAGTCTTTGCCCATCTCCCACGATGGGCTTTTTTTTAACATTTTTCCGCTTCGCTACCTCGCCCCTCACTCTTTCCAATAATGTTGCACAAGATACTGTGACTCTCTTCAAGCCGTCAGCAGGCTGATAATGTTATTTATATTTTATTGTTTATTTCATGCAGCCATTACACGA
>NZ_UGGZ01000002.1_6|Aca2_WP_018346687.1
GTTTTAACGGCAATGTTCAATTTATCCACGTTGAGGCGCAATTATTAATGGGTAAGGGGCAGCGTGTTTTCCCTAGCTTGACGCTTGTTCCGGGCGAAAATCCAAAATTATTTAAAATGAACGGCTCGCTTGTGTTCTCGGCGCAAAAAATCTCTAACGCAATCAGGACAATCGATGATTGGTATTGCGAAAAGCCGGAGTTTTTATTGCCGGTTGAAGTATATGGGCAAAGTACAGCGAGATTATCGGCATATAGAACAAAAGGCAATGATTTTTATGCGTTGCTTGGTAGAATTTTTGTTGGAAAACAAGAGGTTAGCTTTGACGAATAATGCTATTTTATGGCAATGTTAGTCAGAGGTGGAATGTTTGGAACGAAAGAATAGGGGATAGAATTATA
>NZ_UGHY01000002.1_6|AcrIIC4_WP_049372635.1_Haemophi_lus|Aca2_WP_115180859.1
CAAAAAATGCGGTGAGAATACTGGAAAGGTTAAGAGACGAAATAGAACAAGGTGAAACTTGCTTTCAAGTGAAATCAAATATACTTGATGCAACATTTAGGAAGTTAAAGAAAGCGGCCAACAGAGATAATTTACACTTCCACGATACAAGACGAGAGGCATTAACCAGATTAGCTAAAAAAGTTGATGTAATGACGTTAGCGAAAATATCGGGGCATAAAGACATCAGAATACTTCAAAATGTCTATTACGCCCCGAATATGGAAGAGATTGCTGAATTGTTGGATTAAAAAATTTACAAATCTTTACAATTTTCCTCTTGACTTGTTCGTCAAATGCGAACATTATACACCCATAAAGAGAACGCAATGGTGCGACTCTAATCTCAAGGAGAAAATTA
>NZ_VCXC02000006.1_3|Aca2_WP_000980455.1
CCCCATTTTGATTCGCCCGTCTGTTCCCCGCCGCATCTCATTTCTGTCGCAAATCCGTTACAGTTTTTAAACTATTGAGACGAATCTGATCGACGCAAAAAGTGCTCATGCCTACTATTAGCACACGGTTATAAATCAACACATTGATTTATAAGCATGGAAATCCCCTGAGTGAAACAACGAATTGCTGTGTGTAGTCTTTGCCCGTCTCCTACGATGGGCTTTTTTTTTAACTTTTTTCGCTGCATTGTTACATAAGCCAGCTCCCGTTTCCCTTCAACACCGCGATATCTGCAACGAACAAATAATATTGCACAAAATAGTGTGATTCTGTTCAAGTCGAAACGGTGTCGGTGGTGCTATTTATAGCATCACTTTTTTCATATAAAAGCCTAAAAAA
>NZ_VIPL01000013.1_5|anti_CRISPR0038_WP_031500045.1__AcrF9_I-F_+_Vibrio_parahaemolyticus|Aca2_TQP89061.1
CGGAACTGTTAAAGCTGTAGGCAACTATATGGTAGCTTTCAAATTGGCATTGGATGTTATCTACAACCACCTAAAAAACGGAAAAGGCGAACTTGCGCCAGCAGATCGTGCAAACCGTTTCGCTCGTCGCACATACTTACCAGCAGTTTTCAACGCGGCGCGTATCGCGGACTATATCAAAAACAATTCACGTGTTGTTCGCGTTTTCACTTCACTAAACGCTTACAACGAAATGTTTGAAGCGGGTAAAGTTGGTAAATTCTGGACTGATGCAAACGTAGATGGTTTCGTTGCTTACGAATATTTTTAATAAAATACTTGCAATTGGTCGCGAATGCGACCATAATATATTCAACGGTTCGGAACTGGTTCGAATCGACTCAAGAAAGTGAGATACATA
>NZ_VKVF01000016.1_4|Aca2_WP_001308680.1
TGTTAACCCCTGCTAATTGATATTTGCTTGCTCTTCCCCATATTTTCCTGCTTACCGCCATTCAGCTGGTAGTACCTGTCGCAAATTCTTTACAGTTTTTAAACTAATGAGACGAATCTGATCGACGCAAAAAGTCCGTATGCCTACTATTAGCTCACGGTTATAAATCAACATATTGATTTATAAGCATGGAAATCCCCTGAGTGAAACAACGAATTGCTGTGTGTAGTCTTTGCCCATCTCCCACGATGGGCTTTTTTTTAACATTTTTCCGCTTCGCTACCTCGCCCCTCACGCTTTCCAATAATGTTGCACAAGATACTGTGACTCTCTTCAAGCCGTCAGCAGGCTGATAATGTTATTTATATTTTATTGTTTATTTCATGCAGCCATTACACGA
>NZ_VMSE01000001.1_5|Aca2_WP_041362115.1
CTTGGCTTTCACCTTGGGCTCGGCATCCGCCTTGCTTTTAGCCTTGATGGCATGCATGCGTGCACGCCACTCATGCAGCTGCTCATCCTCGATTTCCAGCTGAATCGCCAGGGCCTCTTCCTTGCTGAGCTTGTCTTTTTGCAGACGGCGTGGCAACTTACCTGCCATTCTGGAAAGCAAACGCTCCTGCTCTTCCGCACTCAGCTTTTTGGCCTGCTCCAAATACTCCGGACTACTCATCTTCATAACTACCCCCGATTTACATCATAAATTCAAGGGCTCAAGTCTATAGCAAGGCGCCACACGCATGCGTTACAGTTTTGCGTCACTTTAATGACAACTCGACATCACCCCAACAAAAAAGCCTGATTCGCCCACGCAACAAGGTAAAATCACCCCA
>NZ_WCER01000009.1_4|Aca2_WP_001310864.1
TGTTAACCACCGCTAATTGATATTTGCTTGCTCTTCCCCATATTTTCCTGCTTACCGCCATTCAGCTGGTAGTACCTGTCGCAAATTCTTTACAGTTTTTAAACTAATGAGACGAATCTGATCGACGCAAAAAGTCCGTATGCCTACTATTAGCTCACGGTTATAAATCAACATATTGATTTATAAGCATGGAAATCCCCTGAGTGAAACAACGAATTGCTGTGTGTAGTCTTTGCCCATCTCCCACGATGGGCTTTTTTTTAACATTTTTCCGCTTCGCTACCTCGCCCCTCACTCTTTCCAATAATGTTGCACAAGATACTGTGACTCTCTTCAAGCCGTCAGCAGGCTGATAATGTTATTTATATTTTATTGTTTATTTCATGCAGCCATTACACGA
>NZ_WLUG01000096.1_6|Aca2_WP_154634371.1|hypothetical_protein
GAAAAAAGCCGCACTAGGCGACTTATGATTGATTTATTTGTGATGTAAATCTCATTTTATTGACAATTAACCTTGATTAATGTCGCGATTGCGACAATAATATATTCATCGGGCAGGCAATAAGGCAAGCCCAACTCAACTAAGTGAGAATATTATGACTACTACATACATCATCAAAGAAACTCAAAACGTTAACTCAGACCGCGAAGGTGTTAAATTCGAAGCTGATACACTAACTCAAGTTAAGCGCTTTGCATCACGCAATCAGTCATTCCAAGGCACTACGCTAAAAATAGAATATGAAAATGGCACCTTGGTTTGCTTTAAAGAGTCAGGAAAATCTTGGGTTAACGCATAAAACAAGGGGCTTAGGCCCCTATTTTTTTAATAAGGGTAATCA
>NZ_WNLQ01000013.1_3|Aca2_WP_155574842.1|Type_IV_secretory_system_Conjugative_DNA_transfer|Replication-relaxation|hypothetical_protein
TACGGACGGGGTGCGGAAGAGGATTCGCTAGGCCGCTCACCCCCTTCCCACCGTTTCACCTTAGTCCCGAAGGGTCGGGACGTGCGGCGAAATTCTCCCCGAAGCTGAACACAACGGGGAGAACCCTTATGACCACTTGGGGTGGTCATAAGGTCGGAACGGCATTCAGTCTGTACGCCTGAATCAAAACCGATACATGTGAGTAGCGAGCGCAAATTAAATTACATCGAATATATAAAATTTATATTTTCAGTGTATTTTTTTATTTCTTCCCCTGCTATTCTGCGCAAAAAAAGCACAAAGAGAGACCTCGTGAAAAACTTAATAAGCATGCTATTACCGGCAAAATTTAAACCACGGCACAAAATGACCAACGTTGAATTGCAGGGTTTCCGGCATA
>NZ_WTLS01000035.1_4|Aca2_WP_160377140.1
TGTTAACCACCGCTAATTGATATTTGCTTGCTCTTCCCCATATTTTCCTGCTTACCGCCATTCAGCTGGTAGTACCTGTCGCAAATTCTTTACAGTTTTTAAACTAATGAGACGAATCTGATCGACGCAAAAAGTCCGTATGCCTACTATTAGCTCACGGTTATAAATCAACATATTGATTTATAAGCATGGAAATCCCCTGAGTGAAACAACGAATTGCTGTGTGTAGTCTTTGCCCATCTCCCACGATGGGCTTTTTTTTAACATTTTTCCGCTTCGCTACCTCGCCCCTCACTCTTTCCAATAATGTTGCACAAGATACTGTGACTCTCTTCAAGCCGTCAGCAGGCTGATAATGTTATTTATATTTTATTGTTTATTTCATGCAGCCATTACACGA
>NZ_WUMP01000004.1_5|hypothetical_protein|Aca2_WP_160531432.1
TAAACACGCTTGGGCGGAGCCTATTTTTAGTGTAGTAAAACAAGAAAATTTTTCTAAAAACATTTTTTGGACTAGAAAACAAAAACAATATTGTGTAGTATGGGAGAACCGCCGACAGGTGGTTTAAAAAATGTATTTTTGTGCATTTTTTATATGTTTTGTTACCGCCGCATAGGCGGTTTATAAAGTTGTAAATCAAATATTATTTATAACTTCACTGCTGAATAAGCAGTGATTTAATTTTAAAAAAGCGATCTTCGGATCGCTTTTTTATATATATAATTTGTGATATATATCACAAAAATAACAAAAAATAACTTGACTTTGTTCTAACTTCAGAACATAATATACACATAGAGCAAGGCAAGGGGCCAGCTCAAATCTTTAGGAGATTGAATTA
>NZ_WWJV01000614.1_6|Aca2_WP_161236736.1|hypothetical_protein
CGGAAGGACCCGGACATGATCACCACTGGCTACGGCACCTGGTACAACCACACCGGCCACAACCTCTCCCCCGAAGCCGACATCCTCGACGCCATCAATGGCGGCGACAGCGACTGGCAGCAGCGCATGGAAGCAACCGGCGCCCTCGACGCCATCGCCAGCGACTACCGCGACGCCGTCCAGACCGCCCTTCCCGAGGGCATCTACCTCAGCGGCGACGAGTTCAACGGCCTGCACCACACCGACGCCAACTACACCGACGCAATCGGCGAGTTCGACATCAAGGCCGCGATCGAGGAGATCGATCTCGACGCGATCATCCAGAAGCACGACGTCGACCTCTAGCCACCCCACGGCCCGGCGAATCCCCGCCGGGCCTTCTGCATCTCAGGAGACGACG
>NC_010923.1_4|hypothetical_protein|Aca3_WP_118804084.1
AACAGCCTAAGCATCGAGTGCCCTTGTCGCAAATATGACCGAAGGAATAGCCAATCATGGGGCTTAGGCTACTATATTGAGACTGTAACCCACCCTAATCAAATTGCGCTTATACGCAAAATGGCCGAGAGCGGACGCGCGGGGTTATTATCAAAAAATAGTATGGCGTGCTTTAGTGTAGAGGAGGTTATTTTTGGGATACCCACCGCTTACGGTTGGACACCGGAGGATTTTGATTGATTGATATTGACGGGACGGGCGAAAAGGCGTAAAGTCTGCCCTGTTATTTCAGCTGCCGCAAGCGGCTGTGTGTTGAAACCATAGGGCTATCTTAACGATAGCAAACCAAGCAAAAGCCGCCTGATTTATCAAGCGGCTTTTGTTTTTTTGGGGGGCATTA
>NC_017505.1_5|hypothetical_protein|Aca3_SPY04969.1|Aca3_EHP15430.1
TCAAATTCGCCCACAACGCCATCCGACGACTGGGCTATGACGGCAGCACCCCCGGCAAATCCAAACACACAATGCACGGATTCCGCCACCTCTTCACCAACATCAGCCTGACCGCCGGAAAAGACACCCTCACAACAGACCTCGCCCTCGGCCACATCAGCCGCGCCGCCCTCCAACGCGCCGGCTTCTCAAGCCTGCACCACTACCTGACCGCCGACAGCTACCGCCTCCAAGAGCGGCGCGAACTCGCCGAATGGTACAGCCGCCGCCACCGCCAAGCATACGAAGCCGCCGCCCAAAACACTTGCAATAAAACCTAAAAGGTATTAATGTACACACATGGCAGACATCCTGCCATCCGACAAGCGGCGGCAACCGCCAAAAACGAAAGGAAATCCAA
>NZ_ACEO02000011.1_2|hypothetical_protein|Aca3_WP_004520744.1
AATAAACCATTATATAAGGGATAAGCCGAAAAATTCAAGCAAACAAGACTTTGCACCCCCATTAATCTTGTGTATAATCCACGGTTCAAATTAGTGCGGACGTGGCGAAATTGGTAGACGCACCAGATTTAGGTTCTGGCGCCGCGAGGTGTGAGAGTTCGAGTCTCTCCGTCCGCACCATTAACAATAAATAAATCAATCACTTAAAACGTATTGGGGCAGTTTAGGGACAAAAGACACAGGCCATCTGATTTAATCAGGTGGCTTTTTTATTGAGCTTAAATGACTTTAAATCAATACAAATCAAAAACTTATAAAAATATTCAAAAAACCTCTTGCATTGCCTCATATAAAGAGGTAATATACACACATCGTAGCAAACAACAAAAGGAAACTGCCA
>NZ_AEPF01000010.1_8|hypothetical_protein|Aca3_WP_016686406.1
ATGAAATTCTCAATAAACGTCATCAAAACGGAAAAAGTTGAAGTAAAACGCCAATATGAAACTGTTACACGATTTAATCGAATCAACACGGGCGAAACAAAAGAAGTGGAGTTCAAACCTGAACAAAATCTTTTAATTGTAGATGGGGAAGAATTTAATGTGCATGAAGTTTCATTCAAATTTATTACAATTGGAAATGAAAATATTAAAACAGCCCAAATCATGACATACAAAAACGGGGAGCAACATTTATTCTACTCTCTTGATGTACCGGCATTTTGGGATATGTTTGATAATTTAAATTGGGGCAAAAAAGTTTTTGGTGGTTATATCGCTAAATAAATAAAAATAAAAGCCGCCTGCTTTACTCAAGCGGCTTTTGTTTTATAGGAGGACGATA
>NZ_AEQE01000065.1_5|hypothetical_protein|Aca3_SPY04969.1|Aca3_ACF29825.1
TCAAATTCGCCCACAACGCCATCCGACGACTGGGCTATGACGGCAGCACCCCCGGCAAATCCAAACACACAATGCACGGATTCCGCCACCTCTTCACCAACATCAGCCTGACCGCCGGAAAAGACACCCTCACAACAGACCTCGCCCTCGGCCACATCAGCCGCGCCGCCCTCCAACGCGCCGGCTTCTCAAGCCTGCACCACTACCTGACCGCCGACAGCTACCGCCTCCAAGAGCGGCGCGAACTCGCCGAATGGTACAGCCGCCGCCACCGCCAAGCATACGAAGCCGCCGCCCAAAACACTTGCAATAAAACCTAAAAGGTATTAATATACACACATGGCAGACATCCTGCCATCCGACAAGCGGCAGCAACCGCCAAAAACGAAAGGAAATCCAA
>NZ_ALXT01000013.1_7|hypothetical_protein|Aca3_SPY04969.1|Aca3_EHP15430.1
TCAAATTCGCCCACAACGCCATCCGACGACTGGGCTATGACGGCAGCACCCCCGGCAAATCCAAACACACAATGCACGGATTCCGCCACCTCTTCACCAACATCAGCCTGACCGCCGGAAAAGACACCCTCACAACAGACCTCGCCCTCGGCCACATCAGCCGCGCCGCCCTCCAACGCGCCGGCTTCTCAAGCCTGCACCACTACCTGACCGCCGACAGCTACCGCCTCCAAGAGCGGCGCGAACTCGCCGAATGGTACAGCCGCCGCCACCGCCAAGCATACGAAGCCGCCGCCCAAAACACTTGCAATAAAACCTAAAAGGTATCAATATATACACATGGCAGACATCCTGCCATCCGACAAGCGGCGGCAACCGCCAAAAACGAAAGGAAGTACGA
>NZ_ALXU01000019.1_5|hypothetical_protein|Aca3_SPY04969.1|Aca3_CWO23629.1
TCAAATTCGCCCACAACGCCATCCGACGACTGGGCTATGACGGCAGCACCCCCGGCAAATCCAAACACACAATGCACGGATTCCGCCACCTCTTCACCAACATCAGCCTGACCGCCGGAAAAGACACACTCACAACAGACCTCGCCCTCGGCCACATCAGCCGCGCCGCCCTCCAACGCGCCGGCTTCTCAAGCCTGCACCACTACCTGACCGCCGACAGCTACCGCCTCCAAGAGCGGCGCGAACTCGCCGAATGGTACAGCCGCCGCCACCGCCAAGCATACGAAGCCGCCGCCCAAAACACTTGCAATAAAACCTAAAAGGTATTAATATACACACATGGCAGACATCCTGCCATCCGACAAGCGGCGGCAACCGCCAAAAACGAAAGGAAATCCAA
>NZ_ALXW01000012.1_6|hypothetical_protein|Aca3_SPY04969.1|Aca3_AHW75649.1
TCAAATTCGCCCACAACGCCATCCGACGACTGGGCTATGACGGCAGCACCCCCGGCAAATCCAAACACACAATGCACGGATTCCGCCACCTCTTCACCAACATCAGCCTGACCGCCGGAAAAGACACCCTCACAACAGACCTCGCCCTCGGCCACATCAGCCGCGCCGCCCTCCAACGCGCCGGCTTCTCAAGCCTGCACCACTACCTGACCGCCGACAGCTACCGCCTCCAAGAGCGGCGCGAACTCGCCGAATGGTACAGCCGCCGCCACCGCCAAGCATACGAAGCCGCCGCCCAAAACACTTGCAATAAAACCTAAAAGGTATCAATATATACACATGGCAGACATCCTACCATCCGACAAGCGGCGGCAACCGCCAAAAACGAAAGGAAGTACGA
>NZ_ANRA01000020.1_6|hypothetical_protein|Aca3_SPY04969.1|Aca3_ACF29825.1
TCAAATTCGCCCACAACGCCATCCGACGACTGGGCTATGACGGCAGCACCCCCGGCAAATCCAAACACACAATGCACGGATTCCGCCACCTCTTCACCAACATCAGCCTGACCGCCGGAAAAGACACCCTCACAACAGACCTCGCCCTCGGCCACATCAGCCGCGCCGCCCTCCAACGCGCCGGCTTCTCAAGCCTGCACCACTACCTGACCGCCGACAGCTACCGCCTCCAAGAGCGGCGCGAACTCGCCGAATGGTACAGCCGCCGCCACCGCCAAGCATACGAAGCCGCCGCCCAAAACACTTGCAATAAAACCTAAAAGGTATCAATATATACACATGGCAGACATCCTGCCATCCGACAAGCGGCGGCAACCGCCAAAAACGAAAGGAAGTACGA
>NZ_ANRG01000012.1_8|hypothetical_protein|Aca3_SPY04969.1|Aca3_AHW75649.1
TCAAATTCGCCCACAACGCCATCCGACGACTGGGCTATGACGGCAGCACCCCCGGCAAATCCAAACACACAATGCACGGATTCCGCCACCTCTTCACCAACATCAGCCTGACCGCCGGAAAAGACACCATCACAACAGACCTCGCCCTCGGCCACATCAGCCGCGCCGCCCTCCAACGCGCCGGCTTCTCAAGCCTGCACCACTACCTGACCGCCGACAGCTACCGCCTCCAAGAGCGGCACGAACTCGCCGAATGGTACAGCCGCCGCCACCGCCAAGCATACGAAGCCGCCGCCCAAAACACTTGCAATAAAACCTAAAAGGTATCAATATATACACATGGCAGACATCCTGCCATCCGACAAGCGGCGGCAACCGCCAAAAACGAAAGGAAGTACGA
>NZ_ANSF01000009.1_6|hypothetical_protein|1201008272|Aca3_AHW75649.1
TCAAATTCGCCCACAACGCCATCCGACGACTGGGCTATGACGGCAGCACCCCCGGCAAATCCAAACACACAATGCACGGATTCCGCCACCTCTTCACCAACATCAGCCTGACCGCCGGAAAAGACACCCTCACAACAGACCTCGCCCTCGGCCACATCAGCCGCGCCGCCCTCCAACGCGCCGGCTTCTCAAGCCTGCACCACTACCTGACCGCCGACAGCTACCGCCTCCAAGAGCGGCGCGAACTCGCCGAATGGTACAGCCGCCGCCACCGCCAAGCATACGAAGCCGCCGCCCAAAACACTTGCAATAAAACCTAAAAGGTATCAATATATACACATGGCAGACATCCTGCCATCCGACAAGCGGCGGCAACCGCCAAAAACGAAAGGAAGTACGA
>NZ_APSG01000054.1_6|hypothetical_protein|1201008272|Aca3_EFM04422.1
TCAAATTCGCCCACAACGCCATCCGACGACTGGGCTATGACGGCAGCACCCCCGGCAAATCCAAACACACAATGCACGGATTCCGCCACCTCTTCACCAACATCAGCCTGACCGCCGGAAAAGACACCCTCACAACAGACCTCGCCCTCGGCCACATCAGCCGCGCCGCCCTCCAACGCGCCGGCTTCTCAAGCCTGCACCACTACCTGACCGCCGACAGCTACCGCCTCCAAGAGCGGCGCGAACTCGCCGAATGGTACAGCCGCCGCCACCGCCAAGCATACGAAGCCGCCGCCCAAAACACTTGCAATAAAACCTAAAAGGTATCAATATATACACATGGCAGACATCCTACCATCCGACAAGCGGCGGCAACCGCCAAAAACGAAAGGAAGTACGA
>NZ_APUR01000060.1_6|hypothetical_protein|1201008272|Aca3_EHP15430.1
TCAAATTCGCCCACAACGCCATCCGACGACTGGGCTATGACGGCAGCACCCCCGGCAAATCCAAACACACAATGCACGGATTCCGCCACCTCTTCACCAACATCAGCCTGACCGCCGGAAAAGACACCCTCACAACAGACCTCGCCCTCGGCCACATCAGCCGCGCCGCCCTCCAACGCGCCGGCTTCTCAAGCCTGCACCACTACCTGACCGCCGACAGCTACCGCCTCCAAGAGCGGCGCGAACTCGCCGAATGGTACAGCCGCCGCCACCGCCAAGCATACGAAGCCGCCGCCCAAAACACTTGCAATAAAACCTAAAAGGTATCAATATATACACATGGCAGACATCCTACCATCCGACAAGCGGCGGCAACCGCCAAAAACGAAAGGAAGTACGA
>NZ_ATPY01000016.1_3|Aca3_ACF29825.1|hypothetical_protein
CGCACCCATCCTTAAAAAGGGCGGATTATAACAAAACAGCAAAGCGCGAAAAACGCCGCACGAAAACCCGCATCCCGTTATTCCCGCAAAAACAAAAAATCAAAAACAGAAATCCCGTCATTCCCACGAAAGTGGGAATCCAGCCCCGTCGGCACGGAAACTTATCGGATAAAACGGTTTCTTTAGATTTTACGTTCCGGATTCCCACTTTCGCGGGAATGACGCGGAAAAGTTTTCGTGCCGGTTTGAACCGGTGGGGATGGTGCGGGAATGACGGGATATTTTGCGTTTATAGTGGATTAACAAAAATCAGGACAAGGCGAGGCAACGCCGTACCGGTTTAAATTTAATCCACTATAATAAAAAACGCCCACTGAAACGGCGGGGCGAGGTGTGGAAA
>NZ_ATPY01000076.1_5|P32053|hypothetical_protein|hypothetical_protein|Aca3_SPY04969.1|hypothetical_protein
TTCCGGAACTCTTAAAAAACAACAGCATCGAACAGGCGCTGCATACCAAGCTTACCCCGGAATCCACACGGTTTATGATTTGCGGTAACCCGGAAATGGTCAAAGACACTTTCCAAACGCTGCTCGATATGGGTTACGCCATGCACCGCAACCGCATTCCCGGTCAAATCATGATGGAAAACGGCTTCTAAAAACGAACGCTCCCAACCCCTACCCACGCCCACACACAAAACAAAATAAAAAACAGCGATATACAAAAACCAATTTGCAAAAACAGACCTCACGCCTATACTGCCACTCACAGCAAGCAACACAAAAAAGCGGGTACAAATTAGGGTACAAAACACAAGCCCGAACACAGAAGCACCCCAACCAAACCCAAAGGCAAAGGCAAACAAAA
>NZ_BLTS01000030.1_3|ISXO2-like_transposase_domain_protein|Aca3_ACF29825.1
GCAGCGACACCCTGCAACAGGTTCAAACCGCCTTGCAGCATCCGAAATTCAGTCTCGAAAACCCCAACAAAGCCCGTTCGCTCATCGGCAGCTTCAGCCGCAACGTCCCGCATTTTCACGCACAAGACGGCAGCGGCTACCGCTTCATCGCCGACAAAGTCATCGAAATCGACCGCTTCAACCCGCAGGTCGCCGCCCGCCTGGTGCAGGCGTTCAACCTCTGCAACAAGCTCGAGCCGCACCGCAAAAACTTGGTGAAACAAGAATTGCAGTGCATTCGGGCGCAGGAAGGATTGTCGAAAGACGTGGGCGAAATCGTCGGCAAGATTTTGGGTTGAGGCAGTCAAACAGAAAAAACAAGGGTCTGTACCAGATTAGCAGATATGTTGCCCTCGAAATA
>NZ_BLTV01000010.1_1|baPOG_737|hypothetical_protein|hypothetical_protein|Aca3_SPY04969.1|ISXO2-like_transposase_domain_protein
CTTTCCGCCCGCTGGCAAGACATCGACCTCACCGCCCGGTTATGGCACATCCCCGCCGCCGACA
>NZ_BLUF01000024.1_5|ISXO2-like_transposase_domain_protein|Aca3_ACF29825.1
GTTGAATGCGGCCGAGGTTGACACGTTCCACGGTTGCAGGCGCATTAAGCTGGTCTTTAACGCGCACTTCTTTTATCTCTGCTTTAACGGGTGTGGTTTCGGTTGCAGCTTCATCCGCTGCCAAGACCGGATTGCCGAAAATACTGCCGACCAGCGCGGCAATAGGAAGCATGTGTAATGGTTTCATATTATCAACTCAAGATGTAATGGATTGTTCATCCATCAGTTAATTCATAATAAATTTTCTGATAATCATTAATATTTAATAAGACAGCAACCCGTACAAATAAATCTGTGTCGTGTAATTAAAGGTCTCTGCAAACATCTATGCCGAGGCCTTGTTTGTTTCATTATTTTTAAGGGGCTGTACCAGATTAGCAGATATGTTACCCTCGAAATA
>NZ_BLUM01000011.1_5|ISXO2-like_transposase_domain_protein|Aca3_ACF29825.1
CTTGGCAAGGTGTGAAACACGCTGCGTCAAAATCGAACAGCATCGAACTTTCCCTTATGGTCGCGCTTGATAAAGTTTTGATGAATGCAAAATATGAAGGAAGTTTTCCTAACAAATTAGGGAGGGATCATATTATTGCGGTACACAAATACTCAACCGGTGTCAGATTTGGCAATAAAGTCTTAAAAATCAGGATAATAGCCCGTGAGAAATTTGATGGGATAAAACATTACGATCATTTTATTTTGAAAGACAAATGAAAAAACCCTGTCCAGTATATCTGGGATAGCTTATGGAAGCATTTAACCCAGCCTCGGATAAGGCTTTAAATCCATCATGCCATTTATACGGTAAAAACAAGGGTCTGTACTAGATTAGCAGATATGTTACCCTCGAAATA
>NZ_BLUZ01000005.1_2|ISXO2-like_transposase_domain_protein|Aca3_ACF29825.1
GCCTTTTTTGACGGCTTCACCTTCCTTGATTTTCATCGAGGGGCGCATGCCGACATATTCTTCGCCAAGCAACGCGACTTCGGTAATGGCCGGGCCGTCATAAATGACTTGCTCCGGTCTGCCCGCGATGGGCAGATTTAGACCTTTTTTGATTTTAATCATAGATTTGCATTACTTGTGATGGTTAAGGTAAAAACGGCGTGTTTTTGATACCGTGTCGCGTGGCATCAAAAGCATTGAATAAATTAATGTAGCAAAGTGTTAGATTTTATCAGGAATTGTACCTGTTTGTCAGATTTGCCGCTTTTTTCCTTGCGGAAGCCGTTTTTAATTGTCGGAAGGGGGATATTGATTTGATAAGGGTCTGTACCAGATTAGCAGATATGTTACCCTCGAAATA
>NZ_BLVH01000008.1_6|ISXO2-like_transposase_domain_protein|Aca3_ACF29825.1
AATAGCGTCCGCATAATATGCCGGTCCATCTAACAGTGTGTTCGTTGTTTTGCCCCCTGCTTTGGCTTCTTTACCAATCGCAATACCACGTTCTGCATTTACCTTTGCCTCAGAACCTACCACAACCCTTTGTTTAGCTTTGTTCTTTACCGTTGCTTTAGAACCTACTGCAACCCCTTGATCTGCTTCCGGTTTTACTTGCCTTGAATCGCCAATTACAACACTGCCTTCTGCACTGGCAACAGAAGCATAGCCTGCAGCATAGGATTTATTTCCACTGGCAACAGAATTATAGCCCGACGCATAGGAATACTCTCCACTGGCAGTAGAACTAGATCCTAATGCTACTGCATATTTCTTGGGGCTGTACCAGATTAGCAGATATGTTACCCTCGAAATA
>NZ_CFLX01000004.1_5|ISXO2-like_transposase_domain_protein|Aca3_ACF29825.1
ATTCCCTAAGGTGATGGAGCGCCGGGCGGATCGGTTCCGTACCATTCGTACTGCCTGCGGCCCGCCGCCTTGTCCTGATTTTTGTTAATCCGCTATGGTTTAAAGCTTTGTTTCTTAAGTCCGCAGAGTATGCCATGGTTAAACCTTCAACGTCGAGTGTTGTACTATTTTGTTTTTAATTGAATATACTGTAAAAAGCGCAGCCATATGAAAATGCCGCCTGAACCTTAACCAGTTCAGACGGCATCTGTTTTTTGTTAAAAAACAATAAACTATAACAATTTCAAACAAGCTAAAAACATCTATAAAATCAACCCGAAACGCAACGGGCGGGCCTATACCGTTGCCGAGGACGATGCCGAGCCTGAAACGTTGCTCCCTGCCGTCAAAAAGAAAATCA
>NZ_CGDD01000004.1_3|P32053|hypothetical_protein|hypothetical_protein|Aca3_SPY04969.1|hypothetical_protein|ISXO2-like_transposase_domain_protein|Aca3_ACF29825.1
TTCCGGAACTCTTAAAAAACAACAGCATCGAACAGGCGCTGCATACCAAGCTCACCCCGGAATCCACACGGTTTATGATTTGCGGTAACCCGGAAATGGTCAAAGACACTTTCCAAACGCTGCTCGATATGGGTTACGCCATGCACCGCAACCGCATTCCCGGTCAAATCATGATGGAAAACGGCTTCTAAAAACGAACGCTCCCAACCCCTACCCACGCCCACACACAAAACAAAATAAAAAACAGCGATATACAAAAACCAATTTGCAAAAACAGACCTCACGCCTATACTGCCACTCACAGCAAGCAACACAAAAAAGCGGGTACAAATTAGGGTACAAAACACAAGCCCGAACACAGAAGCACCCCAACCAAACCCAAAGGCAAAGGCAAACAAAA
>NZ_CHEA01000011.1_5|P32053|hypothetical_protein|hypothetical_protein|Aca3_SPY04969.1|ISXO2-like_transposase_domain_protein
TTCCGGAACTCTTAAAAAACAACAGCATCGAACAGGCGCTGCATACCAAGCTTACCCCGGAATCCACACGGTTTATGATTTGCGGTAACCCGGAAATGGTCAAAGACACTTTCCAAACGCTGCTCGATATGGGTTACGCCATGCACCGCAACCGCATTCCCGGTCAAATCATGATGGAAAACGGCTTCTAAAAACGAACGCTCCCAACCCCTACCCACGCCCACACACAAAACAAAATAAAAAACAGCGATATACAAAAACCAATTTGCAAAAACAGACCTCACGCCTATACTGCCACTCACAGCAAGCAACACAAAAAAGCGGGTACAAATTAGGGTACAAAACACAAGCCCGAACACAGAAGCACCCCAACCAAACCCAAAGGCAAAGGCAAACAAAA
>NZ_CMYE01000003.1_6|hypothetical_protein|1201008272|Aca3_AHW75649.1
TCAAATTCGCCCACAACGCCATCCGACGACTGGGCTATGACGGCAGCACCCCCGGCAAATCCAAACACACAATGCACGGATTCCGCCACCTCTTCACCAACATCAGCCTGACCGCCGGAAAAGACACCCTCACAACAGACCTCGCCCTCGGCCACATCAGCCGCGCCGCCCTCCAACGCGCCGGCTTCTCAAGCCTGCACCACTACCTGACCGCCGACAGCTACCGCCTCCAAGAGCGGCGCGAACTCGCCGAATGGTACAGCCGCCGCCACCGCCAAGCATACGAAGCCGCCGCCCAAAACACTTGCAATAAAACCTAAAAGGTATCAATATATACACATGGCAGACATCCTGCCATCCGACAAGCGGCGGCAACCGCCAAAAACGAAAGGAAGTACGA
>NZ_CP006955.1_4|hypothetical_protein|Aca3_WP_038443013.1
ATAACAAATACCCCCTTGCCTCCATATACCTCAAGGCAGAAAGTTATACCTTTTCTGAAAATCATCACAAATTTTCTGCAGGCAAAAAAGCAATGGCATTGCTTGATAATGGAGGGAGCGCGGAAGAAGCCAATGCTATCTTGGATAACTGGCTGCCAGAAACCGCACTTTGGGATTAAGGGTGCATTGACAGGGCGCAAAAAAAGGCGTAGATTTGCATTCATCGCCTCGTAATATCGAGGCGTGAGTTAAGACGTAAATACATTAATACGGTTTTGCAAAACATTGTAAAGCAGTACAGTCGCTTGATTAATTGGCTGAGAGTATAAATAATGGCTTAACCGCACAAACGACCGCCTCAAAATTGAGGCGGTTTTTTTTTGGAAAACAGGAATAAAAA
>NZ_CP006956.1_5|hypothetical_protein|Aca3_WP_038443013.1
ATAACAAATACCCCCTTGCCTCCATATACCTCAAGGCAGAAAGTTATACCTTTTCTGAAAATCATCACAAATTTTCTGCAGGCAAAAAAGCAATGGCATTGCTTGATAATGGAGGGAGCGCGGAAGAAGCCAATGCTATCTTGGATAACTGGCTGCCAGAAACCGCACTTTGGGATTAAGGGTGCATTGACAGGGCGCAAAAAAAGGCGTAGATTTGCATTCATCGCCTCGTAATATCGAGGCGTGAGTTAAGACGTAAATACATTAATACGGTTTTGCAAAACATTGTAAAGCAGTACAGTCGCTTGATTAATTGGCTGAGAGTATAAATAATGGCTTAACCGCACAAACGACCGCCTCAAAATTGAGGCGGTTTTTTTTTGGAAAACAGGAATAAAAA
>NZ_CP015886.1_5|hypothetical_protein|1201008272|Aca3_EHP15430.1
TCAAATTCGCCCACAACGCCATCCGACGACTGGGCTATGACGGCAGCACCCCCGGCAAATCCAAACACACAATGCACGGATTCCGCCACCTCTTCACCAACATCAGCCTGACCGCCGGAAAAGACACCCTCACAACAGACCTCGCCCTCGGCCACATCAGCCGCGCCGCCCTCCAACGCGCCGGCTTCTCAAGCCTGCACCACTACCTGACCGCCGACAGCTACCGCCTCCAAGAGCGGCGCGAACTCGCCGAATGGTACAGCCGCCGCCACCGCCAAGCATACGAAGCCGCCGCCCAAAACACTTGCAATAAAACCTAAAAGGTATCAATATATACACATGGCAGACATCCTACCATCCGACAAGCGGCGGCAACCGCCAAAAACGAAAGGAAGTACGA
>NZ_CP016883.1_6|hypothetical_protein|Aca3_SPY04969.1|Aca3_EHP15430.1
TCAAATTCGCCCACAACGCCATCCGACGACTGGGCTATGACGGCAGCACCCCCGGCAAATCCAAACACACAATGCACGGATTCCGCCACCTCTTCACCAACATCAGCCTGACCGCCGGAAAAGACACCCTCACAACAGACCTCGCCCTCGGCCACATCAGCCGCGCCGCCCTCCAACGCGCCGGCTTCTCAAGCCTGCACCACTACCTGACCGCCGACAGCTACCGCCTCCAAGAGCGGCGCGAACTCGCCGAATGGTACAGCCGCCGCCACCGCCAAGCATACGAAGCCGCCGCCCAAAACACTTGCAATAAAACCTAAAAGGTATCAATATATACACATGGCAGACATCCTGCCATCCGACAAGCGGCGGCAACCGCCAAAAACGAAAGGAAGTACGA
>NZ_CP017506.1_6|hypothetical_protein|Aca3_WP_147010665.1
AGAAACAGCAAATGCTCTTGTAAGTGGTGATTATCAACAGTTAAGAAATGTAGCTTACGGAATGGAAACTGGTTCGTTTGGGCACGATCACAATCCTATTGCTGCTTGTGCTTTACGCCGTGTTATTTTGCTTGTTAATTCGGACAAGGTTGATATGACTGACTTTAACAACGAGGCGATTGCTTGCCGTAAAATTGAGGTTACAGATAATCAACAGGCTTGGGAAACTGCCTTTACCATTGCAAAATCCATTTCTGCAACCAAGAAAAAATAAATTTAGACCGCTTTCAAGCGGTCTTTTTTATTTACATAAAAAAATTTAAGAAAAAAACGAAAAATCACTTGCAATAGGTAATTATATTACTATAATGCACCCATAGCCAAACAGGAGAAATTAAAA
>NZ_CP019448.1_6|hypothetical_protein|hypothetical_protein|Aca3_WP_002642269.1
GCGAAGACAATGCCGATAAAATTGAAATTGCATTAAATGGGCAGCGCGAACTTTATGTCCCCAAGTGCCAAGCTGCGCTGTTAACGTGCAGAAATCGTGAAATTCGCCGACAATTTGATGAGTTAACCACACGCCCGAATTATCCAATGACAGGCGTTTGCGCTGTTAATAATTTGGCGCGTGAATACCATTTGAGTGCGCGCCAAATATGGAATATTGTCAATAGTGGCGAAACCATGCAGCAGAGCTTATTTTCGTAGCTAATTTTCAGGCAGCCTGAAACTGGGAAACTGGTTTCAGGCTGCTTTTTTTTGTGGTGCAAAAATCAAAAAAAGATTTGATAAAGGAACAAATAGAACCTATAATTTACGCATCAACAACAAACCAACAGGAAACAATA
>NZ_CP021523.1_7|hypothetical_protein|1201008272|Aca3_EHP15430.1
TCAAATTCGCCCACAACGCCATCCGACGACTGGGCTATGACGGCAGCACCCCCGGCAAATCCAAACACACAATGCACGGATTCCGCCACCTCTTCACCAACATCAGCCTGACCGCCGGAAAAGACACCCTCACAACAGACCTCGCCCTCGGCCACATCAGCCGCGCCGCCCTCCAACGCGCCGGCTTCTCAAGCCTGCACCACTACCTGACCGCCGACAGCTACCGCCTCCAAGAGCGGCGCGAACTCGCCGAATGGTACAGCCGCCGCCACCGCCAAGCATACGAAGCCGCCGCCCAAAACACTTGCAATAAAACCTAAAAGGTATCAATATATACACATGGCAGACATCCTACCATCCGACAAGCGGCGGCAACCGCCAAAAACGAAAGGAAGTACGA
>NZ_CP031324.1_6|hypothetical_protein|Aca3_SPY04969.1|Aca3_CWO23629.1
TCAAATTCGCCCACAACGCCATCCGACGACTGGGCTATGACGGCAGCACCCCCGGCAAATCCAAACACACAATGCACGGATTCCGCCACCTCTTCACCAACATCAGCCTGACCGCCGGAAAAGACACACTCACAACAGACCTCGCCCTCGGCCACATCAGCCGCGCCGCCCTCCAACGCGCCGGCTTCTCAAGCCTGCACCACTACCTGACCGCCGACAGCTACCGCCTCCAAGAGCGGCGCGAACTCGCCGAATGGTACAGCCGCCGCCACCGCCAAGCATACGAAGCCGCCGCCCAAAACACTTGCAATAAAACCTAAAAGGTATTAATATACACACATGGCAGACATCCTGCCATCCGACAAGCGGCGGCAACCGCCAAAAACGAAAGGAAATCCAA
>NZ_CP031330.1_5|hypothetical_protein|Aca3_SPY04969.1|Aca3_ACF29825.1
TCAAATTCGCCCACAACGCCATCCGACGACTGGGCTATGACGGCAGCACCCCCGGCAAATCCAAACACACAATGCACGGATTCCGCCACCTCTTCACCAACATCAGCCTGACCGCCGGAAAAGACACCCTCACAACAGACCTCGCCCTCGGCCACATCAGCCGCGCCGCCCTCCAACGCGCCGGCTTCTCAAGCCTGCACCACTACCTGACCGCCGACAGCTACCGCCTCCAAGAGCGGCGCGAACTCGCCGAATGGTACAGCCGCCGCCACCGCCAAGCATACGAAGCCGCCGCCCAAAACACTTGCAATAAAACCTAAAAGGTATCAATATATACACATGGCAGACATCCTACCATCCGACAAGCGGCGGCAACCGCCAAAAACGAAAGGAAGTACGA
>NZ_CP031333.1_6|hypothetical_protein|Aca3_SPY04969.1|Aca3_AHW75649.1
CGGCAAATCCAAACACACAATGCACGGATTCCGCCACCTCTTCACCAACATCAGCCTGACCGCCGGAAAAGACACCCTCACAACAGACCTCGCCCTCGGCCACATCAGCCGCGCCGCCCTCCAACGCGCCGGCTTCTCAAGCCTGCACCACTACCTACCGCCGACAGCTACCGCCTCCAAGAGCGGCGCGAACTCGCCGAATGGTACAGCCGCCGCCACCGCCAAGCATACGAAGCCGCCGCCAAAACCCCGCAAAACAAAAAACCGCCTGAAAAAAATTCAGACGGCATCCTGCCCAAAACACTTGCAATAAAACCTAAAAGGTATTAATGTACACACATGGCAGACATCCTGCCATCCGACAAGCGGCGGCAACCGCCAAAAACGAAAGGAAATCCAA
>NZ_CP031334.1_6|hypothetical_protein|Aca3_SPY04969.1|Aca3_ACF29825.1
TCAAATTCGCCCACAACGCCATCCGACGACTGGGCTATGACGGCAGCACCCCCGGCAAATCCAAACACACAATGCACGGATTCCGCCACCTCTTCACCAACATCAGCCTGACCGCCGGAAAAGACACCCTCACAACAGACCTCGCCCTCGGCCACATCAGCCGCGCCGCCCTCCAACGCGCCGGCTTCTCAAGCCTGCACCACTACCTGACCGCCGACAGCTACCGCCTCCAAGAGCGGCGCGAACTCGCCGAATGGTACAGCCGCCGCCACCGCCAAGCATACGAAGCCGCCGCCCAAAACACTTGCAATAAAACCTAAAAGGTATCAATATATACACATGGCAGACATCCTGCCATCCGACAAGCGGCGGCAACCGCCAAAAACGAAAGGAAGTACGA
>NZ_CP045832.1_5|P32053|hypothetical_protein|hypothetical_protein|Aca3_SPY04969.1|hypothetical_protein|ISXO2-like_transposase_domain_protein|Aca3_ACF29825.1
TTCCGGAACTCTTAAAAAACAACAGCATCGAACAGGCGCTGCATACCAAGCTTACCCCGGAATCCACACGGTTTATGATTTGCGGTAACCCGGAAATGGTCAAAGACACTTTCCAAACGCTGCTCGATATGGGTTACGCCATGCACCGCAACCGCATTCCCGGTCAAATCATGATGGAAAACGGCTTCTAAAAACGAACGCTCCCAACCCCTACCCACGCCCACACACAAAACAAAATAAAAAACAGCGATATACAAAAACCAATTTGCAAAAACAGACCTCACGCCTATACTGCCACTCACAGCAAGCAACACAAAAAAGCGGGTACAAATTAGGGTACAAAACACAAGCCCGAACACAGAAGCACCCCAACCAAACCCAAAGGCAAAGGCAAACAAAA
>NZ_CQHO01000006.1_5|hypothetical_protein|Aca3_ACF29825.1
ACTTCATCAAAAGGCTGGAAGAAAAGAAGAAGCCTAAAAAAGTCATCATCGCAGCATTGATGCGTAAACTCGCCGTTATTGCGTATCACGTACATAAGAAAGGCGGAGATTACGATCCATCGCGTTACAAATCGGCGTAAATCCCGAAAGGAAAAAAGGCATTTTTTAAATGCCTGCTTTGCCGCGTCTGAAATCCGGTGAATTTTCAAATATTGAAATTCAATGGGTTGAAAATGAATTGTANCATCTGTTTTTTGTTAAAAAACAATAAACTATAACAATTTCAAACAAGCTAAAAACATCTATAAAATCAACCCGAAACGCAACGGGCGGGCCTATACCGTTGCCGAGGACGATGCCGAGCCTGAAACGTTGCTCCCTGCCGTCAAAAAGAAAATCA
>NZ_CQHY01000030.1_5|P32053|hypothetical_protein|hypothetical_protein|Aca3_SPY04969.1|hypothetical_protein
TTCCGGAACTCTTAAAAAACAACAGCATCGAACAGGCGCTGCATACCAAGCTTACCCCGGAATCCACACGGTTTATGATTTGCGGTAACCCGGAAATGGTCAAAGACACTTTCCAAACGCTGCTCGATATGGGTTACGCCATGCACCGCAACCGCATTCCCGGTCAAATCATGATGGAAAACGGCTTCTAAAAACGAACGCTCCCAACCCCTACCCACGCCCACACACAAAACAAAATAAAAAACAGCGATATACAAAAACCAATTTGCAAAAACAGACCTCACGCCTATACTGCCACTCACAGCAAGCAACACAAAAAAGCGGGTACAAATTAGGGTACAAAACACAAGCCCGAACACAGAAGCACCCCAACCAAACCCAAAGGCAAAGGCAAACAAAA
>NZ_CQIV01000004.1_4|ISXO2-like_transposase_domain_protein|Aca3_ACF29825.1
GTAAAAACCGCCGACGTTGGTGCTGGTGTTGAAGTGGTCGATGGCGAAACGGACGTTGGCGTGATATTCGTCCACTTTGTAGGTGGCGGAGGCAGTGCCGACGGCTGCCGCTGCGAGCGCGGCGAAGATGATTTTTTTCATGATGATAATCCTTTGTGTGGGCCGGTAAAGGCGTTTATCCTAACATAGGCGGGGATTTATGGCATTTCCTGCCGGTAAACGGTGGGTTTGCAGGCGGTTGACGAACGGGCGGGCGGAACAGGGCGGATGAAAAAGCGCGGTGTTATCCGTGCTTTGTTTTTGGGTCTGTACCAGATTAGCAGATATGTTACCCTCGAAATATGAAGATAACACACTGCAAATTAAAGAAAGAAGTACAAAAAGAACCGCTCCGTTCTTT
>NZ_CQKB01000007.1_2|Q8H0S9|ISXO2-like_transposase_domain_protein|Aca3_ACF29825.1
TTATTGCGAAACCGATGCCGTGAATACGTATTTGATGTATCTGCGTTTCTGTCTGGTCAGCGGCAGATTCGACGCGGACGAATACGAAATGGAAATCAAGCGGATCAGAAACTATCTCTCCGCCCAAACAGAAGACAAACCGCATTGGGCAGAATTTGTCCAAGCGTGGAAATAGAAACCTGCTGTCCGAAGGCGGTACGCTTGTGCCGCCGTTTCGGTTTCAGACGGCGTATGGTGGATTAAATTCAAACCGGTACAGCCTTGCCTCTCCTTGCCTTACTATCTGTACTGTCTGCGGCTTCGTCGCCTTGTCCTGATTTTTGTTAATCCGCTTTAAAAGCTGTATCCGTGCCGTCTGAAGCCTTTTCCAGTCAAACCAAACAATATTGAAAGAAAAAAA
>NZ_CQLB01000014.1_3|P32053|hypothetical_protein|hypothetical_protein|Aca3_SPY04969.1|ISXO2-like_transposase_domain_protein
TTCCGGAACTCTTAAAAAACAACAGCATCGAACAGGCGCTGCATACCAAGCTCACCCCGGAATCCACACGGTTTATGATTTGCGGTAACCCGGAAATGGTCAAAGACACTTTCCAAACGCTGCTCGATATGGGTTACGCCATGCACCGCAACCGCATTCCCGGTCAAATCATGATGGAAAACGGCTTCTAAAAACGAACGCTCCCAACCCCTACCCACGCCCACACACAAAACAAAATAAAAAACAGCGATATACAAAAACCAATTTGCAAAAACAGACCTCACGCCTATACTGCCACTCACAGCAAGCAACACAAAAAAGCGGGTACAAATTAGGGTACAAAACACAAGCCCGAACACAGAAGCACCCCAACCAAACCCAAAGGCAAAGGCAAACAAAA
>NZ_CQLB01000014.1_4|hypothetical_protein|Aca3_ACF29825.1
TTAACGGCATTGGGAACTTTTGGAATCAGGCAAAACGCGCCTTGCGNCGTACTGCCTGCGGCCCGCCGCCTTGTCCTGATTTTTGTTAATCCGCTATGGTTTAAAGCTTTGTTTCTTAAGTCCGCAGAGTATGCCATGGTTAAACCTTCAACGTCGAGTGTTGTACTATTTTGTTTTTAATTGAATATACTGTAAAAAGCGCAGCCATATGAAAATGCCGCCTGAACCTTAACCAGTTCAGACGGCATCTGTTTTTTGTTAAAAAACAATAAACTATAACAATTTCAAACAAGCTAAAAACATCTATAAAATCAACCCGAAACGCAACGGGCGGGCCTATACCGTTGCCGAGGACGATGCCGAGCCTGAAACGTTGCTCCCTGCCGTCAAAAAAAAATCA
>NZ_CQLU01000004.1_6|hypothetical_protein|Aca3_ACF29825.1
GTTCCCTAAGGTGATGGAGCGCCGGGCGGATCGGTTCCGTACCATTCGTACTGCCTGCGGTCCGCCGCCTTGTCCTGATTTTTGTTAATCCGCTATGGTTTAAAGCTTTGTTTCTTAAGTCCGCAGAGTATGCCATGGTTAAACCTTCAACGTCGAGTGTTGTACTATTTTGTTTTTAATTGAATATACTGTAAAAAGCGCAGCCATATGAAAATGCCGCCTGAACCTTAACCAGTTCAGACGGCATCTGTTTTTTGTTAAAAAACAATAAACTATAACAATTTCAAACAAGCTAAAAACATCTATAAAATCAACCCGAAACGCAACGGGCGGACCTATACCGTTGCCGCGGACAATGCCGAGCCTGAAACGTTGCCCCCTGCCGTCAAAAAGAAAATCA
>NZ_CQMJ01000003.1_5|P32053|hypothetical_protein|hypothetical_protein|Aca3_SPY04969.1
TTCCGGAACTCTTAAAAAACAACAGCATCGAACAGGCGCTGCATACCAAGCTTACCCCGGAATCCACACGGTTTATGATTTGCGGTAACCCGGAAATGGTCAAAGACACTTTCCAAACGCTGCTCGATATGGGTTACGCCATGCACCGCAACCGCATTCCCGGTCAAATCATGATGGAAAACGGCTTCTAAAAACGAACGCTCCCAACCCCTACCCACGCCCACACACAAAACAAAATAAAAAACAGCGATATACAAAAACCAATTTGCAAAAACAGACCTCACGCCTATACTGCCACTCACAGCAAGCAACACAAAAAAGCGGGTACAAATTAGGGTACAAAACACAAGCCCGAACACAGAAGCACCCCAACCAAACCCAAAGGCAAAGGCAAACAAAA
>NZ_CQMR01000017.1_5|P32053|hypothetical_protein|hypothetical_protein|Aca3_SPY04969.1|ISXO2-like_transposase_domain_protein
TTCCGGAACTCTTAAAAAACAACAGCATCGAACAGGCGCTGCATACCAAGCTTACCCCGGAATCCACACGGTTTATGATTTGCGGTAACCCGGAAATGGTCAAAGACACTTTCCAAACGCTGCTCGATATGGGTTACGCCATGCACCGCAACCGCATTCCCGGTCAAATCATGATGGAAAACGGCTTCTAAAAACGAACGCTCCCAACCCCTACCCACGCCCACACACAAAACAAAATAAAAAACAGCGATATACAAAAACCAATTTGCAAAAACAGACCTCACGCCTATACTGCCACTCACAGCAAGCAACACAAAAAAGCGGGTACAAATTAGGGTACAAAACACAAGCCCGAACACAGAAGCACCCCAACCAAACCCAAAGGCAAAGGCAAACAAAA
>NZ_CQOD01000006.1_5|Aca3_ACF29825.1
CATTCCGAAACGCAACGGGCGGGCCTATACCGTTGCCGAGGACGATGCCGAGCCTGAAACGTTGCTCCCTGCCGTCAAAAAAAAATCATGCCGGACGGTATTGTTTATGCCGATAGCCCGGGCAGCCGCGGCAAGTCGGACGCGGGCGGTTTTACCCGTTGCCGCATCAACCGTTCCAAGGAATTTGCAGACCGTCGGAACCACATTAACGGCATTGGGAACTTTTGGAATCAGGCAAAACGCGCCTTGCGAAAATACAACGGAATCGACCGCAAACCTTTCCCGCCGTTCTTGAAAGGATGGGAATTTCGATTTAACTTCGGCACACCGTCCCGGCAGCTAAAAATCCTGCGGGATCGGTGTGGAATTTAGGGATAATCTAGTACAGCCACAAAAAATA
>NZ_CQOJ01000007.1_3|P32053|hypothetical_protein|hypothetical_protein|Aca3_SPY04969.1
TTCCGGAACTCTTAAAAAACAACAGCATCGAACAGGCGCTGCATACCAAGCTTACCCCGGAATCCACACGGTTTATGATTTGCGGTAACCCGGAAATGGTCAAAGACACTTTCCAAACGCTGCTCGATATGGGTTACGCCATGCACCGCAACCGCATTCCCGGTCAAATCATGATGGAAAACGGCTTCTAAAAACGAACGCTCCCAACCCCTACCCACGCCCACACACAAAACAAAATAAAAAACAGCGATATACAAAAACCAATTTGCAAAAACAGACCTCACGCCTATACTGCCACTCACAGCAAGCAACACAAAAAAGCGGGTACAAATTAGGGTACAAAACACAAGCCCGAACACAGAAGCACCCCAACCAAACCCAAAGGCAAAGGCAAACAAAA
>NZ_CQOJ01000007.1_5|hypothetical_protein|Aca3_ACF29825.1
TACCGAAACCTGCCGCCGGGCAGTCAAAAAAATAGGGTCTGTACCAGATTAGCAGATATGTTACCCTCGAAATATGAAGATAACACACTGCAAATTAAAGAAAGAAGTACAAAAAGAACCGCTCCGTTCTTTTGTACCGGAAGTTACCGCCCGTTCTGCCGCCGATATTTTGGGTATCCATCCCGATTCGGCGGCACTGTTTTACCGTAAAATCCGCACGGTTACCAACCATCGTTTGGCCTTGGCTGCCGATGAGGTTTTCGAGNNNNNNNNNNNNNNNNNNNNNNNNNNNNNNNNNNNNNNNNNNNNNNNNNNNNNNNNNNNNNNNNNNNNNNNNNNNNNNNNNNNNNNNNNNNNNNNNNNNNNNNNNNNNNNNNCCCTGCCGTCAAAAAGAAAATCA
>NZ_DS999929.1_4|Aca3_ACF29825.1
NNNNNNNNNNNNNNNNNNNNNNNNNNNNNNNNNNNNNNNNNNNNNNNNNNNNNNNNNNNNNNNNNNNNNNNNNNNNNNNNNNNNNNNNNNNNNNNNNNNNNNNNNNNNNNNNNNNNNNNNNNNNNNNNNNNNNNNNNNNNNNNNNNNNNNNNNNNNNNNNNNNNNNNNNNNNNNNNNNNNNNNNNNNNNNNNNNNNNNNNNNNNNNNNNNNNNNNNNNNNNNNNNNNNNNNNNNNNNNNNNNNNNNNNNNNNNNNNNNNNNNNNNNNNNNNNNNNNNNNNNNNNNNNNNNNNNNNNNNNNNNNNNNNNNNNNNNNNNNNNNNNNNNNNNNNNNNNNNNNNNNNNNNNNNNNNNNNNNNNNNNNNNNNNNNNNNNNNNNNNNNNNNNNNNNNNNNNNNNTA
>NZ_DS999962.1_6|Aca3_ACF29825.1
NNNNNNNNNNNNNNNNNNNNNNNNNNNNNNNNNNNNNNNNNNNNNNNNNNNNNNNNNNNNNNNNNNNNNNNNNNNNNNNNNNNNNNNNNNNNNNNNNNNNNNNNNNNNNNNNNNNNNNNNNNNNNNNNNNNNNNNNNNNNNNNNNNNNNNNNNNNNNNNNNNNNNNNNNNNNNNNNNNNNNNNNNNNNNNNNNNNNNNNNNNNNNNNNNNNNNNNNNNNNNNNNNNNNNNNNNNNNNNNNNNNNNNNNNNNNNNNNNNNNNNNNNNNNNNNNNNNNNNNNNNNNNNNNNNNNNNNNNNNNNNCGAATTTCGACTTAACTTCGGCACACCGTCCCGGCAGCTAAAAATCCTGCGGGATCGGTGTGGAATTTAGGGATAATCTAGTACAGCCACAAAAAATA
>NZ_EQ972657.1_4|Aca3_ACF29825.1
NNNNNNNNNNNNNNNNNNNNNNNNNNNNNNNNNNNNNNNNNNNNNNNNNNNNNNNNNNNNNNNNNNNNNNNNNNNNNNNNNNNNNNNNNNNNNNNNNNNNNNNNNNNNNNNNNNNNNNNNNNNNNNNNNNNNNNNNNNNNNNNNNNNNNNNNNNNNNNNNNNNNNNNNNNNNNNNNNNNNNNNNNNNNNNNNNNNNNNNNNNNNNNNNNNNNNNNNNNNNNNNNNNNNNNNNNNNNNNNNNNNNNNNNNNNNNNNNNNNNNNNNNNNNNNNNNNNNNNNNNNNNNNNNNNNNNNNNNNNNNNNNNNNNNNNNNNNNNNNNNNNNNNNNNNNNNNNNNNNNNNNNNNNNNNNNNNNNNNNNNNNNNNNNNNNNNNNNNNNNNNNNNNNNNNNNNNNNNNTA
>NZ_EQ972703.1_6|Aca3_ACF29825.1
NNNNNNNNNNNNNNNNNNNNNNNNNNNNNNNNNNNNNNNNNNNNNNNNNNNNNNNNNNNNNNNNNNNNNNNNNNNNNNNNNNNNNNNNNNNNNNNNNNNNNNNNNNNNNNNNNNNNNNNNNNNNNNNNNNNNNNNNNNNNNNNNNNNNNNNNNNNNNNNNNNNNNNNNNNNNNNNNNNNNNNNNNNNNNNNNNNNNNNNNNNNNNNNNNNNNNNNNNNNNNNNNNNNNNNNNNNNNNNNNNNNNNNNNNNNNNNNNNNNNNNNNNNNNNNNNNNNNNNNNNNNNNNNNNNNNNNNNNNNNNNNNNNNNNNNNNNNNNNNNNNNNNNNNNNNNNNNNNNNNNNNNNNNNNNNNNNNNNNNNNNNNNNNNNNNNNNNNNNNNNNNNNNNNNNNNNNNNNNTA
>NZ_EQ972846.1_3|Aca3_ACF29825.1
NNNNNNNNNNNNNNNNNNNNNNNNNNNNNNNNNNNNNNNNNNNNNNNNNNNNNNNNNNNNNNNNNNNNNNNNNNNNNNNNNNNNNNNNNNNNNNNNNNNNNNNNNNNNNNNNNNNNNNNNNNNNNNNNNNNNNNNNNNNNNNNNNNNNNNNNNNNNNNNNNNNNNNNNNNNNNNNNNNNNNNNNNNNNNNNNNNNNNNNNNNNNNNNNNNNNNNNNNNNNNNNNNNNNNNNNNNNNNNNNNNNNNNNNNNNNNNNNNNNNNNNNNNNNNNNNNNNNNNNNNNNNNNNNNNNNNNNNNNNNNNNNNNNNNNNNNNNNNNNNNNNNNNNNNNNNNNNNNNNNNNNNNNNNNNNNNNNNNNNNNNNNNNNNNNNNNNNNNNNNNNNNNNNNNNNNNNNNNNTA
>NZ_EQ972900.1_4|Aca3_ACF29825.1
NNNNNNNNNNNNNNNNNNNNNNNNNNNNNNNNNNNNNNNNNNNNNNNNNNNNNNNNNNNNNNNNNNNNNNNNNNNNNNNNNNNNNNNNNNNNNNNNNNNNNNNNNNNNNNNNNNNNNNNNNNNNNNNNNNNNNNNNNNNNNNNNNNNNNNNNNNNNNNNNNNNNNNNNNNNNNNNNNNNNNNNNNNNNNNNNNNNNNNNNNNNNNNNNNNNNNNNNNNNNNNNNNNNNNNNNNNNNNNNNNNNNNNNNNNNNNNNNNNNNNNNNNNNNNNNNNNNNNNNNNNNNNNNNNNNNNNNNNNNNNNNNNNNNNNNNNNNNNNNNNNNNNNNNNNNNNNNNNNNNNNNNNNNNNNNNNNNNNNNNNNNNNNNNNNNNNNNNNNNNNNNNNNNNNNNNNNNNNNTA
>NZ_EQ972961.1_4|Aca3_ACF29825.1
NNNNNNNNNNNNNNNNNNNNNNNNNNNNNNNNNNNNNNNNNNNNNNNNNNNNNNNNNNNNNNNNNNNNNNNNNNNNNNNNNNNNNNNNNNNNNNNNNNNNNNNNNNNNNNNNNNNNNNNNNNNNNNNNNNNNNNNNNNNNNNNNNNNNNNNNNNNNNNNNNNNNNNNNNNNNNNNNNNNNNNNNNNNNNNNNNNNNNNNNNNNNNNNNNNNNNNNNNNNNNNNNNNNNNNNNNNNNNNNNNNNNNNNNNNNNNNNNNNNNNNNNNNNNNNNNNNNNNNNNNNNNNNNNNNNNNNNNNNNNNNNNNNNNNNNNNNNNNNNNNNNNNNNNNNNNNNNNNNNNNNNNNNNNNNNNNNNNNNNNNNNNNNNNNNNNNNNNNNNNNNNNNNNNNNNNNNNNNNTA
>NZ_EQ973002.1_4|Aca3_ACF29825.1
NNNNNNNNNNNNNNNNNNNNNNNNNNNNNNNNNNNNNNNNNNNNNNNNNNNNNNNNNNNNNNNNNNNNNNNNNNNNNNNNNNNNNNNNNNNNNNNNNNNNNNNNNNNNNNNNNNNNNNNNNNNNNNNNNNNNNNNNNNNNNNNNNNNNNNNNNNNNNNNNNNNNNNNNNNNNNNNNNNNNNNNNNNNNNNNNNNNNNNNNNNNNNNNNNNNNNNNNNNNNNNNNNNNNNNNNNNNNNNNNNNNNNNNNNNNNNNNNNNNNNNNNNNNNNNNNNNNNNNNNNNNNNNNNNNNNNNNNNNNNNNNNNNNNNNNNNNNNNNNNNNNNNNNNNNNNNNNNNNNNNNNNNNNNNNNNNNNNNNNNNNNNNNNNNNNNNNNNNNNNNNNNNNNNNNNNNNNNNNTA
>NZ_EQ973043.1_4|Aca3_ACF29825.1
NNNNNNNNNNNNNNNNNNNNNNNNNNNNNNNNNNNNNNNNNNNNNNNNNNNNNNNNNNNNNNNNNNNNNNNNNNNNNNNNNNNNNNNNNNNNNNNNNNNNNNNNNNNNNNNNNNNNNNNNNNNNNNNNNNNNNNNNNNNNNNNNNNNNNNNNNNNNNNNNNNNNNNNNNNNNNNNNNNNNNNNNNNNNNNNNNNNNNNNNNNNNNNNNNNNNNNNNNNNNNNNNNNNNNNNNNNNNNNNNNNNNNNNNNNNNNNNNNNNNNNNNNNNNNNNNNNNNNNNNNNNNNNNNNNNNNNNNNNNNNNNNNNNNNNNNNNNNNNNNNNNNNNNNNNNNNNNNNNNNNNNNNNNNNNNNNNNNNNNNNNNNNNNNNNNNNNNNNNNNNNNNNNNNNNNNNNNNNNTA
>NZ_EQ973093.1_5|Aca3_ACF29825.1
NNNNNNNNNNNNNNNNNNNNNNNNNNNNNNNNNNNNNNNNNNNNNNNNNNNNNNNNNNNNNNNNNNNNNNNNNNNNNNNNNNNNNNNNNNNNNNNNNNNNNNNNNNNNNNNNNNNNNNNNNNNNNNNNNNNNNNNNNNNNNNNNNNNNNNNNNNNNNNNNNNNNNNNNNNNNNNNNNNNNNNNNNNNNNNNNNNNNNNNNNNNNNNNNNNNNNNNNNNNNNNNNNNNNNNNNNNNNNNNNNNNNNNNNNNNNNNNNNNNNNNNNNNNNNNNNNNNNNNNNNNNNNNNNNNNNNNNNNNNNNNNNNNNNNNNNNNNNNNNNNNNNNNNNNNNNNNNNNNNNNNNNNNNNNNNNNNNNNNNNNNNNNNNNNNNNNNNNNNNNNNNNNNNNNNNNNNNNNNTA
>NZ_FEPG01000023.1_5|hypothetical_protein|Aca3_SPY04969.1|Aca3_ACF29825.1
TCAAATTCGCCCACAACGCCATCCGACGACTGGGCTATGACGGCAGCACCCCCGGCAAATCCAAACACACAATGCACGGATTCCGCCACCTCTTCACCAACATCAGCCTGACCGCCGGAAAAGACACCCTCACAACAGACCTCGCCCTCGGCCACATCAGCCGCGCCGCCCTCCAACGCGCCGGCTTCTCAAGCCTGCACCACTACCTGACCGCCGACAGCTACCGCCTCCAAGAGCGGCGCGAACTCGCCGAATGGTACAGCCGCCGCCACCGCCAAGCATACGAAGCCGCCGCCCAAAACACTTGCAATAAAACCTAAAAGGTATCAATATATACACATGGCAGACATCCTACCATCCGACAAGCGGCGGCAACCGCCAAAAACGAAAGGAAGTACGA
>NZ_FEPI01000019.1_5|EFM05431.1|EJU54830.1|Aca3_WP_061384811.1
ATCGCTATTCAGACAGCACCGATTGCCGACGGCAGCAGGGAAAGTAAGGAAACCGGCGCGAAGATTTTGAAAATGGCTGCTGAATTGGCAGGGGAATTTGCGGATAATCCCGAACAACAAGCCAAAGATTCTTTTGTAAAAGACGGTGTTCGCTATGGTGTAGCACTCACGCCGGGACTGCCTTTTATGTTTACATTTGGTTTTGAAGAATAAATCTAACCCTATCAGCAAACGGCAAATTAATTACCTTTGGTTTCAAAGGTTTATTAAATTTGCCGTTTTTTGTTTAAAAAAGTGCTTGTGATACATCATTTAATGATGTAATATACACACATGGACAGACAACAAGCCTGCCACCGACACCTTGACGGATTCAAGGATAAACGAAAGGATTTCAAAA
>NZ_FEPL01000015.1_6|Aca3_SPY04969.1|Aca3_ACF29825.1
CCGAATGGTACAGCCGCCGCCACCGCCAAGCATACGAAGCCGCCGCCCAAAACACTTGCAATAAAACCTAAAAGGTATCAATATATACACATGGCAGACATCCTACCATCCGACAAGCGGCGGCAACCGCCAAAAACGAAAGGAAGTACGATGAACATAATCGAACAAGAAATGAAACACTCCAGTCTGAGAAAAGTAGATGCCGAAATCGCCAAAATCATTGCAGACGCGCACAAAATCAACGCCGAATCCGTAAAATAGCCCAAGAATCCCGATGGTATCCCATGATGGCGGCCACCGGGCTGGTTACCGCCATCGCCGCCGTGTTGGCACTGATATTCAAATTTGCCTGACCACAAGCCCCGCGAGGGGCTTTATCCCCCGAACAACCCGAACAAAA
>NZ_FEPW01000020.1_5|hypothetical_protein|Aca3_SPY04969.1|Aca3_ACF29825.1
TCAAATTCGCCCACAACGCCATCCGACGACTGGGCTATGACGGCAGCACCCCCGGCAAATCCAAACACACAATGCACGGATTCCGCCACCTCTTCACCAACATCAGCCTGACCGCCGGAAAAGACACCCTCACAACAGACCTCGCCCTCGGCCACATCAGCCGCGCCGCCCTCCAACGCGCCGGCTTCTCAAGCCTGCACCACTACCTGACCGCCGACAGCTACCGCCTCCAAGAGCGGCGCGAACTCGCCGAATGGTACAGCCGCCGCCACCGCCAAGCATACGAAGCCGCCGCCCAAAACACTTGCAATAAAACCTAAAAGGTATCAATATATACACATGGCAGACATCCTACCATCCGACAAGCGGCGGCAACCGCCAAAAACGAAAGGAAGTACGA
>NZ_FEQE01000019.1_5|EFM05431.1|EJU54830.1|Aca3_WP_061384811.1
TCGCTATTCAGACAGCACCGATTGCCGACGGCAGCAGGGAAAATAAGGAAACTGGAGCGAAGATTTTAAAAATGGCCACCAAATTGGCAGGAGAATTCGCGGAGAATCCTGAAAAACAAGCCAAGGATTTCCTCGTAAAAGACGGCTTCAAGTATGGTGTTGCCCTCACGCCGGGAATGCCTTTTATGTTTACCGTTGAGGTGGAAGAATAGATTTAATTCTATTAAATAAACGGCAAATTAATTACCTTTGGTTTCAAAGGTTTATTAAATTTGCCGTTTTTTGTTTAAAAAAGTGCTTGTGATACATCATTTAATGATGTAATATACACACATGGACAGACAACAAGCCTGCCACCGACACCTTGACGGATTCAAGGATAAACGAAAGGATTTCAAAA
>NZ_FEQJ01000020.1_6|Aca3_SPY04969.1|Aca3_ACF29825.1
CCGAATGGTACAGCCGCCGCCACCGCCAAGCATACGAAGCCGCCGCCCAAAACACTTGCAATAAAACCTAAAAGGTATCAATATATACACATGGCAGACATCCTACCATCCGACAAGCGGCGGCAACCGCCAAAAACGAAAGGAAGTACGATGAACATAATCGAACAAGAAATGAAACACTCCAGTCTGAGAAAAGTAGATGCCGAAATCGCCAAAATCATTGCAGACGCGCACAAAATCAACGCCGAATCCGTAAAATAGCCCAAGAATCCCGATGGTATCCCATGATGGCGGCCACCGGGCTGGTTACCGCCATCGCCGCCGTGTTGGCACTGATATTCAAATTTGCCTGACCACAAGCCCCGCGAGGGGCTTTATCCCCCGAACAACCCGAACAAAA
>NZ_FEQS01000028.1_6|Aca3_SPY04969.1|Aca3_ACF29825.1
CCGAATGGTACAGCCGCCGCCACCGCCAAGCATACGAAGCCGCCGCCCAAAACACTTGCAATAAAACCTAAAAGGTATCAATATATACACATGGCAGACATCCTACCATCCGACAAGCGGCGGCAACCGCCAAAAACGAAAGGAAGTACGATGAACATAATCGAACAAGAAATGAAACACTCCAGTCTGAGAAAAGTAGATGCCGAAATCGCCAAAATCATTGCAGACGCGCACAAAATCAACGCCGAATCCGTAAAATAGCCCAAGAATCCCGATGGTATCCCATGATGGCGGCCACCGGGCTGGTTACCGCCATCGCCGCCGTGTTGGCACTGATATTCAAATTTGCCTGACCACAAGCCCCGCGAGGGGCTTTATCCCCCGAACAACCCGAACAAAA
>NZ_FERN01000021.1_4|Aca3_SPY04969.1|Aca3_ACF29825.1
CCGAATGGTACAGCCGCCGCCACCGCCAAGCATACGAAGCCGCCGCCCAAAACACTTGCAATAAAACCTAAAAGGTATCAATATATACACATGGCAGACATCCTACCATCCGACAAGCGGCGGCAACCGCCAAAAACGAAAGGAAGTACGATGAACATAATCGAACAAGAAATGAAACACTCCAGTCTGAGAAAAGTAGATGCCGAAATCGCCAAAATCATTGCAGACGCGCACAAAATCAACGCCGAATCCGTAAAATAGCCCAAGAATCCCGATGGTATCCCATGATGGCGGCCACCGGGCTGGTTACCGCCATCGCCGCCGTGTTGGCACTGATATTCAAATTTGCCTGACCACAAGCCCCGCGAGGGGCTTTATCCCCCGAACAACCCGAACAAAA
>NZ_FETD01000009.1_5|anti_CRISPR0119_WP_042743676.1__AcrIIC3_II-C_+_Neisseria_meningitidis|EJU54830.1|Aca3_WP_061384811.1
TCGCTATTCAGACAGCACCGATTGCCGACGGCAGCAGGGAAAATAAGGAAACTGGAGCGAAGATTTTAAAAATGGCCACCAAATTGGCAGGAGAATTCGCGGAGAATCCTGAAAAACAAGCCAAGGATTTCCTCGTAAAAGACGGCTTCAAGTATGGTGTTGCCCTCACGCCGGGAATGCCTTTTATGTTTACCGTTGAGGTGGAAGAATAGATTTAATTCTATTAAATAAACGGCAAATTAATTACCTTTGGTTTCAAAGGTTTATTAAATTTGCCGTTTTTTGTTTAAAAAAGTGCTTGTGATACATCATTTAATGATGTAATATACACACATGGACAGACAACAAGCCTGCCACCGACACCTTGACGGATTCAAGGATAAACGAAAGGATTTCAAAA
>NZ_FETG01000011.1_5|EFM05431.1|anti_CRISPR0063_WP_042743678.1__AcrIIC2_II-C_+_Neisseria_meningitidis|Aca3_WP_002255676.1
GAACCGACCGCCGCGCGTTTCAATGCCGACCCCGCCCGCCATTACGAAGCCTCGGGCTGCGCGGGCAAACTGATGGTTTTTGCCGTCCGTTTGGACACCTTCCCGCAAGAAAAACAAACCGCCGTGTTCTCGACTGTATCTACTGAAAAATAATATATTGAAAAATAATATATAATATATTTTTATTATTCTTATGGTGCAAATAAAGCACATTGTGCATTGGAAATAAAAACGGCAAATTAATTACCTTTGTTTTTAAAGGTTTATTAAATTGGCGGTTTTTTGTTTGAAAAAATGCTTGTGATACATCATTTTTTGATGTATCATACACACATCGGCAGACAACAAGCCTGCCGCCGCCACCTTGACGGTTTCAAGGATAAACGAAAGGATTTCAAAA
>NZ_FETM01000005.1_6|Aca3_SPY04969.1|Aca3_ACF29825.1
CCGAATGGTACAGCCGCCGCCACCGCCAAGCATACGAAGCCGCCGCCCAAAACACTTGCAATAAAACCTAAAAGGTATCAATATATACACATGGCAGACATCCTACCATCCGACAAGCGGCGGCAACCGCCAAAAACGAAAGGAAGTACGATGAACATAATCGAACAAGAAATGAAACACTCCAGTCTGAGAAAAGTAGATGCCGAAATCGCCAAAATCATTGCAGACGCGCACAAAATCAACGCCGAATCCGTAAAATAGCCCAAGAATCCCGATGGTATCCCATGATGGCGGCCACCGGGCTGGTTACCGCCATCGCCGCCGTGTTGGCACTGATATTCAAATTTGCCTGACCACAAGCCCCGCGAGGGGCTTTATCCCCCGAACAACCCGAACAAAA
>NZ_FETN01000014.1_7|hypothetical_protein|Aca3_SPY04969.1|Aca3_ACF29825.1
GGCAAATCCAAACACACAATGCACGGATTCCGCCACCTCTTCACCAACATCAGCCTGACCGCCGGAAAAGACACCCTCACAACAGACCTCGCCCTCGGCCACATCAGCCGCGCCGCCCTCCAACGCGCCGACTTCTCAAGCCTGCACCACTACCTGACCGCCGACAGCTACCGCCTCCAAGAGCGGCGCGAACTCGCCGAATGGTACAGCCGCCGCCACCGCCAAGCATACGAAGCCGCCGCCAAAACCCCGCAAAACAAAAAACCGCCTGAAAAAAATTCAGACGGCATCCTGCCCAAAACACTTGCAATAAAACCTAAAAGGTATTAATGTACACACATGGCAGACATCCTGCCATCCGACAAGCGGCGGCAACCGCCAAAAACGAAAGGAAATCCAA
>NZ_FETT01000022.1_5|hypothetical_protein|Aca3_SPY04969.1|Aca3_ACF29825.1
TCAAATTCGCCCACAACGCCATCCGACGACTGGGCTATGACGGCAGCACCCCCGGCAAATCCAAACACACAATGCACGGATTCCGCCACCTCTTCACCAACATCAGCCTGACCGCCGGAAAAGACACCCTCACAACAGACCTCGCCCTCGGCCACATCAGCCGCGCCGCCCTCCAACGCGCCGGCTTCTCAAGCCTGCACCACTACCTGACCGCCGACAGCTACCGCCTCCAAGAGCGGCGCGAACTCGCCGAATGGTACAGCCGCCGCCACCGCCAAGCATACGAAGCCGCCGCCCAAAACACTTGCAATAAAACCTAAAAGGTATCAATATATACACATGGCAGACATCCTACCATCCGACAAGCGGCGGCAACCGCCAAAAACGAAAGGAAGTACGA
>NZ_FEUD01000032.1_6|hypothetical_protein|Aca3_SPY04969.1|Aca3_ACF29825.1
GGCAAATCCAAACACACAATGCACGGATTCCGCCACCTCTTCACCAACATCAGCCTGACCGCCGGAAAAGACACCCTCACAACAGACCTCGCCCTCGGCCACATCAGCCGCGCCGCCCTCCAACGCGCCGGCTTCTCAAGCCTGCACCACTACCTGACCGCCGACAGCTACCGCCTCCAAGAGCGGCGCGAACTCGCCGAATGGTACAGCCGCCGCCACCGCCAAGCATACGAAGCCGCCGCCAAAACCCCGCAAAACAAAAAACCGCCTGAAAAAAATTCAGACGGCATCCTGCCCAAAACACTTGCAATAAAACCTAAAAGGTATTAATGTACACACATGGCAGACATCCTGCCATCCGACAAGCGGCGGCAACCGCCAAAAACGAAAGGAAATCCAA
>NZ_FEUV01000018.1_5|hypothetical_protein|Aca3_SPY04969.1|Aca3_ACF29825.1
TCAAATTCGCCCACAACGCCATCCGACGACTGGGCTATGACGGCAGCACCCCCGGCAAATCCAAACACACAATGCACGGATTCCGCCACCTCTTCACCAACATCAGCCTGACCGCCGGAAAAGACACCCTCACAACAGACCTCGCCCTCGGCCACATCAGCCGCGCCGCCCTCCAACGCGCCGGCTTCTCAAGCCTGCACCACTACCTGACCGCCGACAGCTACCGCCTCCAAGAGCGGCGCGAACTCGCCGAATGGTACAGCCGCCGCCACCGCCAAGCATACGAAGCCGCCGCCCAAAACACTTGCAATAAAACCTAAAAGGTATCAATATATACACATGGCAGACATCCTACCATCCGACAAGCGGCGGCAACCGCCAAAAACGAAAGGAAGTACGA
>NZ_FEVY01000001.1_6|hypothetical_protein|Aca3_SPY04969.1|Aca3_EHP15430.1
TCAAATTCGCCCACAACGCCATCCGACGACTGGGCTATGACGGCAGCACCCCCGGCAAATCCAAACACACAATGCACGGATTCCGCCACCTCTTCACCAACATCAGCCTGACCGCCGGAAAAGACACCCTCACAACAGACCTCGCCCTCGGCCACATCAGCCGCGCCGCCCTCCAACGCGCCGGCTTCTCAAGCCTGCACCACTACCTGACCGCCGACAGCTACCGCCTCCAAGAGCGGCGCGAACTCGCCGAATGGTACAGCCGCCGCCACCGCCAAGCATACGAAGCCGCCGCCCAAAACACTTGCAATAAAACCTAAAAGGTATTAATGTACACACATGGCAGACATCCTGCCATCCGACAAGCGGCGGCAACCGCCAAAAACGAAAGGAAATCCAA
>NZ_FEWJ01000041.1_5|Aca3_SPY04969.1|Aca3_ACF29825.1
CCGAATGGTACAGCCGCCGCCACCGCCAAGCATACGAAGCCGCCGCCCAAAACACTTGCAATAAAACCTAAAAGGTATCAATATATACACATGGCAGACATCCTACCATCCGACAAGCGGCGGCAACCGCCAAAAACGAAAGGAAGTACGATGAACATAATCGAACAAGAAATGAAACACTCCAGTCTGAGAAAAGTAGATGCCGAAATCGCCAAAATCATTGCAGACGCGCACAAAATCAACGCCGAATCCGTAAAATAGCCCAAGAATCCCGATGGTATCCCATGATGGCGGCCACCGGGCTGGTTACCGCCATCGCCGCCGTGTTGGCACTGATATTCAAATTTGCCTGACCACAAGCCCCGCGAGGGGCTTTATCCCCCGAACAACCCGAACAAAA
>NZ_FEWN01000010.1_6|hypothetical_protein|Aca3_SPY04969.1|Aca3_ACF29825.1
GGCAAATCCAAACACACAATGCACGGATTCCGCCACCTCTTCACCAACATCAGCCTGACCGCCGGAAAAGACACCCTCACAACAGACCTCGCCCTCGGCCACATCAGCCGCGCCGCCCTCCAACGCGCCGGCTTCTCAAGCCTGCACCACTACCTGACCGCCGACAGCTACCGCCTCCAAGAGCGGCGCGAACTCGCCGAATGGTACAGCCGCCGCCACCGCCAAGCATACGAAGCCGCCGCCAAAACCCCGCAAAACAAAAAACCGCCTGAAAAAAATTCAGACGGCATCCTGCCCAAAACACTTGCAATAAAACCTAAAAGGTATTAATGTACACACATGGCAGACATCCTGCCATCCGACAAGCGGCGGCAACCGCCAAAAACGAAAGGAAATCCAA
>NZ_FEWU01000021.1_5|hypothetical_protein|Aca3_SPY04969.1|Aca3_ACF29825.1
TCAAATTCGCCCACAACGCCATCCGACGACTGGGCTATGACGGCAGCACCCCCGGCAAATCCAAACACACAATGCACGGATTCCGCCACCTCTTCACCAACATCAGCCTGACCGCCGGAAAAGACACCCTCACAACAGACCTCGCCCTCGGCCACATCAGCCGCGCCGCCCTCCAACGCGCCGGCTTCTCAAGCCTGCACCACTACCTGACCGCCGACAGCTACCGCCTCCAAGAGCGGCGCGAACTCGCCGAATGGTACAGCCGCCGCCACCGCCAAGCATACGAAGCCGCCGCCCAAAACACTTGCAATAAAACCTAAAAGGTATCAATATATACACATGGCAGACATCCTACCATCCGACAAGCGGCGGCAACCGCCAAAAACGAAAGGAAGTACGA
>NZ_FEXH01000021.1_6|Aca3_SPY04969.1|Aca3_ACF29825.1
CCGAATGGTACAGCCGCCGCCACCGCCAAGCATACGAAGCCGCCGCCCAAAACACTTGCAATAAAACCTAAAAGGTATCAATATATACACATGGCAGACATCCTACCATCCGACAAGCGGCGGCAACCGCCAAAAACGAAAGGAAGTACGATGAACATAATCGAACAAGAAATGAAACACTCCAGTCTGAGAAAAGTAGATGCCGAAATCGCCAAAATCATTGCAGACGCGCACAAAATCAACGCCGAATCCGTAAAATAGCCCAAGAATCCCGATGGTATCCCATGATGGCGGCCACCGGGCTGGTTACCGCCATCGCCGCCGTGTTGGCACTGATATTCAAATTTGCCTGACCACAAGCCCCGCGAGGGGCTTTATCCCCCGAACAACCCGAACAAAA
>NZ_FEXN01000018.1_6|Aca3_SPY04969.1|Aca3_ACF29825.1
CCGAATGGTACAGCCGCCGCCACCGCCAAGCATACGAAGCCGCCGCCCAAAACACTTGCAATAAAACCTAAAAGGTATCAATATATACACATGGCAGACATCCTACCATCCGACAAGCGGCGGCAACCGCCAAAAACGAAAGGAAGTACGATGAACATAATCGAACAAGAAATGAAACACTCCAGTCTGAGAAAAGTAGATGCCGAAATCGCCAAAATCATTGCAGACGCGCACAAAATCAACGCCGAATCCGTAAAATAGCCCAAGAATCCCGATGGTATCCCATGATGGCGGCCACCGGGCTGGTTACCGCCATCGCCGCCGTGTTGGCACTGATATTCAAATTTGCCTGACCACAAGCCCCGCGAGGGGCTTTATCCCCCGAACAACCCGAACAAAA
>NZ_FEXO01000020.1_6|Aca3_SPY04969.1|Aca3_ACF29825.1
CCGAATGGTACAGCCGCCGCCACCGCCAAGCATACGAAGCCGCCGCCCAAAACACTTGCAATAAAACCTAAAAGGTATCAATATATACACATGGCAGACATCCTACCATCCGACAAGCGGCGGCAACCGCCAAAAACGAAAGGAAGTACGATGAACATAATCGAACAAGAAATGAAACACTCCAGTCTGAGAAAAGTAGATGCCGAAATCGCCAAAATCATTGCAGACGCGCACAAAATCAACGCCGAATCCGTAAAATAGCCCAAGAATCCCGATGGTATCCCATGATGGCGGCCACCGGGCTGGTTACCGCCATCGCCGCCGTGTTGGCACTGATATTCAAATTTGCCTGACCACAAGCCCCGCGAGGGGCTTTATCCCCCGAACAACCCGAACAAAA
>NZ_FEXV01000022.1_5|hypothetical_protein|Aca3_SPY04969.1|Aca3_ACF29825.1
TCAAATTCGCCCACAACGCCATCCGACGACTGGGCTATGACGGCAGCACCCCCGGCAAATCCAAACACACAATGCACGGATTCCGCCACCTCTTCACCAACATCAGCCTGACCGCCGGAAAAGACACCCTCACAACAGACCTCGCCCTCGGCCACATCAGCCGCGCCGCCCTCCAACGCGCCGGCTTCTCAAGCCTGCACCACTACCTGACCGCCGACAGCTACCGCCTCCAAGAGCGGCGCGAACTCGCCGAATGGTACAGCCGCCGCCACCGCCAAGCATACGAAGCCGCCGCCCAAAACACTTGCAATAAAACCTAAAAGGTATCAATATATACACATGGCAGACATCCTACCATCCGACAAGCGGCGGCAACCGCCAAAAACGAAAGGAAGTACGA
>NZ_FEZL01000018.1_6|hypothetical_protein|Aca3_SPY04969.1|Aca3_ACF29825.1
GGCAAATCCAAACACACAATGCACGGATTCCGCCACCTCTTCACCAACATCAGCCTGACCGCCGGAAAAGACACCCTCACAACAGACCTCGCCCTCGGCCACATCAGCCGCGCCGCCCTCCAACGCGCCGGCTTCTCAAGCCTGCACCACTACCTGACCGCCGACAGCTACCGCCTCCAAGAGCGGCGCGAACTCGCCGAATGGTACAGCCGCCGCCACCGCCAAGCATACGAAGCCGCCGCCAAAACCCCGCAAAACAAAAAACCGCCTGAAAAAAATTCAGACGGCATCCTGCCCAAAACACTTGCAATAAAACCTAAAAGGTATTAATGTACACACATGGCAGACATCCTGCCATCCGACAAGCGGCGGCAACCGCCAAAAACGAAAGGAAATCCAA
>NZ_FEZO01000023.1_6|hypothetical_protein|Aca3_SPY04969.1|Aca3_AHW75649.1
CGGCAAATCCAAACACACAATGCACGGATTCCGCCACCTCTTCACCAACATCAGCCTGACCGCCGGAAAAGACACCCTCACAACAGACCTCGCCCTCGGCCACATCAGCCGCGCCGCCCTCCAACGCGCCGGCTTCTCAAGCCTGCACCACTACCTACCGCCGACAGCTACCGCCTCCAAGAGCGGCGCGAACTCGCCGAATGGTACAGCCGCCGCCACCGCCAAGCATACGAAGCCGCCGCCAAAACCCCGCAAAACAAAAAACCGCCTGAAAAAAATTCAGACGGCATCCTGCCCAAAACACTTGCAATAAAACCTAAAAGGTATTAATGTACACACATGGCAGACATCCTGCCATCCGACAAGCGGCGGCAACCGCCAAAAACGAAAGGAAATCCAA
>NZ_FEZT01000007.1_6|hypothetical_protein|Aca3_SPY04969.1|Aca3_CWO23629.1
TCAAATTCGCCCACAACGCCATCCGACGACTGGGCTATGACGGCAGCACCCCCGGCAAATCCAAACACACAATGCACGGATTCCGCCACCTCTTCACCAACATCAGCCTGACCGCCGGAAAAGACACCCTCACAACAGACCTCGCCCTCGGCCACATCAGCCGCGCCGCCCTCCAACGCGCCGGCTTCTCAAGCCTGCACCACTACCTGACCGCCGACAGCTACCGCCTCCAAGAGCGGCGCGAACTCGCCGAATGGTACAGCCGCCGCCACCGCCAAGCATACGAAGCCGCCGCCCAAAACACTTGCAATAAAACCTAAAAGGTATTAATATACACACATGGCAGACATCCTGCCATCCGACAAGCGGCGGCAACCGCCAAAAACGAAAGGAAATCCAA
>NZ_FEZV01000008.1_5|hypothetical_protein|1201008272|Aca3_EHP15430.1
TCAAATTCGCCCACAACGCCATCCGACGACTGGGCTATGACGGCAGCACCCCCGGCAAATCCAAACACACAATGCACGGATTCCGCCACCTCTTCACCAACATCAGCCTGACCGCCGGAAAAGGCACCCTCACAACAGACCTCGCCCTCGGCCACATCAGCCGCGCCGCCCTCCAACGCGCCGGCTTCTCAAGCCTGCACCACTACCTGACCGCCGACAGCTACCGCCTCCAAGAGCGGCGCGAACTCGCCGAATGGTACAGCCGCCGCCACCGCCAAGCATACGAAGCCGCCGCCCAAAACACTTGCAATAAAACCTAAAAGGTATCAATATATACACATGGCAGACATCCTACCATCCGACAAGCGGCGGCAACCGCCAAAAACGAAAGGAAGTACGA
>NZ_FEZW01000001.1_6|hypothetical_protein|Aca3_SPY04969.1|Aca3_AHW75649.1
CGGCAAATCCAAACACACAATGCACGGATTCCGCCACCTCTTCACCAACATCAGCCTGACCGCCGGAAAAGACACCCTCACAACAGACCTCGCCCTCGGCCACATCAGCCGCGCCGCCCTCCAACGCGCCGGCTTCTCAAGCCTGCACCACTACCTACCGCCGACAGCTACCGCCTCCAAGAGCGGCGCGAACTCGCCGAATGGTACAGCCGCCGCCACCGCCAAGCATACGAAGCCGCCGCCAAAACCCCGCAAAACAAAAAACCGCCTGAAAAAAATTCAGACGGCATCCTGCCCAAAACACTTGCAATAAAACCTAAAAGGTATTAATGTACACACATGGCAGACATCCTGCCATCCGACAAGCGGCGGCAACCGCCAAAAACGAAAGGAAATCCAA
>NZ_FFAI01000018.1_6|Aca3_SPY04969.1|Aca3_ACF29825.1
CCGAATGGTACAGCCGCCGCCACCGCCAAGCATACGAAGCCGCCGCCCAAAACACTTGCAATAAAACCTAAAAGGTATCAATATATACACATGGCAGACATCCTACCATCCGACAAGCGGCGGCAACCGCCAAAAACGAAAGGAAGTACGATGAACATAATCGAACAAGAAATGAAACACTCCAGTCTGAGAAAAGTAGATGCCGAAATCGCCAAAATCATTGCAGACGCGCACAAAATCAACGCCGAATCCGTAAAATAGCCCAAGAATCCCGATGGTATCCCATGATGGCGGCCACCGGGCTGGTTACCGCCATCGCCGCCGTGTTGGCACTGATATTCAAATTTGCCTGACCACAAGCCCCGCGAGGGGCTTTATCCCCCGAACAACCCGAACAAAA
>NZ_FFAL01000021.1_6|Aca3_SPY04969.1|Aca3_ACF29825.1
CCGAATGGTACAGCCGCCGCCACCGCCAAGCATACGAAGCCGCCGCCCAAAACACTTGCAATAAAACCTAAAAGGTATCAATATATACACATGGCAGACATCCTACCATCCGACAAGCGGCGGCAACCGCCAAAAACGAAAGGAAGTACGATGAACATAATCGAACAAGAAATGAAACACTCCAGTCTGAGAAAAGTAGATGCCGAAATCGCCAAAATCATTGCAGACGCGCACAAAATCAACGCCGAATCCGTAAAATAGCCCAAGAATCCCGATGGTATCCCATGATGGCGGCCACCGGGCTGGTTACCGCCATCGCCGCCGTGTTGGCACTGATATTCAAATTTGCCTGACCACAAGCCCCGCGAGGGGCTTTATCCCCCGAACAACCCGAACAAAA
>NZ_FFAM01000001.1_4|Aca3_SPY04969.1|Aca3_ACF29825.1
CCGAATGGTACAGCCGCCGCCACCGCCAAGCATACGAAGCCGCCGCCCAAAACACTTGCAATAAAACCTAAAAGGTATCAATATATACACATGGCAGACATCCTACCATCCGACAAGCGGCGGCAACCGCCAAAAACGAAAGGAAGTACGATGAACATAATCGAACAAGAAATGAAACACTCCAGTCTGAGAAAAGTAGATGCCGAAATCGCCAAAATCATTGCAGACGCGCACAAAATCAACGCCGAATCCGTAAAATAGCCCAAGAATCCCGATGGTATCCCATGATGGCGGCCACCGGGCTGGTTACCGCCATCGCCGCCGTGTTGGCACTGATATTCAAATTTGCCTGACCACAAGCCCCGCGAGGGGCTTTATCCCCCGAACAACCCGAACAAAA
>NZ_FFBB01000024.1_6|Aca3_SPY04969.1|Aca3_ACF29825.1
CCGAATGGTACAGCCGCCGCCACCGCCAAGCATACGAAGCCGCCGCCCAAAACACTTGCAATAAAACCTAAAAGGTATCAATATATACACATGGCAGACATCCTACCATCCGACAAGCGGCGGCAACCGCCAAAAACGAAAGGAAGTACGATGAACATAATCGAACAAGAAATGAAACACTCCAGTCTGAGAAAAGTAGATGCCGAAATCGCCAAAATCATTGCAGACGCGCACAAAATCAACGCCGAATCCGTAAAATAGCCCAAGAATCCCGATGGTATCCCATGATGGCGGCCACCGGGCTGGTTACCGCCATCGCCGCCGTGTTGGCACTGATATTCAAATTTGCCTGACCACAAGCCCCGCGAGGGGCTTTATCCCCCGAACAACCCGAACAAAA
>NZ_FFCB01000016.1_6|hypothetical_protein|Aca3_SPY04969.1|Aca3_ACF29825.1
GGCAAATCCAAACACACAATGCACGGATTCCGCCACCTCTTCACCAACATCAGCCTGACCGCCGGAAAAGACACCCTCACAACAGACCTCGCCCTCGGCCACATCAGCCGCGCCGCCCTCCAACGCGCCGGCTTCTCAAGCCTGCACCACTACCTGACCGCCGACAGCTACCGCCTCCAAGAGCGGCGCGAACTCGCCGAATGGTACAGCCGCCGCCACCGCCAAGCATACGAAGCCGCCGCCAAAACCCCGCAAAACAAAAAACCGCCTGAAAAAAATTCAGACGGCATCCTGCCCAAAACACTTGCAATAAAACCTAAAAGGTATTAATGTACACACATGGCAGACATCCTGCCATCCGACAAGCGGCGGCAACCGCCAAAAACGAAAGGAAATCCAA
>NZ_FFCF01000022.1_5|hypothetical_protein|Aca3_SPY04969.1|Aca3_ACF29825.1
TCAAATTCGCCCACAACGCCATCCGACGACTGGGCTATGACGGCAGCACCCCCGGCAAATCCAAACACACAATGCACGGATTCCGCCACCTCTTCACCAACATCAGCCTGACCGCCGGAAAAGACACCCTCACAACAGACCTCGCCCTCGGCCACATCAGCCGCGCCGCCCTCCAACGCGCCGGCTTCTCAAGCCTGCACCACTACCTGACCGCCGACAGCTACCGCCTCCAAGAGCGGCGCGAACTCGCCGAATGGTACAGCCGCCGCCACCGCCAAGCATACGAAGCCGCCGCCCAAAACACTTGCAATAAAACCTAAAAGGTATCAATATATACACATGGCAGACATCCTACCATCCGACAAGCGGCGGCAACCGCCAAAAACGAAAGGAAGTACGA
>NZ_FFCJ01000020.1_5|hypothetical_protein|Aca3_SPY04969.1|Aca3_ACF29825.1
TCAAATTCGCCCACAACGCCATCCGACGACTGGGCTATGACGGCAGCACCCCCGGCAAATCCAAACACACAATGCACGGATTCCGCCACCTCTTCACCAACATCAGCCTGACCGCCGGAAAAGACACCCTCACAACAGACCTCGCCCTCGGCCACATCAGCCGCGCCGCCCTCCAACGCGCCGGCTTCTCAAGCCTGCACCACTACCTGACCGCCGACAGCTACCGCCTCCAAGAGCGGCGCGAACTCGCCGAATGGTACAGCCGCCGCCACCGCCAAGCATACGAAGCCGCCGCCCAAAACACTTGCAATAAAACCTAAAAGGTATCAATATATACACATGGCAGACATCCTACCATCCGACAAGCGGCGGCAACCGCCAAAAACGAAAGGAAGTACGA
>NZ_FFCP01000015.1_7|hypothetical_protein|Aca3_SPY04969.1|Aca3_ACF29825.1
CGGCAAATCCAAACACACAATGCACGGATTCCGCCACCTCTTCACCAACATCAGCCTGACCGCCGGAAAAGACACCCTCACAACAGACCTCGCCCTCGGCCACATCAGCCGCGCCGCCCTCCAACGCGCCGGCTTCTCAAGCCTGCACCACTACCTGACCGCCGACAGCTACCGCCTCCAAGAGCGGCGCGAACTCGCCGAATGGTACAGCCGCCGCCACCGCCAAGCATACGAAGCCGCCGCCCAAACCCCGCAAAACAAAAACCGCCTGAAAAAAATTCAGACGGCATCCTGCCCAAAACACTTGCAATAAAACCTAAAAGGTATTAATATACACACATGGCAGACATCCTGCCATCCGACAAGCGGCAGCAACCGCCAAAAACGAAAGGAAATCCAA
>NZ_FFCS01000012.1_6|hypothetical_protein|Aca3_SPY04969.1|Aca3_ACF29825.1
GGCAAATCCAAACACACAATGCACGGATTCCGCCACCTCTTCACCAACATCAGCCTGACCGCCGGAAAAGACACCCTCACAACAGACCTCGCCCTCGGCCACATCAGCCGCGCCGCCCTCCAACGCGCCGGCTTCTCAAGCCTGCACCACTACCTGACCGCCGACAGCTACCGCCTCCAAGAGCGGCGCGAACTCGCCGAATGGTACAGCCGCCGCCACCGCCAAGCATACGAAGCCGCCGCCAAAACCCCGCAAAACAAAAAACCGCCTGAAAAAAATTCAGACGGCATCCTGCCCAAAACACTTGCAATAAAACCTAAAAGGTATTAATGTACACACATGGCAGACATCCTGCCATCCGACAAGCGGCGGCAACCGCCAAAAACGAAAGGAAATCCAA
>NZ_FFDK01000001.1_6|hypothetical_protein|Aca3_SPY04969.1|Aca3_EHP15430.1
TCAAATTCGCCCACAACGCCATCCGACGACTGGGCTATGACGGCAGCACCCCCGGCAAATCCAAACACACAATGCACGGATTCCGCCACCTCTTCACCAACATCAGCCTGACCGCCGGAAAAGACACCCTCACAACAGACCTCGCCCTCGGCCACATCAGCCGCGCCGCCCTCCAACGCGCCGGCTTCTCAAGCCTGCACCACTACCTGACCGCCGACAGCTACCGCCTCCAAGAGCGGCGCGAACTCGCCGAATGGTACAGCCGCCGCCACCGCCAAGCATACGAAGCCGCCGCCCAAAACACTTGCAATAAAACCTAAAAGGTATTAATGTACACACATGGCAGACATCCTGCCATCCGACAAGCGGCGGCAACCGCCAAAAACGAAAGGAAATCCAA
>NZ_FFDQ01000009.1_6|hypothetical_protein|1201008272|Aca3_EFM04422.1
TCAAATTCGCCCACAACGCCATCCGACGACTGGGCTATGACGGCAGCACCCCCGGCAAATCCAAACACACAATGCACGGATTCCGCCACCTCTTCACCAACATCAGCCTGACCGCCGGAAAAGACACCCTCACAACAGACCTCGCCCTCGGCCACATCAGCCGCGCCGCCCTCCAACGCGCCGGCTTCTCAAGCCTGCACCACTACCTGACCGCCGACAGCTACCGCCTCCAAGAGCGGCGCGAACTCGCCGAATGGTACAGCCGCCGCCACCGCCAAGCATACGAAGCCGCCGCCCAAAACACTTGCAATAAAACCTAAAAGGTATCAATATATACACATGGCAGACATCCTACCATCCGACAAGCGGCGGCAACCGCCAAAAACGAAAGGAAGTACGA
>NZ_FFDW01000020.1_6|Aca3_SPY04969.1|Aca3_ACF29825.1
CCGAATGGTACAGCCGCCGCCACCGCCAAGCATACGAAGCCGCCGCCCAAAACACTTGCAATAAAACCTAAAAGGTATCAATATATACACATGGCAGACATCCTACCATCCGACAAGCGGCGGCAACCGCCAAAAACGAAAGGAAGTACGATGAACATAATCGAACAAGAAATGAAACACTCCAGTCTGAGAAAAGTAGATGCCGAAATCGCCAAAATCATTGCAGACGCGCACAAAATCAACGCCGAATCCGTAAAATAGCCCAAGAATCCCGATGGTATCCCATGATGGCGGCCACCGGGCTGGTTACCGCCATCGCCGCCGTGTTGGCACTGATATTCAAATTTGCCTGACCACAAGCCCCGCGAGGGGCTTTATCCCCCGAACAACCCGAACAAAA
>NZ_FFDZ01000033.1_6|hypothetical_protein|Aca3_SPY04969.1|Aca3_ACF29825.1
GGCAAATCCAAACACACAATGCACGGATTCCGCCACCTCTTCACCAACATCAGCCTGACCGCCGGAAAAGACACCCTCACAACAGACCTCGCCCTCGGCCACATCAGCCGCGCCGCCCTCCAACGCGCCGGCTTCTCAAGCCTGCACCACTACCTGACCGCCGACAGCTACCGCCTCCAAGAGCGGCGCGAACTCGCCGAATGGTACAGCCGCCGCCACCGCCAAGCATACGAAGCCGCCGCCAAAACCCCGCAAAACAAAAAACCGCCTGAAAAAAATTCAGACGGCATCCTGCCCAAAACACTTGCAATAAAACCTAAAAGGTATTAATGTACACACATGGCAGACATCCTGCCATCCGACAAGCGGCGGCAACCGCCAAAAACGAAAGGAAATCCAA
>NZ_FFEE01000016.1_6|Aca3_SPY04969.1|Aca3_ACF29825.1
CCGAATGGTACAGCCGCCGCCACCGCCAAGCATACGAAGCCGCCGCCCAAAACACTTGCAATAAAACCTAAAAGGTATCAATATATACACATGGCAGACATCCTACCATCCGACAAGCGGCGGCAACCGCCAAAAACGAAAGGAAGTACGATGAACATAATCGAACAAGAAATGAAACACTCCAGTCTGAGAAAAGTAGATGCCGAAATCGCCAAAATCATTGCAGACGCGCACAAAATCAACGCCGAATCCGTAAAATAGCCCAAGAATCCCGATGGTATCCCATGATGGCGGCCACCGGGCTGGTTACCGCCATCGCCGCCGTGTTGGCACTGATATTCAAATTTGCCTGACCACAAGCCCCGCGAGGGGCTTTATCCCCCGAACAACCCGAACAAAA
>NZ_FFEF01000028.1_6|hypothetical_protein|Aca3_SPY04969.1|Aca3_ACF29825.1
GGCAAATCCAAACACACAATGCACGGATTCCGCCACCTCTTCACCAACATCAGCCTGACCGCCGGAAAAGACACCCTCACAACAGACCTCGCCCTCGGCCACATCAGCCGCGCCGCCCTCCAACGCGCCGGCTTCTCAAGCCTGCACCACTACCTGACCGCCGACAGCTACCGCCTCCAAGAGCGGCGCGAACTCGCCGAATGGTACAGCCGCCGCCACCGCCAAGCATACGAAGCCGCCGCCAAAACCCCGCAAAACAAAAAACCGCCTGAAAAAAATTCAGACGGCATCCTGCCCAAAACACTTGCAATAAAACCTAAAAGGTATTAATGTACACACATGGCAGACATCCTGCCATCCGACAAGCAGCGGCAACCGCCAAAAACGAAAGGAAATCCAA
>NZ_FXUV02000017.1_5|hypothetical_protein|Aca3_SNB63109.1
CCATAAATTAAGCAAAGCTACAGGAGCTAAATATGAGTAACAATCAAAAAGACCTAGACCTTGAATTTAAGAAAGCCGAGCTAAAACGCAAACAGCTTGAAAATCGTAAATTTGAAGCCGAAGTCAGAAGTTTGGAATTGGACGTTGAATTGAAAGCCCAAGTCCAAGAGTTTGAAGTAGAAAAGGCGAAAGCCGAAGCCTTAAAACAACAAGCCATCGCAAAGCGTGAAAGCAGTCGTTCTAATTGGTTAATGGTTTGGGTGGTGTTCTTTACAGGGGTGGTAACTTGGTTGGATAATGTGGTTGCCTTGATTAAAAAGATTTTTGGTTTTTAAATAAAGGGGTTGGGAAAATGGATTTTCCCAACCTGCCCACTTAAAATTATTTTGGAGTATTAAAA
>NZ_FZVP01000026.1_7|hypothetical_protein|Aca3_SPY04969.1|Aca3_ACF29825.1
CGGCAAATCCAAACACACAATGCACGGATTCCGCCACCTCTTCACCAACATCAGCCTGACCGCCGGAAAAGACACCCTCACAACAGACCTCGCCCTCGGCCACATCAGCCGCGCCGCCCTCCAACGCGCCGGCTTCTCAAGCCTGCACCACTACCTACCGCCGACAGCTACCGCCTCCAAGAGCGGCGCGAACTCGCCGAATGGTACAGCCGCCGCCACCGCCAAGCATACGAAGCCGCCGCCAAAACCCCGCAAAACAAAAAACCGCCTGAAAAAAATTCAGACGGCATCCTGCCCAAAACACTTGCAATAAAACCTAAAAGGTATTAATGTACACACATGGCAGACATCCTGCCATCCGACAAGCGGCGGCAACCGCCAAAAACGAAAGGAAATCCAA
>NZ_FZVU01000004.1_5|EFM05431.1|EJU54830.1|Aca3_WP_061384811.1
ATCGCTATTCAGACAGCACCGATTGCCGACGGCAGCAGGGAAAGTAAGGAAACCGGCGCGAAGATTTTGAAAATGGCTGCTGAATTGGCAGGGGAATTTGCGGATAATCCCGAACAACAAGCCAAAGATTCTTTTGTAAAAGACGGTGTTCGCTATGGTGTAGCACTCACGCCGGGACTGCCTTTTATGTTTACATTTGGTTTTGAAGAATAAATCTAACCCTATCAGCAAACGGCAAATTAATTACCTTTGGTTTCAAAGGTTTATTAAATTTGCCGTTTTTTGTTTAAAAAAGTGCTTGTGATACATCATTTAATGATGTAATATGCACACATGGACAGACAACAAGCCTGCCACCGACACCTTGACGGATTCAAGGATAAACGAAAGGATTTCAAAA
>NZ_FZXG01000040.1_7|hypothetical_protein|Aca3_SPY04969.1|Aca3_AHW75649.1
TCAAATTCGCCCACAACGCCATCCGACGACTGGGCTATGACGGCAGCACCCCCGGCAAATCCAAACACACAATGCACGGATTCCGCCACCTCTTCACCAACATCAGCCTGACCGCCGGAAAAGACACCCTCACAACAGACCTCGCCCTCGGCCACATCAGCCGCGCCGCCCTCCAACGCGCCGGCTTCTCAAGCCTGCACCACTACCTGACCGCCGACAGCTACCGCCTCCAAGAGCGGCGCGAACTCGCCGAATGGTACAGCCGCCGCCACCGCCAAGCATACGAAGCCGCCGCCCAAAACACTTGCAATAAAACCTAAAAGGTATCAATATATACACATGGCAGACATCCTGCCATCCGACAAGCGGCGGCAACCGCCAAAAACGAAAGGAAGTACGA
>NZ_FZYR01000002.1_4|EFM05431.1|anti_CRISPR0063_WP_042743678.1__AcrIIC2_II-C_+_Neisseria_meningitidis|Aca3_WP_101107616.1
TCATGACGCGGATTTCCCCAAAAATGAAGGTTGTTCCGGATTGAAATTGAATCCGCAATGATAAAATATCGACAATGAACGACAATACACACACCCTTCCCCCGCGCCACCTGTCCGTCGCCCCGATGCTCGACTGTATCTACTGAAAAATAATATATTGAAAAATAATATATAATATATTTTTATTATTCTTATGGTGCAAATAAAGCACATTGTGCATTGGAAATAAAAACGGCAAATTAATTACCTTTGGTTTCAAAGGTTTATTAAATTTGCCGTTTTTTGTTTAAAAAAGCGCTTGTGATACATCATTTAATGATGTAATATACACACATGGACAGACAACAAGCCTGCCACCGACACCTTGACGGATTCAAGGATAAACGAAAGGATTTCAAAA
>NZ_FZZF01000033.1_6|hypothetical_protein|Aca3_SPY04969.1|Aca3_ACF29825.1
GGCAAATCCAAACACACAATGCACGGATTCCGCCACCTCTTCACCAACATCAGCCTGACCGCCGGAAAAGACACCCTCACAACAGACCTCGCCCTCGGCCACATCAGCCGCGCCGCCCTCCAACGCGCCGGCTTCTCAAGCCTGCACCACTACCTGACCGCCGACAGCTACCGCCTCCAAGAGCGGCGCGAACTCGCCGAATGGTACAGCCGCCGCCACCGCCAAGCATACGAAGCCGCCGCCAAAACCCCGCAAAACAAAAAACCGCCTGAAAAAAATTCAGACGGCATCCTGCCCAAAACACTTGCAATAAAACCTAAAAGGTATTAATGTACACACATGGCAGACATCCTGCCATCCGACAAGCAGCGGCAACCGCCAAAAACGAAAGGAAATCCAA
>NZ_GG749043.1_4|Aca3_ACF29825.1
NNNNNNNNNNNNNNNNNNNNNNNNNNNNNNNNNNNNNNNNNNNNNNNNNNNNNNNNNNNNNNNNNNNNNNNNNNNNNNNNNNNNNNNNNNNNNNNNNNNNNNNNNNNNNNNNNNNNNNNNNNNNNNNNNNNNNNNNNNNNNNNNNNNNNNNNNNNNNNNNNNNNNNNNNNNNNNNNNNNNNNNNNNNNNNNNNNNNNNNNNNNNNNNNNNNNNNNNNNNNNNNNNNNNNNNNNNNNNNNNNNNNNNNNNNNNNNNNNNNNNNNNNNNNNNNNNNNNNNNNNNNNNNNNNNNNNNNNNNNNNNNNNNNNNNNNNNNNNNNNNNNNNNNNNNNNNNNNNNNNNNNNNNNNNNNNNNNNNNNNNNNNNNNNNNNNNTGCGAAACAAAATAAACCGCAACGACA
>NZ_GG749043.1_2_6|Aca3_ACF29825.1
NNNNNNNNNNNNNNNNNNNNNNNNNNNNNNNNNNNNNNNNNNNNNNNNNNNNNNNNNNNNNNNNNNNNNNNNNNNNNNNNNNNNNNNNNNNNNNNNNNNNNNNNNNNNNNNNNNNNNNNNNNNNNNNNNNNNNNNNNNNNNNNNNNNNNNNNNNNNNNNNNNNNNNNNNNNNNNNNNNNNNNNNNNNNNNNNNNNNNNNNNNNNNNNNNNNNNNNNNNNNNNNNNNNNNNNNNNNNNNNNNNNNNNNNNNNNNNNNNNNNNNNNNNNNNNNNNNNNNNNNNNNNNNNNNNNNNNNNNNNNNNNNNNNNNNNNNNNNNNNNNNNNNNNNNNNNNNNNNNNNNNNNNNNNNNNNNNNNNNNNNNNNNNNNNNNNNTGCGAAACAAAATAAACCGCAACGACA
>NZ_GG749389.1_3|P32053|hypothetical_protein|hypothetical_protein|Aca3_SPY04969.1
TTCCGGAACTCTTAAAAAACAACAGCATCGAACAGGCGCTGCATACCAAGCTCACCCCGGAATCCACACGGTTTATGATTTGCGGTAACCCGGAAATGGTCAAAGACACTTTCCAAACGCTGCTCGATATGGGTTACGCCATGCACCGCAACCGCATTCCCGGTCAAATCATGATGGAAAACGGCTTCTAAAAACGAACGCTCCCAACCCCTACCCACGCCCACACACAAAACAAAATAAAAAACAGCGATATACAAAAACCAATTTGCAAAAACAGACCTCACGCCTATACTGCCACTCACAGCAAGCAACACAAAAAAGCGGGTACAAATTAGGGTACAAAACACAAGCCCGAACACAGAAGCACCCCAACCAAACCCAAAGGCAAAGGCAAACAAAA
>NZ_GG749389.1_5|Aca3_ACF29825.1
NNNNNNNNNNNNNNNNNNNNNNNNNNNNNNNNNNNNNNNNNNNNNNNNNNNNNNNNNNNNNNNNNNNNNNNNNNNNNNNNNNNNNNNNTGCCGGACGGTATTGTTTATGCCGATAGCCCGGGCAGCCGCGGCAAGTTGGACGCGGGCGGTTTTACCCGTTGCCGCATCAACCGTTCCAAGGAATTTGCAGACCGTCGGAACCACATTAACGGCATTGGGAACTTTTGGAATCAGGCAAAACGCGCCTTGCGGAAATACAACGGAATCGATCGTAAACCTTTCCCGCCGTTCTTGAGGGAATGCGAATTTCGATTTAACTTCGGCACACCGTCCCGGCAGCTAAAAATCCTGCGGGATCGGTGTGGAATTTAGGGATAATCTAGTACAGCCACAAAAAATA
>NZ_GL397187.1_6|hypothetical_protein|1201008272|Aca3_EFM04422.1
TCAAATTCGCCCACAACGCCATCCGACGACTGGGCTATGACGGCAGCACCCCCGGCAAATCCAAACACACAATGCACGGATTCCGCCACCTCTTCACCAACATCAGCCTGACCGCCGGAAAAGACACCCTCACAACAGACCTCGCCCTCGGCCACATCAGCCGCGCCGCCCTCCAACGCGCCGGCTTCTCAAGCCTGCACCACTACCTGACCGCCGACAGCTACCGCCTCCAAGAGCGGCGCGAACTCGCCGAATGGTACAGCCGCCGCCACCGCCAAGCATACGAAGCCGCCGCCCAAAACACTTGCAATAAAACCTAAAAGGTATCAATATATACACATGGCAGACATCCTACCATCCGACAAGCGGCGGCAACCGCCAAAAACGAAAGGAAGTACGA
>NZ_GL831080.1_5|Aca3_EFX91630.1
ACATTGGGCACATTTACCATACGATTTACTTGGTAAAATCTCAAACCGTATTATCAATGAAGTAAACGGCATTTCCCGCGTGGTATATGATGTTTCAGGTAAACCACCTGCAACGATTGAATGGGAATAAAATCTCTACTTTTCACGCCTTTTCAATTCATTTCAAAAATAGCTTAAAGCCTTGTGAAAACAAGGCTTTTCTCACACCATTTCATAGCATTTCATGTTAGTTTATTTTTCTGACGATATTTTTGGCGGTATAGTATTGCCAATACAACAAAAAAGACCGAAAATACCGTCAATTCGATAACGGTAAAAATGACGTAATATGCTAACAGACACAAAAATCAAATCTCTTAAACCCAAAGACAAAATTTATAAAATCACGAAATAGGTTAAA
>NZ_JFAZ01000004.1_4|P32053|hypothetical_protein|hypothetical_protein|Aca3_SPY04969.1|ISXO2-like_transposase_domain_protein|Aca3_ACF29825.1
TTCCGGAACTCTTAAAAAACAACAGCATCGAACAGGCGCTGCATACCAAGCTCACCCCGGAATCCACACGGTTTATGATTTGCGGTAACCCGGAAATGGTCAAAGACACTTTCCAAACGCTGCTCGATATGGGTTACGCCATGCACCGCAACCGCATTCCCGGTCAAATCATGATGGAAAACGGCTTCTAAAAACGAACGCTCCCAACCCCTACCCACGCCCACACACAAAACAAAATAAAAAACAGCGATATACAAAAACCAATTTGCAAAAACAGACCTCACGCCTATACTGCCACTCACAGCAAGCAACACAAAAAAGCGGGTACAAATTAGGGTACAAAACACAAGCCCGAACACAGAAGCACCCCAACCAAACCCAAAGGCAAAGGCAAACAAAA
>NZ_JH768594.1_4|hypothetical_protein|Aca3_CRZ19944.1
AACATCATTAAATCAGCAACACAGGAAATCCACAATGAACGATATTGAAAAAGAGTTGGAGCTTGAATTTAAAAAATCCGAACTCAAACGCAAGCAACTTGAAAACCGAAAATTTGAAGCCGAAATCCGAATGTTGGAATTGGACGTTGAATTGAAAGAACAAGTGCAAGAGTATGAAATTCAAAAAGCAGAAGCCGACAGTTTGAAACATCATGCCCTTGCCAAACGAGAAGCCAATAATGCAAAATGGTTGATGATTTGGTTGGGTTTTATCACAGCGTTTGCCGCTTTATTTAAAAATCTGATTGCGATGTTGAAACGGCTCTTTGGATTTTAAATTGAAAATCCGCTTGGGAAGTCTGATTAAATTTCCCAAGCACAACACACAAGGACAGGACAA
>NZ_JMCT01000035.1_5|hypothetical_protein|1201008272|Aca3_EHP15430.1
TCAAATTCGCCCACAACGCCATCCGACGACTGGGCTATGACGGCAGCACCCCCGGCAAATCCAAACACACAATGCACGGATTCCGCCACCTCTTCACCAACATCAGCCTGACCGCCGGAAAAGACACCCTCACAACAGACCTCGCCCTCGGCCACATCAGCCGCGCCGCCCTCCAACGCGCCGGCTTCTCAAGCCTGCACCACTACCTGACCGCCGACAGCTACCGCCTCCAAGAGCGGCGCGAACTCGCCGAATGGTACAGCCGCCGCCACCGCCAAGCATACGAAGCCGCCGCCCAAAACACTTGCAATAAAACCTAAAAGGTATCAATATATACACATGGCAGACATCCTACCATCCGACAAGCGGCGGCAACCGCCAAAAACGAAAGGAAGTACGA
>NZ_JUTT01000106.1_4|1706839358|Aca3
TTATATTCGAGAATATAAACTGCTCAAACAGGAAAACCCAAGCCTGACCGTTGAAGCTTTTGCGGAAAGCATCAAAGTATTCTTGGCCGCCCAAGAAAAACAGCGCACCCGACAAGAAAAACAGGAAGCCGAACAGGAACTGGCTGAACTGAAACAGAAATACGATCTATAATCCCAATTACCTGTTTGAAGCAGTATTTGTTTCTCAAATGACCAATTTTTAACCAAAGGCCGCTAATGTGGCCGTTTTTTTTGTTCTCATACTCTTCTAATTTAGGGTCTCTGCCTCCAAGCTCCCGGTCTCGCCGCCGACGGCTCGGGAGCAGGGCATAGCCATAAAAGCTTACATTGTGTGCTAGACTATATCAAACTACAACTACGAAAGGAAATCCGAACACTA
>NZ_JVHF01000042.1_6|hypothetical_protein|Aca3_WP_049344750.1
CGAAGAGATGCTTTCAAAACGAAAAAACCTTATTTTAAATTTCTTGGGCTTTTTTAATTAATTTTCAATACTGCCGCCTTCGGGCGGCAGAAAGGTCAAAAATGAAATACGCCAAATCAAAATCTATCAGCAAAATCGGTCAATATCATCAAACTTTTAAAATCCTTTGGGATAAACTACCAAAAGAATTGATTGAGAAATCAACAGCCAAAAATCTCGCCATTATTATTGATTTGATGTATGAGCAAAAAGAATATGGCCATACAGAGGCATGGCGCGAATTAACATCATAAAGTCATTGACAAGGTTGATGATTAGGCTTAAAGTTAACCTTGTTATTCAGCCCATTGGGCTGCGTGTTGAAACTAAAGAAGTTATATTAAATCATCAATTTTTGATG
>NZ_JWIJ01000046.1_4|hypothetical_protein|1201008272|Aca3_EFM04422.1
GCATCAAATTCGCCCACAACGCCATCCGACGACTGGGCTATGACGGCAGCACCCCCGGCAAATCCAAACACACAATGCACGGATTCCGCCACCTCTTCACCAACATCAGCCTGACCGCCGGAAAAGACACCCTCACAACAGACCTCGCCCTCGGCCACATCAGCCGCGCCGCCCTCCAACGCGCCGGCTTCTCAAGCCTGCACCACTACCTGACCGCCGACAGCTACCGCCTCCAAGAGCGGCGCGAACTCGCCGAATGGTACAGCCGCCACCGCCAAGCATACGAAGCTGCCGCCCAAAACACTTGCAATAAAACCTAAAAGGTATCAATATATACACATGGCAGACATCCTACCATCCGACAAGCGGCGGCAACCGCCAAAAACGAAAGGAAGTACGA
>NZ_JWMU01000030.1_6|hypothetical_protein|Aca3_SPY04969.1|Aca3_AHW75649.1
TCAAATTCGCCCACAACGCCATCCGACGACTGGGCTATGACGGCAGCACCCCCGGCAAATCCAAACACACAATGCACGGATTCCGCCACCTCTTCACCAACATCAGCCTGACCGCCGGAAAAGACACCCTCACAACAGACCTCGCCCTCGGCCACATCAGCCGCGCCGCCCTCCAACGCGCCGGCTTCTCAAGCCTGCACCACTACCTGACCGCCGACAGCTACCGCCTCCAAGAGCGGCGCGAACTCGCCGAATGGTACAGCCGCCGCCACCGCCAAGCATACGAAGCCGCCGCCCAAAACACTTGCAATAAAACCTAAAAGGTATCAATATATACACATGGCAGACATCCTACCATCCGACAAGCGGCGGCAACCGCCAAAAACGAAAGGAAGTACGA
>NZ_JWNP01000028.1_7|hypothetical_protein|Aca3_SPY04969.1|Aca3_ACF29825.1
GGCAAATCCAAACACACAATGCACGGATTCCGCCACCTCTTCACCAACATCAGCCTGACCGCCGGAAAAGACACCCTCACAACAGACCTCGCCCTCGGCCACATCAGCCGCGCCGCCCTCCAACGCGCCGACTTCTCAAGCCTGCACCACTACCTGACCGCCGACAGCTACCGCCTCCAAGAGCGGCGCGAACTCGCCGAATGGTACAGCCGCCGCCACCGCCAAGCATACGAAGCCGCCGCCAAAACCCCGCAAAACAAAAAACCGCCTGAAAAAAATTCAGACGGCATCCTGCCCAAAACACTTGCAATAAAACCTAAAAGGTATTAATGTACACACATGGCAGACATCCTGCCATCCGACAAGCGGCGGCAACCGCCAAAAACGAAAGGAAATCCAA
>NZ_JWNR01000013.1_6|hypothetical_protein|1201008272|Aca3_AHW75649.1
TCAAATTCGCCCACAACGCCATCCGACGACTGGGCTATGACGGCAGCACCCCCGGCAAATCCAAACACACAATGCACGGATTCCGCCACCTCTTCACCAACATCAGCCTGACCGCCGGAAAAGACACCCTCACAACAGACCTCGCCCTCGGCCACATCAGCCGCGCCGCCCTCCAACGCGCCGGCTTCTCAAGCCTGCACCACTACCTGACCGCCGACAGCTACCGCCTCCAAGAGCGGCGCGAACTCGCCGAATGGTACAGCCGCCGCCACCGCCAAGCATACGAAGCCGCCGCCCAAAACACTTGCAATAAAACCTAAAAGGTATCAATATATACACATGGCAGACATCCTGCCATCCGACAAGCGGCGGCAACCGCCAAAAACGAAAGGAAGTACGA
>NZ_JWNT01000011.1_6|hypothetical_protein|Aca3_SPY04969.1|Aca3_ACF29825.1
CGGCAAATCCAAACACACAATGCACGGATTCCGCCACCTCTTCACCAACATCAGCCTGACCGCCGGAAAAGACACCCTCACAACAGACCTCGCCCTCGGCCACATCAGCCGCGCCGCCCTCCAACGCGCCGGCTTCTCAAGCCTGCACCACTACCTGACCGCCGACAGCTACCGCCTCCAAGAGCGGCGCGAACTCGCCGAATGGTACAGCCGCCGCCACCGCCAAGCATACGAAGCCGCCGCCCAAACCCCGCAAAACAAAAACCGCCTGAAAAAAATTCAGACGGCATCCTGCCCAAAACACTTGCAATAAAACCTAAAAGGTATTAATATACACACATGGCAGACATCCTGCCATCCGACAAGCGGCGGCAACCGCCAAAAACGAAAGGAAATCCAA
>NZ_JWNU01000197.1_2|hypothetical_protein|Aca3_SPY04969.1|Aca3_EHP15430.1
TCAAATTCGCCCACAACGCCATCCGACGACTGGGCTATGACGGCAGCACCCCCGGCAAATCCAAACACACAATGCACGGATTCCGCCACCTCTTCACCAACATCAGCCTGACCGCCGGAAAAGACACCCTCACAACAGACCTCGCCCTCGGCCACATCAGCCGCGCCGCCCTCCAACGCGCCGGCTTCTCAAGCCTGCACCACTACCTGACCGCCGACAGCTACCGCCTCCAAGAGCGGCGCGAACTCGCCGAATGGTACAGCCGCCGCCACCGCCAAGCATACGAAGCCGCCGCCCAAAACACTTGCAATAAAACCTAAAAGGTATCAATATATACACATGGCAGACATCCTACCATCCGACAAGCGGCGGCAACCGCCAAAAACGAAAGGAAGTACGA
>NZ_JWNZ01000031.1_6|hypothetical_protein|1201008272|Aca3_EHP15430.1
TCAAATTCGCCCACAACGCCATCCGACGACTGGGCTATGACGGCAGCACCCCCGGCAAATCCAAACACACAATGCACGGATTCCGCCACCTCTTCACCAACATCAGCCTGACCGCCGGAAAAGACACCCTCACAACAGACCTCGCCCTCGGCCACATCAGCCGCGCCGCCCTCCAACGCGCCGGCTTCTCAAGCCTGCACCACTACCTGACCGCCGACAGCTACCGCCTCCAAGAGCGGCGCGAACTCGCCGAATGGTACAGCCGCCGCCACCGCCAAGCATACGAAGCCGCCGCCCAAAACACTTGCAATAAAACCTAAAAGGTATCAATATATACACATGGCAGACATCCTACCATCCGACAAGCGGCGGCAACCGCCAAAAACGAAAGGAAGTACGA
>NZ_JWOD01000016.1_7|Aca3_AHW75649.1
GATGGTATCCCATGATGGCGGCCACCGGGCTGGTTACCGCCATCGCCGCCGTGTTGGCACTGATATTCAAATTTGCCTGACCACAAGCCCCGCGAGAGGCTTTATCCCCCGAACAAAATGAACAGAGCCGCACTATTCAACCGCTACCCCGAATGGATTATCGGGCAAGACGGCGCNNNNNNNNNNGGGCGAAAGCCGTTTCATTACCCATTGCCGCTATCCCCGCCTGATTGCCAAAATCCACAGGCAGACAGACGGCGAATGCCCGGGCGGGCATTACCGCCATTCCGAAAACGGCATCACCCTTTACGATTTTATTTTTTTCGACGGAAAACCGGCAGACGAAGCCCGATTTGCCGCCGTCCTTACCGAAACCTGCCGCCGGGCAGTCAAAAAAATA
>NZ_JWOF01000166.1_1|Aca3_EHP15430.1
GGGCGAAAGCCGTTTCATTACCCATTGCCGCTATCCCCGCCTGATTGCCAAAATCCACAGGCAGACAGACGGCGAATGCCCGGGCGGGCATTACCGCCATTCCGAAAACGGCATCACCCTTTACGATTTTATTTTTTTCGACGGAAAACCGGCAGACGAAGCCCGATTTGCCGCCGTCCTTACCGAAACCTGCCGCCGGGCAGTCAAAAAAATA
>NZ_JWOL01000005.1_5|hypothetical_protein|Aca3_SPY04969.1|Aca3_AHW75649.1
TCAAATTCGCCCACAACGCCATCCGACGACTGGGCTATGACGGCAGCACCCCCGGCAAATCCAAACACACAATGCACGGATTCCGCCACCTCTTCACCAACATCAGCCTGACCGCCGGAAAAGACACCCTCACAACAGACCTCGCCCTCGGCCACATCAGCCGCGCCGCCCTCCAACGCGCCGGCTTCTCAAGCCTGCACCACTACCTGACCGCCGACAGCTACCGCCTCCAAGAGCGGCGCGAACTCGCCGAATGGTACAGCCGCCGCCACCGCCAAGCATACGAAGCCGCCGCCCAAAACACTTGCAATAAAACCTAAAAGGTATCAATATATACACATGGCAGACATCCTACCATCCGACAAGCGGCGGCAACCGCCAAAAACGAAAGGAAGTACGA
>NZ_JWOO01000024.1_6|hypothetical_protein|1201008272|Aca3_EFM04422.1
GCCCACAACGCCATCCGACGACTGGGCTATGACGGCAGCACCCCCGGCAAATCCAAACACACAATGCACGGATTCCGCCACCTCTTCACCAACATCAGCCTGACCGCCGGAAAAGACACCCTCACAACAGACCTCGCCCTCGGCCACATCAGCCGCGCCGCCCTCCAACGCGCCGGCTTCTCAAGCCTGCACCATTACCTGACCGCCGACAGCTACCGCCTCCAAGAGCGGCGCGAACTCGCCGAATGGTACAGCCGCCGCCACCGCCAAGCATACGAAGCCGCCGCCCAAAACACTTGCAATAAAACCTAAAAGGTATCAATATATAAATATATACACATGGCAGACATCCTACCATCCGACAAGCGGCGGCAACCGCCAAAAACGAAAGGAAGTACGA
>NZ_JWOO01000045.1_4|EFM05431.1|anti_CRISPR0063_WP_042743678.1__AcrIIC2_II-C_+_Neisseria_meningitidis|Aca3_WP_002255676.1
NNNNNNNNNNNNNNNNNNNNNNNNNNNNNNNNNNNNNNNNNNNNNNNNNNNNNNNNNNNNNNNNNNNNNNNNNNNNNNNNNNNNNNNNNNNNNNNNNNNNNNNNNNNNNNNNNNNCGTCGCCCCGATGTTGGACTGTATCTACTGAAAAATAATATATTGAAAAATAATATATAATATATTTTTATTATTCTTATGGTGCAAATAAAGCACATTGTGCATTGGAAATAAAAACGGCAAATTAATTACCTTTGTTTTTAAAGGTTTATTAAATTGGCGGTTTTTTGTTTGAAAAAATGCTTGTGATACATCATTTTTTGATGTATCATACACACATCGGCAGACAACAAGCCTGCCGCCGCCACCTTGACGGTTTCAAGGATAAACGAAAGGATTTCAAAA
>NZ_JWOQ01000010.1_5|EFM05431.1|anti_CRISPR0063_WP_042743678.1__AcrIIC2_II-C_+_Neisseria_meningitidis|Aca3_WP_002255676.1
GCAGCTATCACGTGATGTTTATGGGTTTGAAAAAACAATTAAAAGAGGGCGACAAGATTCCCGTTACCCTGAAATTTAAAAACGCCAAAGCGCAAACCGTCCAACTGGAAGTCAAAATCGCGCCGATGCCCGACTGTATCTACTGAAAAATAATATATTGAAAAATAATATATAATATATTTTTATTATTCTTATGGTGCAAATAAAGCACATTGTGCATTGGAAATAAAAACGGCAAATTAATTACCTTTGTTTTTAAAGGTTTATTAAATTGGCGGTTTTTTGTTTGAAAAAATGCTTGTGATACATCATTTTTTGATGTATCATACACACATCGGCAGACAACAAGCCTGCCGCCGCCACCTTGACGGTTTCAAGGATAAACGAAAGGATTTCAAAA
>NZ_JWOR01000011.1_5|hypothetical_protein|1201008272|Aca3_EFM04422.1
GCCCACAACGCCATCCGACGACTGGGCTATGACGGCAGCACCCCCGGCAAATCCAAACACACAATGCACGGATTCCGCCACCTCTTCACCAACATCAGCCTGACCGCCGGAAAAGACACCCTCACAACAGACCTCGCCCTCGGCCACATCAGCCGCGCCGCCCTCCAACGCGCCGGCTTCTCAAGCCTGCACCATTACCTGACCGCCGACAGCTACCGCCTCCAAGAGCGGCGCGAACTCGCCGAATGGTACAGCCGCCGCCACCGCCAAGCATACGAAGCCGCCGCCCAAAACACTTGCAATAAAACCTAAAAGGTATCAATATATAAATATATACACATGGCAGACATCCTACCATCCGACAAGCGGCGGCAACCGCCAAAAACGAAAGGAAGTACGA
>NZ_JWPB01000030.1_6|hypothetical_protein|Aca3_SPY04969.1|Aca3_EHP15430.1
TCAAATTCGCCCACAACGCCATCCGACGACTGGGCTATGACGGCAGCACCCCCGGCAAATCCAAACACACAATGCACGGATTCCGCCACCTCTTCACCAACATCAGCCTGACCGCCGGAAAAGACACCCTCACAACAGACCTCGCCCTCGGCCACATCAGCCGCGCCGCCCTCCAACGCGCCGGCTTCTCAAGCCTGCACCACTACCTGACCGCCGACAGCTACCGCCTCCAAGAGCGGCGCGAACTCGCCGAATGGTACAGCCGCCGCCACCGCCAAGCATACGAAGCCGCCGCCCAAAACACTTGCAATAAAACCTAAAAGGTATCAATATATACACATGGCAGACATCCTACCATCCGACAAGCGGCGGCAACCGCCAAAAACGAAAGGAAGTACGA
>NZ_JWPQ01000025.1_6|hypothetical_protein|1201008272|Aca3_EFM04422.1
GCCCACAACGCCATCCGACGACTGGGCTATGACGGCAGCACCCCCGGCAAATCCAAACACACAATGCACGGATTCCGCCACCTCTTCACCAACATCAGCCTGACCGCCGGAAAAGACACCCTCACAACAGACCTCGCCCTCGGCCACATCAGCCGCGCCGCCCTCCAACGCGCCGGCTTCTCAAGCCTGCACCATTACCTGACCGCCGACAGCTACCGCCTCCAAGAGCGGCGCGAACTCGCCGAATGGTACAGCCGCCGCCACCGCCAAGCATACGAAGCCGCCGCCCAAAACACTTGCAATAAAACCTAAAAGGTATCAATATATAAATATATACACATGGCAGACATCCTACCATCCGACAAGCGGCGGCAACCGCCAAAAACGAAAGGAAGTACGA
>NZ_KB320360.1_5|hypothetical_protein|1201008272|Aca3_EHP15430.1
TCAAATTCGCCCACAACGCCATCCGACGACTGGGCTATGACGGCAGCACCCCCGGCAAATCCAAACACACAATGCACGGATTCCGCCACCTCTTCACCAACATCAGCCTGACCGCCGGAAAAGACACCCTCACAACAGACCTCGCCCTCGGCCACATCAGCCGCGCCGCCCTCCAACGCGCCGGCTTCTCAAGCCTGCACCACTACCTGACCGCCGACAGCTACCGCCTCCAAGAGCGGCGCGAACTCGCCGAATGGTACAGCCGCCGCCACCGCCAAGCATACGAAGCCGCCGCCCAAAACACTTGCAATAAAACCTAAAAGGTATCAATATATACACATGGCAGACATCCTACCATCCGACAAGCGGCGGCAACCGCCAAAAACGAAAGGAAGTACGA
>NZ_KB467823.1_6|hypothetical_protein|Aca3_SPY04969.1|Aca3_ACF29825.1
GGCAAATCCAAACACACAATGCACGGATTCCGCCACCTCTTCACCAACATCAGCCTGACCGCCGGAAAAGACACCCTCACAACAGACCTCGCCCTCGGCCACATCAGCCGCGCCGCCCTCCAACGCGCCGGCTTCTCAAGCCTGCACCACTACCTGACCGCCGACAGCTACCGCCTCCAAGAGCGGCGCGAACTCGCCGAATGGTACAGCCGCCGCCACCGCCAAGCATACGAAGCCGCCGCCAAAACCCCGCAAAACAAAAAACCGCCTGAAAAAAATTCAGACGGCATCCTGCCCAAAACACTTGCAATAAAACCTAAAAGGTATTAATGTACACACATGGCAGACATCCTGCCATCCGACAAGCGGCGGCAACCGCCAAAAACGAAAGGAAATCCAA
>NZ_KE007334.1_5|hypothetical_protein|Aca3_SPY04969.1|Aca3_ACF29825.1
GGCAAATCCAAACACACAATGCACGGATTCCGCCACCTCTTCACCAACATCAGCCTGACCGCCGGAAAAGACACCCTCACAACAGACCTCGCCCTCGGCCACATCAGCCGCGCCGCCCTCCAACGCGCCGGCTTCTCAAGCCTGCACCACTACCTGACCGCCGACAGCTACCGCCTCCAAGAGCGGCGCGAACTCGCCGAATGGTACAGCCGCCGCCACCGCCAAGCATACGAAGCCGCCGCCAAAACCCCGCAAAACAAAAAACCGCCTGAAAAAAATTCAGACGGCATCCTGCCCAAAACACTTGCAATAAAACCTAAAAGGTATTAATGTACACACATGGCAGACATCCTGCCATCCGACAAGCGGCGGCAACCGCCAAAAACGAAAGGAAATCCAA
>NZ_KQ236313.1_5|hypothetical_protein|1201008272|Aca3_EHP15430.1
TCAAATTCGCCCACAACGCCATCCGACGACTGGGCTATGACGGCAGCACCCCCGGCAAATCCAAACACACAATGCACGGATTCCGCCACCTCTTCACCAACATCAGCCTGACCGCCGGAAAAGACACCCTCACAACAGACCTCGCCCTCGGCCACATCAGCCGCGCCGCCCTCCAACGCGCCGGCTTCTCAAGCCTGCACCACTACCTGACCGCCGACAGCTACCGCCTCCAAGAGCGGCGCGAACTCGCCGAATGGTACAGCCGCCGCCACCGCCAAGCATACGAAGCCGCCGCCCAAAACACTTGCAATAAAACCTAAAAGGTATCAATATATACACATGGCAGACATCCTACCATCCGACAAGCGGCGGCAACCGCCAAAAACGAAAGGAAGTACGA
>NZ_KQ236575.1_5|hypothetical_protein|1201008272|Aca3_EHP15430.1
TCAAATTCGCCCACAACGCCATCCGACGACTGGGCTATGACGGCAGCACCCCCGGCAAATCCAAACACACAATGCACGGATTCCGCCACCTCTTCACCAACATCAGCCTGACCGCCGGAAAAGACACCCTCACAACAGACCTCGCCCTCGGCCACATCAGCCGCGCCGCCCTCCAACGCGCCGGCTTCTCAAGCCTGCACCACTACCTGACCGCCGACAGCTACCGCCTCCAAGAGCGGCGCGAACTCGCCGAATGGTACAGCCGCCGCCACCGCCAAGCATACGAAGCCGCCGCCCAAAACACTTGCAATAAAACCTAAAAGGTATCAATATATACACATGGCAGACATCCTACCATCCGACAAGCGGCGGCAACCGCCAAAAACGAAAGGAAGTACGA
>NZ_KQ236584.1_5|hypothetical_protein|1201008272|Aca3_EHP15430.1
TCAAATTCGCCCACAACGCCATCCGACGACTGGGCTATGACGGCAGCACCCCCGGCAAATCCAAACACACAATGCACGGATTCCGCCACCTCTTCACCAACATCAGCCTGACCGCCGGAAAAGACACCCTCACAACAGACCTCGCCCTCGGCCACATCAGCCGCGCCGCCCTCCAACGCGCCGGCTTCTCAAGCCTGCACCACTACCTGACCGCCGACAGCTACCGCCTCCAAGAGCGGCGCGAACTCGCCGAATGGTACAGCCGCCGCCACCGCCAAGCATACGAAGCCGCCGCCCAAAACACTTGCAATAAAACCTAAAAGGTATCAATATATACACATGGCAGACATCCTACCATCCGACAAGCGGCGGCAACCGCCAAAAACGAAAGGAAGTACGA
>NZ_KQ236638.1_7|hypothetical_protein|1201008272|Aca3_EHP15430.1
GCCCACAACGCCATCCGACGACTGGGCTATGACGGCAGCACCCCCGGCAAATCCAAACACACAATGCACGGATTCCGCCACCTCTTCACCAACATCAGCCTGACCGCCGGAAAAGACACCCTCACAACAGACCTCGCCCTCGGCCACATCAGCCGCGCCGCCCTCCAACGCGCCGGCTTCTCAAGCCTGCACCACTACCTGACCGCCGACAGCTACCGCCTCCAAGAGCGGCGCGAACTCGCCGAATGGTACAGCCGCCGCCACCGCCAAGCATACGAAGCCGCCGCCCAAAACACTTGCAATAAAACCTAAAAGGTATCAATATATACACATGGNNNNNNNNNNGACATCCTACCATCCGACAAGCGGCGGCAACCGCCAAAAACGAAAGGAAGTACGA
>NZ_KV803512.1_1|hypothetical_protein|Aca3_WP_070649236.1
TTTAAAGCTGTCAAATATAAAGACGGCTGGGGAATCAAAAAAATCCACTTTTACTATCCTAATACATTTCACACACCGAAAGACGGGCGCTGTATTGCGATCAGCGACTGGGACGGCAGCACTGATTTAGTCCTGCAAGATTCTTTTTATTGATTAATCCGCCACCCTTTGGGGTGGCAGCCCATACCGACGGGCAGTGTCGGCAAACCAACAGGAGCAAAAAAA
>NZ_KV820419.1_5|hypothetical_protein|hypothetical_protein|Aca3_WP_070765438.1
CGCGCCGTCGGCAACAGGTGACGGCGCGGAATTGCTGGGCTTGTTTGGGAAATCCATCGCCATCTTGACTGCGCCTATTTCCGACGACGCAGCAAAAAGTAAGGAGTTGTCCGCCAAACTTTTAAAAATGAGCGTCAAACTGGCGGAGGATTTCAATAAGAATCCGGAGGAACAAGCAAAGGATTCTTATACTGAAGATGGCATCACATATGGTATCGCCATCACGCCGGGGATGCCTGTTATGTTCAATCTGTCGCTGGACGAATAAAAAAATGCCGTTCGTGTGATTTTTTTTGAAAAAGTGCTTGCATTACCGCATTAGGCGCGGTAATATACACACATGGATTCAGCGCAGCCGCGCAAACCGCGCCTCGGGTAATCAGGGGTAAGGAAATTAAAA
>NZ_KV821457.1_1|hypothetical_protein|Aca3_WP_070773030.1
GAGGAGGATGGGGTGTCTGATTTTGGATTCCAAGAATGGATATACGAGCTTGAGGATAACATTCAAACAAAACTTGATTTTTGGTATAAAAAACTTGACGAAAAAAACGACCAAGAGTAAATTAAGGCCTTCAGTCGCTTCGGCGGCTGTGTGTTAAAACAAAAGTATCAAAACAAAGGCCGCCTGAATTATTCAAGCGGCTTTTGTTTTATTGGAGGCATTA
>NZ_KV821529.1_5|hypothetical_protein|Aca3_WP_070774559.1
GTTCGGACTTATTAACCAAGTAAAGGATTAAAAAATGTCAAACTTAGTATTCAAAACAAAAAAAGAAGCCGTTGAATTTTTGAGAAATATCGAACATTTGGAAGAAATGTCAAACGGCAACTTTTATCCTAAAGGCACTTATTACCTTGCCCACGGCGAATATAGCCAACCCGAATTTAAAGCTGTCAAATATAAAGACGGCTGGGGAATCAAAAAAATCCACTTTTACTATCCTAATACATTTCACACCCCGAAAGACGGGCGCTGCATTGCGATCAGCGACTGGGACGGCAGCACTGATTTAGTTCTGCAAGATTCTTTTTATTGATTAATCCGCCACCCTTTGGGGTGGCAGCCCATACCGACGGGCAGTGTCGGCAAACCAACAGGAGCGAAAAAA
>NZ_KV821588.1_4|hypothetical_protein|AcrVA3.1|Aca3_WP_070748083.1
GTTTACAAAACTGATATTGACAAAAGATTGTCATTGGGCAAATTAGTAGAGCAAGCAAAAAATAAAGTGATAGGTATCGGAGTTTGTGCGGATTATGGGTCTATTAAGTATAAGGGTCATTATTGCCAAATAGCAGGATTTCGCATTGTTGATATTAACAACGAACGCCCCGGTAGTGTATGGGTTCGAAGGTTAGAAATATTGACAGGCTTTATACCTGTTGAAACAAAGAGTGTAGCTAGATTAAAAGAACGGTTTGCGCGGGGGGATTTTCCCGACTATAAATTTAGCGATGCGCTTGCAGCAAAAATTTAACACTGGTGATACAGTACCGCCCGAAATGGCGGTTTACCCATACCGCCGGGGAGCGGCGGTAACTTATCATTTTGGAGTAAAAAAA
>NZ_KV821636.1_3|hypothetical_protein|Aca3_WP_070749240.1
GTTCGGACTTATTAACCAAGTAAAGGATTAAAAAATGTCAAACTTAGTATTCAATACAAAAAAAGAAGCCGTTGAATTTTTGAGAAATATCAAATATTTGGAAGAAATGTCAAACGGCAACTTTTATCCCAAAGGCACTTATTACCTTGCTCATGGAGAATATAGCCAACCCGAATTTAAAGCTGTCAAATATAAAGACGGCTGGGGAATCAAAAAAATCCACTTTTATTATCCTAATACATTTCACACACCGAAAGACGGTCGCTGCATTGCGATCAGCGACTGGGACGGCAGCAATGATTTAGTCCTGCAAGATTCTTTTTATTGATTAATCCGCCACCCTTTGGGGTGGCAGCCCATACCGACGGGCAGTGTCGGCAAACAAATAGGAGCAAAAAAA
>NZ_LFJW01000053.1_1|Aca3_ACF29825.1
AAAATCCTGCGGGATCGGTGTGGAATTTAGGGATAATCTAGTACAGCCACAAAAAATA
>NZ_LLXR01000021.1_7|hypothetical_protein|1201008272|Aca3_EHP15430.1
NNNNNNNNNNNNNNNNNNNNNNNNNNNNNNNNNNNNNNNNNNNNNNNNNNNNNNNNAAATCCAAACACACAATGCACGGATTCCGCCACCTCTTCACCAACATCAGCCTGACCGCCGGAAAAGACACCCTCACAACAGACCTCGCCCTCGGCCACATCAGCCGCGCCGCCCTCCAACGCGCCGGCTTCTCAAGCCTGCACCACTACCTGACCGCCGACAGCTACCGCCTCCAAGAGCGGCGCGAACTCGCCGAATGGTACAGCCGCCGCCACCGCCAAGCATACGAAGCCGCCGCCCAAAACACTTGCAATAAAACCTAAAAGGTATCAATATATACACATGGCAGACATCCTACCATCCGACAAGCGGCGGCAACCGCCAAAAACGAAAGGAAGTACGA
>NZ_LR134522.1_6|hypothetical_protein|Aca3_VEJ31859.1
TCAAATTCGCCCACAACGCCATCCGACGACTGGGCTATGACGGCAGCACCCCCGGCAAATCCAAACACACAATGCACGGATTCCGCCACCTCTTCACCAACATCAGCCTGACCGCCGGAAAAGACACCCTCACAACAGACCTCGCCCTCGGCCACATCAGCCGCGCCGCCCTCCAACGCGCCGGCTTCTCAAGCCTGCACCACTACCTGACCGCCGACAGCTACCGCCTCCAAGAGCGGCGCGAACTCGCCGAATGGTACAGCCGCCGCCACCGCCAAGCATACGAAGCCGCCGCCCAAAACACTTGCAATAAAACCTAAAAGGTATCAATATATACACATGGCAGACATCCTGCCATCCGACAAGCGGCGGCAACCGCCAAAAACGAAAGGAAGTACGA
>NZ_LR732269.1_3|hypothetical_protein|P37326|Aca3_OAV36566.1
TGACGTGATAGCAGGTGGGCAGATTGTTGGTATCAACTGCGCCAATGATGAGCCTGATATCGTAAGCGCAGCTTGGCTTGCCGATAAACTGACACTGAGCAAATCAACCATCGCCAATCGCTGCATCAATATCAACATCGGCACAAATGGCAAGCATCTCTACAACCGTGAGCAAGCAATCGCCCTGCTCACCACATCAACACCCAAACGCGGTAGACGCCGCGCAAGTTAAAAGACCCGCTAATGCGGGTTTTTGTTTGGGTGAAATAATTTAAAAATATTTGTGTGTGGTTGTTGCGTTATGACTTTTAAAGTCATATAATAAGTACATCAAGACAAGATAGCTTGATAAATCAAAACTTAATCACTTACCAACGCCCATCGGGCAGGAGTATCAAAA
>NZ_LS483358.1_6|cluster_56759_0.5_0.5_0.579|Aca3_WP_111705961.1
CTTGTCAGCTCAACGCTGTGAGTTAAAATTGTGATTAAGCAACCTAGTTTTAGGTTGAGAGTTGAAATACTAATCAAGATCTACTTATTTAATTAAATAAAAACCGCCTAATTGGGCGGTTTTTTGTTTTTGGAGAAAAGAAAATGACGAGAAAAAGGAGCGTCTCAGAACGCTTGAAAAAAACAAAAAAACAGCGAAACGCGAGCTGAAATCCTGCACGAATGGGCAACTGCATGGGAAAACGAGCATGTAGATATTATTGACAGACTCAGAGTGGCTATCGACCAAAACAATCTTGTCAACATCAAACGCTCCTTAGGGCAACTGCGTACCGTCACGCAGAAAAAGCATGATGCACTACACAACATTATTGACAAGTTACTCTCAGCGGAGGAATAAA
>NZ_LT592146.1_3|P32053|hypothetical_protein|hypothetical_protein|Aca3_SPY04969.1|hypothetical_protein
TTCCGGAACTCTTAAAAAACAACAGCATCGAACAGGCGCTGCATACCAAGCTTACCCCGGAATCCACACGGTTTATGATTTGCGGTAACCCGGAAATGGTCAAAGACACTTTCCAAACGCTGCTCGATATGGGTTACGCCATGCACCGCAACCGCATTCCCGGTCAAATCATGATGGAAAACGGCTTCTAAAAACGAACGCTCCCAACCCCTACCCACGCCCACACACAAAACAAAATAAAAAACAGCGATATACAAAAACCAATTTGCAAAAACAGACCTCACGCCTATACTGCCACTCACAGCAAGCAACACAAAAAAGCGGGTACAAATTAGGGTACAAAACACAAGCCCGAACACAGAAGCACCCCAACCAAACCCAAAGGCAAAGGCAAACAAAA
>NZ_LT592146.1_4|Aca3_KLS82681.1
CCATCGTTTGGCCTTGGCTGCCGATGAGGTTTTCGAGGGCCCCGCCGGGCCGGGCGGAAGCTGTTTCGGCGGGCGGCGTAAAGGCAGACGCGGTCGCGGCGCGGCAGGAAAAGCGGTTGTCTTCGGCATTCCGAAACGCAACGGGCGGGCCTATACCGTTGCCGCATCAACCGTTCCAAGGAATTTGCAGACCGTCGGAACCACATTAACGGCATTGGGAACTTTTGGAATCAGGCAAAACGCGCCTTGCGGAAATACAACGGAATCGACCGCAAACCTTTCCCGCCGTTCTTGAAAGGATGGGAATTTCGACTTAACTTCGGCACACCGTCCCGGCAGCTAAAAATCCTGCGGGATCGGTGTGGAATTTAGGGATAATCTAGTACAGCCACAAAAAATA
>NZ_LT841148.1_4|Aca3_WP_089152873.1
CGAAGCAATCCAAATTCTCATTGATGCTTTGATTAAATATGAAACGCATCAGCAACAACTCCAATTTAATCAAGAAAAGCACAATGCAGACATGGAAGCGCAAAAAATCAAAAATGCTGTTGATAAAAAATTAGCCTTTTGGCAAGCATTAGCAGGGTTACTGATGATGATTTTAAGTAGCTTGGCAGTTTATTTAAAATAGTGGTTATTGGTGGGTTTTGTAAAAGAAACCTACCCAACGGCTTATCTTGTCTCAATTCCTTGACGTATATTTTGGAGTATCAATATGAAAGTTAATGACAAATTTTATGAAACTGGTGCAAAAGTATTCACTATTTTGAGCGTAATTGTATTTTGCATTACAATGATTTTATTCTTTTTGAAATAATAGGTTATGAAA
>NZ_LT841148.1_7|hypothetical_protein|Aca3_SNB63109.1
CCATAAATTAAGCAAAGCTACAGGAGCTAAATATGAGTAACAATCAAAAAGACCTAGACCTTGAATTTAAGAAAGCCGAGCTAAAACGCAAACAGCTTGAAAATCGTAAATTTGAAGCCGAAGTCAGAAGTTTGGAATTGGACGTTGAATTGAAAGCCCAAGTCCAAGAGTTTGAAGTAGAAAAGGCGAAAGCCGAAGCCTTAAAACAACAAGCCATCGCAAAGCGTGAAAGCAGTCGTTCTAATTGGTTAATGGTTTGGGTGGTGTTCTTTACAGGGGTGGTAACTTGGTTGGATAATGTGGTTGCCTTGATTAAAAAGATTTTTGGTTTTTAAATAAAGGGGTTGGGAAAATGGATTTTCCCAACCTACCCACTTAAAATTATTTTGGAGTATTAAAA
>NZ_LTCC01000006.1_7|Aca3_WP_162816841.1
TTCACGACCGCACAGGTCGCTTAGAAATGTATCTTGGTACATCAGCTCAGTCATATACTCTTCACGACCGCACAGGTCGCTTAGAAATTTGTATGTACCAGAGGCGCAAAACCCCAAAGCTTCACGACCGCACAGGTCGCTTAGAAATTGCATGACATCAGCTTGTAGCTGACTTGCTACTTCACGACCGCACAGGTCGCTTAGACCCTATTAAGCATCGGCTTTTTGATAGCATCTACTTCAGTCTGTAAATGACAAGCCGTCAAACCAAAATCAATGATGTGTCAGCCATTCCAACAGATTTGATTAGTGCCACAAGTCAACAATTGAGTTAGCATCAGCGCACAAAGCTATCACACTTTGTGCTACAATCAAGCTAAATCATTTTTGGCCACGCATA
>NZ_LTCC01000006.1_8|Aca3_WP_131669241.1
GGCAAATCTTGGCTTTACCGCACAAGGCCTAAAAAGCATGAGATCGCAATTGGGGCTGACTCAGCAACAAGTCGCTGACATCGTGGGCGTGGCTGGCAATCGACAAGTAAGGCGATGCGAAAATGGCGAGCAAGATATGCCGAGCAAAAAGTGGCAAATTTTTTTGGATTTTTTTCAAAAAAATCACAGATAGTGATGGCTGAAACTTTGAAACTACAAAAAAACAAATATTATCGTGTGATCGTCATTGCTTCTACAGGCATCGCAAACGCGATCACTACGCTGTCTGTACTTGTGCAACGATCACTTACATAATACCAGTTAACACCCCTAGAAGTTGTTCAAAAATAGTTTGCTGACAACCTTCAAAGGCTGTATGGCTTTTGGGTTCAGTTTAAAA
>NZ_LXHF01000008.1_4|Aca3_WP_131669241.1
AAAAATAAACAATCGCCCAATGTTATTGAGAGATTGTTTGTGATTTTAGCTTAGTCATCATTGGCTGATTTTTTAATCGTTTTTGCATGCTAACACACACAGCGATTATGTCTTTGTATCGCCGCACGCTGGCACTGAAATAATTAGCACTTGGAGCCTGTATCAAGTATTAGTCAAAGCAGGCTATCAGCATAAGCAGACCTTGCACGGCTTTCGCAAGATTTTTAGCACGCACGCACATACGAGCCGCCTTTGGACGATTGACGCCATCGAGCTGACTTTGTCGCACAAAATTGGTGGAGTGCGAGGTGTATATAATCACGCCAACATGCTTGATGAACGCCGTGAGTTGTTACAGTGGTGGGCGAACGAAGTGGATAAATGGCGAGGTGTGAAGAGA
>NZ_LXHH01000015.1_4|Aca3_WP_131669241.1
AAAAATAAACAATCGCCCAATGTTATTGAGAGATTGTTTGTGATTTTAGCTTAGTCATCATTGGCTGATTTTTTAATCGTTTTTGCATGCTAACACACACAGCGATTATGTCTTTGTATCGCCGCACGCTGGCACTGAAATAATTAGCACTTGGAGTCTGTATCAAGTATTAGTCAAAGCAGGCTATCAGCATAAGCAGACCTTGCACGGCTTTCGCAAGATTTTTAGTACGCACGCACATACGAGCCGCCTTTGGACGATTGACGCCATCGAGCTGACTTTGTCGCACAAAATTGGTGGAGTGCGAGGTGTATATAATCACGCCAACATGCTTGATGAACGCCGTGAGTTGTTACAGTGGTGGGCGAACGAAGTGGATAAATGGCGAGGTGTGAAGAGA
>NZ_LXHT01000024.1_2|hypothetical_protein|P37326|Aca3_WP_131669241.1
AACTGTTTTGTATCTCTATTTTTGTGAACATAAAGAGATACAAATAGAGATACAAAAATGATTATATTATAGGGGGTAATAGATGGCAATATAAGGCAATGAAAAAACCCTAAGCCTTTGATTTGCTTAGGGTTTGTGTTAATGTGTGGTTATGCTTGGTAATAGGTATGGTGGAGATGGCGGAATTTGAATGAAAGATATAACTAATTGATTTTAAAAGATTTATATAATATCATTATAAGCCTGTGTGTTTTTTGTGTTGTACAAGAAAATTTTTTTGATTTTTTTTAAAATAATGCTTGCTTTATGACTTTAAAAGTCATATAATAAACACATCAAGACGAGATAAGCTCTCTTGATAGTCAACTAACCAATGCCCTTTAGGGCAGGAGAATCAAAA
>NZ_LXHW01000009.1_2|P37326|Aca3_OAV36566.1
CTGAGTATGACCATTCTGACAATAAAGACGCTCAAGAAGCCATCGACGAGCTAAAAACCATCATCGCTGAACATGAGACCAAAGCAATCGGCGTCAGCAAAGATGAGCTAAAGCAAGTCTATGTCATGCTTAAAGAGCGTCAATTGCACCCACGCGGTGAGTTTGATAGAGCTGGTCGTTTTTACTTGGATGATGCAGACTTGGTGGATGTACGCCCGCCAAGCACCAAATACCCATACAGCCAAATGTCAGCTGGTCGCACCGCCAAGTTTGTCAAAGCAATGGCTGAAAAATACAAAGTGCAAACTATTGAAGAATTGATCTCTTTATTTAAAAAAGCGTAATTATTTGAAGTCAAAGACGGTCAATCGCCGTCTTTGATGTTTGGGAGTAAAAAAAA
>NZ_LXSH01000028.1_5|hypothetical_protein|Aca3_WP_064106457.1
GTGCCGACACCCCGGACGCAACCATCTTGGCTGAATGCAAAGCGCTGTTTGATACCGAGCATGATGTGGATATGTCTTACGACGAGAGCCGCGTAAAAGCCACCATCACCGAAGCAAAAGCCAAATACCACAACCAGGCAGCCGAGCGCGCCGATGCCAAAAAACAAGCTGAAGCCGTTATTGCCGCCACCCCGGAAAAAATCATCAAACTAGCTGCCGCCTGCGGATACGACCCCGAAAACCTTGAGGACGATATCGACCACCCGCTATATTGGGCGGTGCGCAACTATGTTGAGGCGCTCAATACCTGATTAACCCCATCAAATACAGCCCGCCGAACAAGGGCGGGCTGCCCATACCGCCGGGCAGAGGCGGCAACTTGTCATTTTGGAGTAAAAAA
>NZ_LXSI01000006.1_5|hypothetical_protein|Aca3_WP_064084317.1
GTGCCGATACCCCGGACGCAACCATCTTGGCTGAATGCAAAGCGCTGTTTGATACCGAGCATGATGTGGATATGTCTTACGACGAGAACCGCGTGAAAGCCACCATCGCCGAAGCAAAAGCCAAATACCACAGCCAGGCAGCCGAGCGCGCCGAAGCCAAAAAACAGGCTGAAGCCGTTATTGCCGCCACCCCGGAAAAAGTCATCAAACTAGCTGCCGCCTGCGGATACGACCCCGAAAACCTTGAGGACGATATCGACCACCCGCTATATTGGGCGGTGCGCAACTATGTTGAAGCGCTCAATACCTGATTAACCCCATCAAATACAGCCCGTCGAACAAGGGCGGGCTGCCCATACCGCCGGGCAGAGGCGGCAACTTGTCATTTTGGAGTAAAAAA
>NZ_LXSQ01000009.1_6|hypothetical_protein|Aca3_WP_064089294.1
CGATTCGCTATGTTGCCGATTAGCATTAACCGCCCGGCAGTATTGTCAGGCTCAGAAAAACAAGTGGCTTGGGCTAATGATATCTTGGATTCCGTTACGGCTTTTTGGCTTGATGCGGATAACCTTTACGGGCTGAAATTACCTCAAGGCGTAGATACCACCGACCCCCGCATGGAGTCAGCCCTTGATGGCTGGACGGCTAAAATCCAAAACCAATTCGATGCGTTTTTTGCCCATACCGATGCCAAACACTACATAGATAGGCTAAAAGGCTTTAACGGCAACTGGCACAAAGAAGCATTGCAAAATATCATCATCGCCTAAATTCACGCGCCGCCCAAATGGGCGGCAACCCATACCGCCGGGGAACGGCGGTAACTTGTCATTTTGGAGTAAAAAA
>NZ_MCAF01000033.1_7|hypothetical_protein|Aca3_SPY04969.1|Aca3_EHP15430.1
TCAAATTCGCCCACAACGCCATCCGACGACTGGGCTATGACGGCAGCACCCCCGGCAAATCCAAACACACAATGCACGGATTCCGCCACCTCTTCACCAACATCAGCCTGACCGCCGGAAAAGACACCCTCACAACAGACCTCGCCCTCGGCCACATCAGCCGCGCCGCCCTCCAACGCGCCGGCTTCTCAAGCCTGCACCACTACCTGACCGCCGACAGCTACCGCCTCCAAGAGCGGCGCGAACTCGCCGAATGGTACAGCCGCCGCCACCGCCAAGCATACGAAGCCGCCGCCCAAAACACTTGCAATAAAACCTAAAAGGTATCAATATATACACATGGCAGACATCCTGCCATCCGACAAGCGGCGGCAACCGCCAAAAACGAAAGGAAGTACGA
>NZ_MCAH01000064.1_7|hypothetical_protein|Aca3_SPY04969.1|Aca3_EHP15430.1
TCAAATTCGCCCACAACGCCATCCGACGACTGGGCTATGACGGCAGCACCCCCGGCAAATCCAAACACACAATGCACGGATTCCGCCACCTCTTCACCAACATCAGCCTGACCGCCGGAAAAGACACCCTCACAACAGACCTCGCCCTCGGCCACATCAGCCGCGCCGCCCTCCAACGCGCCGGCTTCTCAAGCCTGCACCACTACCTGACCGCCGACAGCTACCGCCTCCAAGAGCGGCGCGAACTCGCCGAATGGTACAGCCGCCGCCACCGCCAAGCATACGAAGCCGCCGCCCAAAACACTTGCAATAAAACCTAAAAGGTATCAATATATACACATGGCAGACATCCTGCCATCCGACAAGCGGCGGCAACCGCCAAAAACGAAAGGAAGTACGA
>NZ_MNLR01000059.1_4|hypothetical_protein|Aca3_WP_123812337.1
ATCAGCCCAGGCGCGCACCTGTCGGGCAACACGCATATCGGCGAAGAAAGCTGGATAGGTACGGGCGCGTGCAGCCGCCAGCAGATCCGTATCGGCAGCCGCGCAACCATTGGGGCGGGCGCAGTCGTCGTGCGCGACATTTCAGACGGCATGACCGTCGCGGGCAATCCGGCAAAACCATTGGCAGGCAAAAATACCGAGACCGGGACGGCATAAGCGATTAAAATAAACCTCCGTACAAACCGATTGGCTGTGTTTTAATATAGTGTTGATAGGCATACTTGGCTTCAAGGTATTCAACAGGATAGGTTTATTCCTAATCGGAAAATAATTGTCTTTTCCCTTGCAAATAATTGAAATCAACAGATTACTAAAACACAGCCTTTTAAAAGGAAAAAAA
>NZ_MNNF01000366.1_6|hypothetical_protein|Aca3_SPY04969.1
CGGCAAATCCAAACACACAATGCACGGATTCCGCCACCTCTTCACCAACATCAGCCTGACCGCCGGAAAAGACACCCTCACAACAGACCTCGCCCTCGGCCACATCAGCCGCGCCGCCCTCCAACGCGCCGGCTTCTCAAGCCTGCACCACTACCTACCGCCGACAGCTACCGCCTCCAAGAGCGGCGCGAACTCGCCGAATGGTACAGCCGCCGCCACCGCCAAGCATACGAAGCCGCCGCCAAAACCCCGCAAAACAAAAAACCGCCTGAAAAAAATTCAGACGGCATCCTGCCCAAAACACTTGCAATAAAACCTAAAAGGTATTAATGTACACACATGGCAGACATCCTGCCATCCGACAAGCGGCGGCAACCGCCAAAAACGAAAGGAAATCCAA
>NZ_MNNF01000366.1_7|Aca3_RPC45597.1
TGAACAGAGCCGCGCTATTCAACCGCTACCCCGAATGGATTATCGGGCAAGACGGCGCAAGCCGTTTCATTACCCATTGCCGCTATCCCCGCCTGATTGCCAAAATCCACAGGCAGACAGACGGCGAATGCCCGGGCAGGCATTACCGCCATTCCGAAAACGGCATCACCCTTTACGATTTTATTTTTTTCGACGGAAAACCGGCAGACGAAGCCCGATTTGCCGCCGTCCTTACCGAAACCTGCCGCCGGGCAGTCAAAAAAATATGCGAAACAAAATAAACCGCAACGACATGGAACTCGGCTACACACCTTACAACCTGCGCAACCGCTGCAAACTGATACAGGCCGAGTTNNNNNNNNNNNNNNNNNNNNNNNNNNNNNGGCGCAAATCGTCGGGG
>NZ_MTAB01000015.1_3|hypothetical_protein|anti_CRISPR0063_WP_042743678.1__AcrIIC2_II-C_+_Neisseria_meningitidis|Aca3_WP_085359560.1
ACACATAAATAAGAACGGGGGTAATAATGGATAATCAACAAACTCACCAACTAAATGATATTTATGATGAACTTATGGGCAGCCGCAAAGCGTTTGAGGGAGTGCAAGCCTTGTTAGCCGGTAGCAATTCGTCCAAAGTTGACACGGAAATGCTGTCCCAGCTTATCGGGACATGCAATAACCGATTGAAAGGCGTGGAAGCGCGTTTCAGCGGTATTATCCGTTCGTAATTGGTTAGGTTTTGTTACAGAGGCCGTCTGAATTTTCAGGCGGCCTTATTTACATTAACAAAATAATGCTTGCAATATATCCTAAAAGGATATATTATAAACACATGGAAGCAATACAGCAGCCATCCGGATAAAGCGGCGGAACCGCTCAACACGAAAGGAAATTTATA
>NZ_MTKK01000041.1_6|hypothetical_protein|Aca3_SPY04969.1|Aca3_ACF29825.1
GGCAAATCCAAACACACAATGCACGGATTCCGCCACCTCTTCACCAACATCAGCCTGACCGCCGGAAAAGACACCCTCACAACAGACCTCGCCCTCGGCCACATCAGCCGCGCCGCCCTCCAACGCGCCGGCTTCTCAAGCCTGCACCACTACCTGACCGCCGACAGCTACCGCCTCCAAGAGCGGCGCGAACTCGCCGAATGGTACAGCCGCCGCCACCGCCAAGCATACGAAGCCGCCGCCAAAACCCCGCAAAACAAAAAACCGCCTGAAAAAAATTCAGACGGCATCCTGCCCAAAACACTTGCAATAAAACCTAAAAGGTATTAATGTACACACATGGCAGACATCCTGCCATCCGACAAGCAGCGGCAACCGCCAAAAACGAAAGGAAATCCAA
>NZ_MUYV01000011.1_5|Aca3_WP_155731046.1|Aca3_WP_162816841.1
CAGGGATGCTGGCCGTATAAGAAACTTGAGCAGGTTTATTGTCAACCGACACAGGCTCTGCATGACAAATACCAGCGATCAGCAAAGATAGCATCAATGGGTATTTCATAAATTGACTCTTAATCAACAGTTTTATTAATCATACCCAAAATTTGTCAATCAGGCAACCAATTTGAACCCTTTACGACCACACAGGTCGCTTAGACCCTATTAAGCATCGGCTTTTTGATAGCGTCTACTTCAGTCTGTAAATGACAAGCCATCAAACCAAAATCAATGATGTGTCAGCCATTCCAACAGATTTGATTGGTGCCACAAGTCAACAATTGAGTTAGCATCAGCGCACAAGCTATAACACTTTGTGCTACAATCAAGCCAAATCATCTTTGGCCACGCATTA
>NZ_MUYV01000011.1_6|Aca3_WP_131669241.1
TTGGGGCTGACTCAGCAACAAGTCGCTGACATCGTGGGCGTGGCTGGCAATCGACAAGTAAGGCGGTGCGAAAATGGCGAGCAAGACATGCCGAGCGAAAAGTGGCAAATTTTTTTGGATTTTTATCAAAAAAAATCACAGATAGTGATGGCTGAAACTTTGAAACTACAAAAAACAAATATTATCGTATGATCGTCATTGCTTCTACAGGCATTGCAAACACGATCACTGCGCTGTCTGTACTTGTGCAACGATCACTTACATAATACCAGTTAACACCCCCTAGAAGTTGTTCAAAAATAGTTTGCTGATAACCTTCAAAAGTTGTATGACTTTTGAGTTCGGTTTAAAATGATCTTTTGTGCTACACTATCGCAAACCTCTAAATTTGCGAAAATCA
>NZ_MXAO01000048.1_4|hypothetical_protein|P37326|Aca3_WP_131669241.1
ACGCAAGCTGAGGCACAAGCGTATATGCAAAAGCACGGGGCGCGGTACCTTGACCGCGACCATGATGGTATTGCTTGTGAGCATTTGACTGGGGGTAAGCAAAAAGCGGCAAAGCTATCTAAGCGGCGCGCGTCAAAGACCGTTCAGCCCAGCGTCGTGCGCACGGTAAATAATCCTATGGGGCGTTGATTTTGCTGTCAGCGTTGCGCGGCAGTAGCGTGTATGCCTCATTGCTTGCTTGGTTGTCCCCCACAAAATTGTGGGGGATTTTTTTTGCAAATATTTTGCATTTTGATGCTTGCTTTATGTCTTTTAAAGTCATATAATAAACACATCAAGCATGATGCTTGGTACTTGTAAGTTTAATTTTATCAACGCCCATCGGGCAGGAGTATCAACA
>NZ_NAGJ01000001.1_2|P37326|hypothetical_protein|Aca3_SPY04969.1
TTCCGGAACTCTTAAAAAACAACAGCATCGAACAGGCGCTGCATACCAAGCTTACCCCGGAATCCACACGGTTTATGATTTGCGGTAACCCGGAAATGGTCAAAGACACTTTCCAAACGCTGCTCGATATGGGTTACGCCATGCACCGCAACCGCATTCCCGGTCAAATCATGATGGAAAACGGCTTCTAAAAACGAACGCTCCCAACCCCTACCCACGCCCACACACAAAACAAAATAAAAAACAGCGATATACAAAAACCAATTTGCAAAAACAGACCTCACGCCTATACTGCCACTCACAGCAAGCAACACAAAAAAGCGGGTACAAATTAGGGTACAAAACACAAGCCCGAACACAGAAGCACCCCAACCAAACCCAAAGGCAAAGGCAAACAAAA
>NZ_NWXP01000015.1_6|Aca3_SPY04969.1|Aca3_ACF29825.1
CCGAATGGTACAGCCGCCGCCACCGCCAAGCATACGAAGCCGCCGCCCAAAACACTTGCAATAAAACCTAAAAGGTATCAATATATACACATGGCAGACATCCTACCATCCGACAAGCGGCGGCAACCGCCAAAAACGAAAGGAAGTACGATGAACATAATCGAACAAGAAATGAAACACTCCAGTCTGAGAAAAGTAGATGCCGAAATCGCCAAAATCATTGCAGACGCGCACAAAATCAACGCCGAATCCGTAAAATAGCCCAAGAATCCCGATGGTATCCCATGATGGCGGCCACCGGGCTGGTTACCGCCATCGCCGCCGTGTTGGCACTGATATTCAAATTTGCCTGACCACAAGCCCCGCGAGGGGCTTTATCCCCCGAACAACCCGAACAAAA
>NZ_NWXX01000008.1_5|hypothetical_protein|Aca3_SPY04969.1|Aca3_ACF29825.1
TCAAATTCGCCCACAACGCCATCCGACGACTGGGCTATGACGGCAGCACCCCCGGCAAATCCAAACACACAATGCACGGATTCCGCCACCTCTTCACCAACATCAGCCTGACCGCCGGAAAAGACACCCTCACAACAGACCTCGCCCTCGGCCACATCAGCCGCGCCGCCCTCCAACGCGCCGGCTTCTCAAGCCTGCACCACTACCTGACCGCCGACAGCTACCGCCTCCAAGAGCGGCGCGAACTCGCCGAATGGTACAGCCGCCGCCACCGCCAAGCATACGAAGCCGCCGCCCAAAACACTTGCAATAAAACCTAAAAGGTATCAATATATACACATGGCAGACATCCTACCATCCGACAAGCGGCGGCAACCGCCAAAAACGAAAGGAAGTACGA
>NZ_OAAG01000002.1_5|EFM05431.1|anti_CRISPR0063_WP_042743678.1__AcrIIC2_II-C_+_Neisseria_meningitidis|Aca3_WP_101107616.1
GCAGCTATCATGTGATGTTTATGGGTTTGAAAAAACAATTAAAAGAGGGCGATAAAATTCCCGTTACCCTGAAATTTAAAAACGCCAAAGCGCAAACCGTCCAACTGGAAGTCAAAATCGCGCCGATGCTCGACTGTATCTACTGAAAAATAATATATTGAAAAATAATATATAATATATTTTTATTATTCTTATGGTGCAAATAAAGCACATTGTGCATTGGAAATAAAAACGGCAAATTAATTACCTTTGGTTTCAAAGGTTTATTAAATTTGCCGTTTTTTGTTTAAAAAAGTGCTTGTGATACATCATTTAATGATGTAATATACACACATGGACAGACAACAAGCCTGCCACCGACACCTTGACGGCTTCAAGGATAAACGAAAGGATTTCAAAA
>NZ_OAAO01000003.1_4|EFM05431.1|EJU54830.1|Aca3_WP_101119035.1
TCATGACGCGGATTTCCCCAAAAATGAAGGTTGTTCCGGATTGAAATTGAATCCGCAATGATGAAATATCGACAATGAACGACAATACACACACCCTTCCCCCGCGCCGCCTTTCCGTCGCCCCGATGCTCGACTGTATCTACTGAAAAATAATATATTGAAAAATAATATATAATATATTTTTATTATTCTTATGGTGCAAATAAAGCACATTGTGCATTGGAAATAAAAACGGCAAATTAATTACCTTTGGTTTCAAAGGTTTATTAAATTTGCCGTTTTTTGTTTAAAAAAGCGCTTGTGATACATCATTTAATGATGTAATATACACACATGGACAGACAACAAGCCTGCCACCGACACCTTGACGGATTCAAGGATAAACGAAAGGATTTCAAAA
>NZ_OAAP01000014.1_3|EFM05431.1|EJU54830.1|Aca3_WP_101119035.1
ATCAACCATCGCGCACTTTCCTGTTTACAAAAAATAACAGTCTGATAATATCCCCCCGTCCGCAACCGTTCAAACGACTAAGGAGGCAAAATGGAATATCGGTTCAAAACAGGCGTGATTGCCGGAATCCCGACTGTATCTACTGAAAAATAATATATTGAAAAATAATATATAATATATTTTTATTATTCTTATGGTGCAAATAAAGCACATTGTGCATTGGAAATAAAAACGGCAAATTAATTACCTTTGTTTTTAAAGGTTTATTAAATTGGCGGTTTTTTGTTTGAAAAAATGCTTGTGATACATCATTTTTTGATGTAGTATACACACATCGGCAGACAACAAGCCTGCCACCGACACCTTGACGGCTTCAAGGATAAACGAAAGGATTTCAAAA
>NZ_OADR01000010.1_6|EFM05431.1|anti_CRISPR0063_WP_042743678.1__AcrIIC2_II-C_+_Neisseria_meningitidis|Aca3_WP_101133125.1
GACGGAAAAATCGGAAATGGGCGAGTCGTTCCTGCATTATGCGCAAGCCGTGATGAAGGATTTTCCCGTCCCCGATTCTATGGATTTCAAATTTTCCGTCCGTGCGATTAACCAGCGTTTCTCCGAATGGAAGGAGGCGGTTTTGGAATACGCTGACGGCGTTGCCAAGGCAGACAGGAAGATTACTGCGGAGGAAACGGAGAACTTGGCACTTTTGGAAAGGCTTTTTAAAGCGGTAAATTAATTATCTTTAGTTTCAAAGGTTTATTAAATTTGCCGTTTTTTTTTGAAAAAGTGCTTGTATTACCGCTAAAACAGCGGTAATACAAGCACATCGGCAGACAACAAGCCTGCCACCGACACCTTGACGGATTCAGGGATAAACGAAAGGATTTCAAAA
>NZ_OAES01000039.1_5|hypothetical_protein|Aca3_SPY04969.1|Aca3_ACF29825.1
TCAAATTCGCCCACAACGCCATCCGACGACTGGGCTATGACGGCAGCACCCCCGGCAAATCCAAACACACAATGCACGGATTCCGCCACCTCTTCACCAACATCAGCCTGACCGCCGGAAAAGACACCCTCACAACAGACCTCGCCCTCGGCCACATCAGCCGCGCCGCCCTCCAACGCGCCGGCTTCTCAAGCCTGCACCACTACCTGACCGCCGACAGCTACCGCCTCCAAGAGCGGCGCGAACTCGCCGAATGGTACAGCCGCCGCCACCGCCAAGCATACGAAGCCGCCGCCCAAAACACTTGCAATAAAACCTAAAAGGTATCAATATATACACATGGCAGACATCCTACCATCCGACAAGCGGCGGCAACCGCCAAAAACGAAAGGAAGTACGA
>NZ_OALD01000036.1_4|hypothetical_protein|Aca3_SPY04969.1|Aca3_ACF29825.1
GGCAAATCCAAACACACAATGCACGGATTCCGCCACCTCTTCACCAACATCAGCCTGACCGCCGGAAAAGACACCCTCACAACAGACCTCGCCCTCGGCCACATCAGCCGCGCCGCCCTCCAACGCGCCGACTTCTCAAGCCTGCACCACTACCTGACCGCCGACAGCTACCGCCTCCAAGAGCGGCGCGAACTCGCCGAATGGTACAGCCGCCGCCACCGCCAAGCATACGAAGCCGCCGCCAAAACCCCGCAAAACAAAAAACCGCCTGAAAAAAATTCAGACGGCATCCTGCCCAAAACACTTGCAATAAAACCTAAAAGGTATTAATGTACACACATGGCAGACATCCTGCCATCCGACAAGCGGCGGCAACCGCCAAAAACGAAAGGAAATCCAA
>NZ_PHRS01000176.1_5|hypothetical_protein|Aca3_SPY04969.1|Aca3_ACF29825.1
TCAAATTCGCCCACAACGCCATCCGACGACTGGGCTATGACGGCAGCACCCCCGGCAAATCCAAACACACAATGCACGGATTCCGCCACCTCTTCACCAACATCAGCCTGACCGCCGGAAAAGACACCCTCACAACAGACCTCGCCCTCGGCCACATCAGCCGCGCCGCCCTCCAACGCGCCGGCTTCTCAAGCCTGCACCACTACCTGACCGCCGACAGCTACCGCCTCCAAGAGCGGCGCGAACTCGCCGAATGGTACAGCCGCCGCCACCGCCAAGCATACGAAGCCGCCGCCCAAAACACTTGCAATAAAACCTAAAAGGTATCAATATATACACATGGCAGACATCCTACCATCCGACAAGCGGCGGCAACCGCCAAAAACGAAAGGAAGTACGA
>NZ_POWU01000002.1_5|Aca3_WP_108700034.1
ATGACTGCTTTGCTTTTTATGGTATTCGCGCCACCACTGAAGAACATTCAGCCGGCGAAGAGTTGAGTAATTCATTTGTTTGGGTTGACGGCGAAAAAACCGAAGAAGAGTTAGACGGAATCAGCACTATGGGGATTAAAGACTTGACCGAAGAAGCTGTTATTCGCGCAATTAAATGCCTTGGCCGTGACGCTTGCGAATATTTCGGCGTTAAAGCAAATGTATTTCACAGCTATGTCGGGCAGAATTTTGTTTTGATTAAAGGCGATTCTGCCACCGCTGGCGACGATAACGGCGAATGGGTAATCAAAAACCCTGTTGTAGTGGCTGTATTGTAATAAACCCAAACGGATTAAATCACGGCAGACGATTTGATGTTGTCAGAAGATGGGGATTTGTA
>NZ_POWY01000002.1_4|Aca3_WP_107818884.1
CAGAACCAAGTTACAGCTTGCCGAAAGCGTCAGCGCATGGATAAAAGAGCAGAGCTTGAAACAGGAACAGGCGGCAGAAATCTTTAACACCAGCCGCCCCCGTGTTTCTGATTTGATAAACGGCAAAATCAGCAAGTTCACGATAGATGCGTTATTAACCATGCTTGCTAAGACAGGCAAAACGGCGGAACTGAATATCAGCCGCTAATTTGATGGCGAACAGCTAAAACGGAGTAATGCTTACCCCTGAAAATTTTGACTTTGACAAAATGGGGGTGTATTTGGGGGTATTTTTCCAAATTCATGAAATTATATGTATAAATATCAATATATTAATTATTTAGTTCGAGTCTCTCCGTAGCACCATTAACAATAAATAAATCAAGCAATTAATACACAT
>NZ_POWZ01000008.1_5|hypothetical_protein|Aca3_SPY04969.1
TCTTAAAAAACGGCAGCCTCGAACAGGCGCTGCATACCAAGTTCACGCCCGAATCCACACGGTTTATGATTTGCGGCAACCCGGAAATGGTCAAAGACACCTTCCAAACGCTGCTCGATATGGGTTACGCCATGCACCGCAACCGCGTCCCCGGTCAAATCATGATGGAAAACGGTTTTTGAAAAATTACCCTACCCCCCCCGCACAAAACAAGTCCTCACCCAAATATGGGACTACGCCGTCCGGCGCGGCATCATTACCGACGAACGCCGCAACCACGCCGCCCCTTGCCGAACAAAAGCCAAACCCCGCAAAAACAAAAAACCGCCTAAAAAAATTTCAGACGGCATTCTGCCATCCGACAAGCGGCGGCAACCGCCAAAAACGAAAGGAAATACAA
>NZ_POXF01000022.1_3|hypothetical_protein|Aca3_WP_107855687.1
CAGCGAATTTGTTAGAGAGGTTGTAAAGCACGCCCCAAAAGCTGCGGAATTTGGCGAGAGTTGTGTTTGTGCTGCGTGTGAAGATCATCTGTTTGTTGATGGAAGCGGAATGTATCAATTTGATGACTGTTATTATGTACAACACTCAAAAAAAATGAATCATGACCATGCAGCAGAAGTGTTGGAAAGAATCGGATTTGAAGTTGAATGGGGATATGGAAAAATCGACAGAATAACATGGCCGGAAATAAAAGATTGACAATAAAAATAAGTCAGGTTAAAGTAACAACATGTAATTCAGTCGTACACTAAAGCGGCTGAGTTTTGAAACCATGAACGTATTTTAGAAATAAACCGCCTGACTTTTCAGGCGGTTTTGCTTTTTAAGGAGCATAATAAA
>NZ_POXG01000002.1_5|hypothetical_protein|Aca3_WP_070774559.1
GTTCGGACTTATTAACCAAGTAAAGGATTAAAAAATGTCAAACTTAGTATTCAAAACAAAAAAAGAAGCCGTTGAATTTTTGAGAAATATCGAACATTTGGAAGAAATGTCAAACGGCAACTTTTATCCTAAAGGCACTTATTACCTTGCCCACGGCGAATATAGCCAACCCGAATTTAAAGCTGTCAAATATAAAGACGGCTGGGGAATCAAAAAAATCCACTTTTACTATCCTAATACATTTCACACCCCGAAAGACGGGCGCTGCATTGCGATCAGCGACTGGGACGGCAGCACTGATTTAGTCCTGCAAGATTCTTTTTATTGATTAATCCGCCACCCTTTGGGGTGGCAGCCCATACCGACGGGCAGTGTCGGCAAACCAACAGGAGCGAAAAAA
>NZ_POXH01000004.1_6|hypothetical_protein|Aca3_WP_107970887.1|hypothetical_protein
TGGACTAACCGAGTAAAGGATTAAAAAATGAACTTCGCCGAAAAATTAGACAAACTCAATAAATTAAGCCCATCTACTGATTGGGTATCAATTAAGCTCGAAACTTTGCTTGAGCCTATCAATCAAAAGATAGATGCCGCCCCTGAAGGCGAAGGTTTTTTCTCTTTTGTAAAACCACTTGAGAAAATTCTTACAGAAGAAGAATTTATCCGCCGAGAAAAAATCATAAGCCTCATGCTTAAGAGATATAAGCAAATAGAGAAAAAACGCAAACAAATTATAGACAGCCTAAGCTTAGATGAGCAGGAACAATTGATTATCAGCTAAATAAACCGCCCTTTGGGGCGGTTCGCCCATACCGTCGGGAAGAGGCGGCAACTTGTCATTTTGGAGTAAAACA
>NZ_POXJ01000002.1_7|hypothetical_protein|Aca3_WP_107992780.1
GACTAACCGAGTAAAGGATTAAAAAATGAACTTCGCCGAAAAATTAGACAAACTCAATAAATTAAGCCCATCTACTGATTGGGTATCCATTAAGCTCGAAACTTTACTTGAGCCTATCAATCGAAAGATAGATACCACCCCTGAAGGCGAAGGCTTTTTCTCTTTTGTAAAACCACTTGAGAAAATTCTTACAAAAGAAGAATTTATCAGACGAGAAAAAATCATAACTCTAATGATTAAAAGATGTAACCAAATAGAGAAAAAACGCAAACAAATTATAGACAGCCTAAGCTTAGATGAGCAGGAACAATTGATTATCAGCTAAATAAAACCGTCCTTTGGGGCGGTTCGCCCATACCGTCGGGGAGAGGCGGCAACTTGTCATTTTGGAGTAAAAACA
>NZ_POXT01000005.1_2|hypothetical_protein|Aca3_SPY04969.1|Aca3_ACF29825.1
CCGACGACTGGGCTATGACGGCAGCACCCCCGGCAAATCCAAACACACAATGCACGGATTCCGCCACCTCTTCACCAACATCAGCCTGACCGCCGGAAAAGACACCCTCACAACAGACCTCGCCCTCGGCCACATCAGCCGCGCCGCCCTCCAACGCGCCGGATTTTCCAGTCTGCACCACTACCTGACCGCCGACAGCTACCGCCTGCAAGAGCGGCGCGAACTCGCCGAATGGTACAGCCGCCGCCACCGCCAAGCATACGAAGCCGCCGCCCAAACCCCGCAAAAACAAAAAACCGCCTGAAAAAATTTCAGACGGCATCCCGCCATCCGACAGGCGGCGGCAACCGCCAAAAACGAAAGGAAATCCAA
>NZ_POXW01000001.1_8|EGZ47896.1|hypothetical_protein|Aca3_WP_108043292.1
GAAGAATTCGCCCAGCTTCCTAAAGGCTTGAAAATCGGCGATATAATAAGCTTTGACTATACCAACGGCAAGGGCGAATTTAGCGAGCGTACCATTATCTTGATAAGATACTACGGTGACTATATCGATGGATATGATTTAAAAAAAGAAGGTGAGAGGACTTTTCGAACCGACCGGATTGACGACGGCGTTACCAATACGACAACAGGCGAGGTATTTTATTTGTAACAGCATTCAAACGGCAAATTAATTATCTTTGGTTTCAAAGGTTTATTAAATTTACCGTTTTTTGTTTGGAAAAATGCTTGTATTACCGCTAAAACAGCGGTAATATGCACACATCGATTCAGCGCAACCGCGCAAACCGCGCCTCGGGTTATCAGGGGTAAGGAAATGAAAA
>NZ_PTPO01000006.1_4|ISXO2-like_transposase_domain_protein|Aca3_ACF29825.1
GGCAGCGGACACATTCGCGAACGCCACCGCCACCGCTACGAAGTCAACAACAACTACGTTTCCGCGCTGGAACAGGCAGGTTTGGTCATCGGCGGCGTATCCGCCGGACGCGAACGCTTGGTCGAAACCATCGAACTGCCGAACCATCCTTGGTTCTTCGCCTGCCAGTTCCATCCCGAGTTCACGTCCAACCCGCGCAAAGGGCATCCTTTGTTCACCGCGTTTGTCAAAGCCGCGTTGAACAATAAAAAAGCCTGATAAAGCGTTACTTGATGATCAAAATGCCGTCTGAAAGCCTGACAAAGACTTTCAGACGGCATTTTCGCAAATCGGGGATCATAAAAGCCATCAATTTAATTTGGGTCTGTACCAGATTAGCAGATATGTTACCCTCGAAATA
>NZ_PTPR01000023.1_4|ISXO2-like_transposase_domain_protein|Aca3_ACF29825.1
CTTCCGACAAATCCAACTCTTTCAGCATTGAATCATTGGTAACCGTCCAACGCGCGCCGTTGCTCATTTTGAGGTTGACGGCGTTTTTTGTTTTGTCGTCGATAATGCTGTCTTTAAGCCAACCGTTTTCATCGAAGAACTTTTCAGATCTTTTGATTTCTTCTTCGAGTACCGCAACCTTTTCTATGTCTTCTTTTAGACGTTCTATGTGCCTTTTTCTGATCTGAATTTTGTTTTCTTGCTGTTTTACTTTTTTTCTAGTTCTTCTTTTTTCTTTTCATTTTCACCTAGTTCAGCCAATTCTTGATTGTATTTATCCAAAGTTGCTTTTTTTGAGACAATCGTTTCTGCTTAACATTCGGGTCTGTACCAGATTAGCAGATATGTTACCCTCGAAATA
>NZ_QLKT01000049.1_4|Aca3_OAV36566.1
AAGAAACATCGTACTTGGCAGCATCTGCCAAAATGGCTAATTTGTCTTGAATGCGCTCAAAATTCATTAATTTTCTCTTGGAAATCTGTCTTTTTAAACCGTTTAATCTTAATTGATAATTTAGGGATTTTAAGACCAAAAACAAGATTTTTGAGCCAAGTTTTACAAAAAGCCTATCAACTGTTAAATGGCTTAAATATCTTTGATGGCGTGGTATTGAAGTGCCCATTGGCTTTGGGTAATCTCTTAAAATAATCCGTTTTTAAGTAATTGGGGTGATGATAGTTTTTGTATTTAAAAGGCAATAAAAGCGACCTATGCGGTCGTGAAGCTCGATGAACGCCGTGAATTGCTCCAGTGGTGGGCAAATGAGGTGGATAATTGGCGAGGTGTGAAGAAA
>NZ_QQCC01000043.1_6|hypothetical_protein|Aca3_SPY04969.1|Aca3_ACF29825.1
CGGCAAATCCAAACACACAATGCACGGATTCCGCCACCTCTTCACCAACATCAGCCTGACCGCCGGAAAAGACACCCTCACAACAGACCTCGCCCTCGGCCACATCAGCCGCGCCGCCCTCCAACGCGCCGGCTTCTCAAGCCTGCACCACTACCTACCGCCGACAGCTACCGCCTCCAAGAGCGGCGCGAACTCGCCGAATGGTACAGCCGCCGCCACCGCCAAGCATACGAAGCCGCCGCCAAAACCCCGCAAAACAAAAAACCGCCTGAAAAAAATTCAGACGGCATCCTGCCCAAAACACTTGCAATAAAACCTAAAAGGTATTAATGTACACACATGGCAGACATCCTGCCATCCGACAAGCGGCGGCAACCGCCAAAAACGAAAGGAAATCCAA
>NZ_QQCE01000007.1_4|EFM05431.1|anti_CRISPR0063_WP_042743678.1__AcrIIC2_II-C_+_Neisseria_meningitidis|Aca3_WP_002255676.1
TCATGACGCGGATTTCCCCAAAAATGAAGGTTGTTCCGGATTGAAATTGAATCCGTAATGATAAAATATCGACAATGAACGACAATACACACACCCTTCCCCCGCGCCACCTGTCCGTCGCCCCGATGCTCGACTGTATCTACTGAAAAATAATATATTGAAAAATAATATATAATATATTTTTATTATTCTTATGGTGCAAATAAAGCACATTGTGCATTGGAAATAAAAACGGCAAATTAATTACCTTTGTTTTTAAAGGTTTATTAAATTGGCGGTTTTTTGTTTGAAAAAATGCTTGTGATACATCATTTTTTGATGTATCATACACACATCGGCAGACAACAAGCCTGCCGCCGCCACCTTGACGGTTTCAAGGATAAACGAAAGGATTTCAAAA
>NZ_QQCF01000007.1_3|hypothetical_protein|Aca3_WP_118898603.1
AATTTCTAATACTGCCGCCTTCGGGCGGCGGAAAGGTCAAAAATGAAATACGCCAAATCAAAATCTATCAGCAAAATCGGTCAATATCATCAAACTTTTAAAAGCTTATGGGATAAATTGCCAACGGAACTGATTGAAAAATCAACAGCTAAGAATCTCGCCATTATTATTGATTTGATGTATGAGCAAAAAGAATATGGTCATACAGAGGCATGGCGCGAATTAACATCATAAAGTCATTGACAAGGCAGGTAATTAGGCTTAAAGTCAGCTTTGTTATTCAGCCCTTTGGGGCTGCGTGTTGAAACTAAAGAAGTTATGTTAAATATCATCATTTTTTGATGCGAATTACAAAAGCCGCCTGATTTATCAAGCGGCTTTTGTCTTATTGGAGGCGATA
>NZ_QQCM01000020.1_5|hypothetical_protein|1201008272|Aca3_EHP15430.1
TCAAATTCGCCCACAACGCCATCCGACGACTGGGCTATGACGGCAGCACCCCCGGCAAATCCAAACACACAATGCACGGATTCCGCCACCTCTTCACCAACATCAGCCTGACCGCCGGAAAAGACACCCTCACAACAGACCTCGCCCTCGGCCACATCAGCCGCGCCGCCCTCCAACGCGCCGGCTTCTCAAGCCTGCACCACTACCTGACCGCCGACAGCTACCGCCTCCAAGAGCGGCGCGAACTCGCCGAATGGTACAGCCGCCGCCACCGCCAAGCATACGAAGCCGCCGCCCAAAACACTTGCAATAAAACCTAAAAGGTATCAATATATACACATGGCAGACATCCTACCATCCGACAAGCGGCGGCAACCGCCAAAAACGAAAGGAAGTACGA
>NZ_QQCR01000006.1_6|hypothetical_protein|Aca3_SPY04969.1|Aca3_EHP15430.1
TCAAATTCGCCCACAACGCCATCCGACGACTGGGCTATGACGGCAGCACCCCCGGCAAATCCAAACACACAATGCACGGATTCCGCCACCTCTTCACCAACATCAGCCTGACCGCCGGAAAAGACACCCTCACAACAGACCTCGCCCTCGGCCACATCAGCCGCGCCGCCCTCCAACGCGCCGGCTTCTCAAGCCTGCACCACTACCTGACCGCCGACAGCTACCGCCTCCAAGAGCGGCGCGAACTCGCCGAATGGTACAGCCGCCGCCACCGCCAAGCATACGAAGCCGCCGCCCAAAACACTTGCAATAAAACCTAAAAGGTATTAATGTACACACATGGCAGACATCCTGCCATCCGACAAGCGGCGGCAACCGCCAAAAACGAAAGGAAATCCAA
>NZ_QQCZ01000025.1_6|hypothetical_protein|Aca3_SPY04969.1|Aca3_AHW75649.1
TCAAATTCGCCCACAACGCCATCCGACGACTGGGCTATGACGGCAGCACCCCCGGCAAATCCAAACACACAATGCACGGATTCCGCCACCTCTTCACCAACATCAGCCTGACCGCCGGAAAAGACACCCTCACAACAGACCTCGCCCTCGGCCACATCAGCCGCGCCGCCCTCCAACGCGCCGGCTTCTCAAGCCTGCACCACTACCTGACCGCCGACAGCTACCGCCTCCAAGAGCGGCGCGAACTCGCCGAATGGTACAGCCGCCGCCACCGCCAAGCATACGAAGCCGCCGCCCAAAACACTTGCAATAAAACCTAAAAGGTATCAATATATACACATGGCAGACATCCTACCATCCGACAAGCGGCGGCAACCGCCAAAAACGAAAGGAAGTACGA
>NZ_QQDD01000001.1_5|hypothetical_protein|1201008272|Aca3_EHP15430.1
TCAAATTCGCCCACAACGCCATCCGACGACTGGGCTATGACGGCAGCACCCCCGGCAAATCCAAACACACAATGCACGGATTCCGCCACCTCTTCACCAACATCAGCCTGACCGCCGGAAAAGACACCCTCACAACAGACCTCGCCCTCGGCCACATCAGCCGCGCCGCCCTCCAACGCGCCGGCTTCTCAAGCCTGCACCACTACCTGACCGCCGACAGCTACCGCCTCCAAGAGCGGCGCGAACTCGCCGAATGGTACAGCCGCCGCCACCGCCAAGCATACGAAGCCGCCGCCCAAAACACTTGCAATAAAACCTAAAAGGTATCAATATATACACATGGCAGACATCCTACCATCCGACAAGCGGCGGCAACCGCCAAAAACGAAAGGAAGTACGA
>NZ_QQDE01000004.1_6|hypothetical_protein|1201008272|Aca3_EHP15430.1
TCAAATTCGCCCACAACGCCATCCGACGACTGGGCTATGACGGCAGCACCCCCGGCAAATCCAAACACACAATGCACGGATTCCGCCACCTCTTCACCAACATCAGCCTGACCGCCGGAAAAGACACCCTCACAACAGACCTCGCCCTCGGCCACATCAGCCGCGCCGCCCTCCAACGCGCCGGCTTCTCAAGCCTGCACCACTACCTGACCGCCGACAGCTACCGCCTCCAAGAGCGGCGCGAACTCGCCGAATGGTACAGCCGCCGCCACCGCCAAGCATACGAAGCCGCCGCCCAAAACACTTGCAATAAAACCTAAAAGGTATCAATATATACACATGGCAGACATCCTACCATCCGACAAGCGGCGGCAACCGCCAAAAACGAAAGGAAGTACGA
>NZ_QQDQ01000024.1_5|hypothetical_protein|1201008272|Aca3_EFM04422.1
TCAAATTCGCCCACAACGCCATCCGACGACTGGGCTATGACGGCAGCACCCCCGGCAAATCCAAACACACAATGCACGGATTCCGCCACCTCTTCACCAACATCAGCCTGACCGCCGGAAAAGACACCCTCACAACAGACCTCGCCCTCGGCCACATCAGCCGCGCCGCCCTCCAACGCGCCGGCTTCTCAAGCCTGCACCACTACCTGACCGCCGACAGCTACCGCCTCCAAGAGCGGCGCGAACTCGCCGAATGGTACAGCCGCCGCCACCGCCAAGCATACGAAGCCGCCGCCCAAAACACTTGCAATAAAACCTAAAAGGTATCAATATATACACATGGCAGACATCCTACCATCCGACAAGCGGCGGCAACCGCCAAAAACGAAAGGAAGTACGA
>NZ_QQDU01000004.1_6|hypothetical_protein|Aca3_WP_118804084.1
ATCAATCGCTAAAATTGGACAGTATCACTTTACTTTTAAAACCCTATGGGACAAATTGCCAAAAGAATTGATTGAAAAATCAACAGCTAAGAATCTAGCTATCATTATTGATTTGATGTATGACCAAAAAGGGTATGGTCATACAGAGGCGTGGAAAGAGTTATTGTCATAATAAAGTTATTGACAAGGCGAGTTTAAGGGCTTAAGATTTGCGCTGTTATCCGGCTGTTATCAGCCGCGTGTGTTGAAACTATAAAGCCATTTTTAAAAGGCTTTAATTTAAGCATTAAATCAGCCGTCTCACCGGCTGCGTGTTGAAACCATAGGGCTATCTTAACGATAGAAAACCAAGCAAAAGCCGCCTGATTTATCAAGCGGCTTTTGTTTTTTGAGGGCATTA
>NZ_QQED01000010.1_6|hypothetical_protein|1201008272|Aca3_SUA21796.1
TCAAATTCGCCCACAACGCCATCCGACGACTGGGCTATGACGGCAGCACCCCCGGCAAATCCAAACACACAATGCACGGATTCCGCCACCTCTTCACCAACATCAGCCTGACCGCCGGAAAAGACACCCTCACAACAGACCTCGCCCTCGGCCACATCAGCCGCGCCGCCCTCCAACGCGCCGGCTTCTCAAGCCTGCACCACTACCTGACCGCCGACAGCTACCGCCTCCAAGAGCGGCGCGAACTCGCCGAATGGTACAGCCGCCGCCACCGCCAAGCATACGAAGCCGCCGCCCAAAACACTTGCAATAAAACCTAAAAGGTATCAATATATACACATGGCAGACATCCTACCATCCGACAAGCGGCGGCAACCGCCAAAAACGAAAGGAAGTACGA
>NZ_QQEP01000012.1_7|hypothetical_protein|Aca3_SPY04969.1|Aca3_ACF29825.1
GGCAAATCCAAACACACAATGCACGGATTCCGCCACCTCTTCACCAACATCAGCCTGACCGCCGGAAAAGACACCCTCACAACAGACCTCGCCCTCGGCCACATCAGCCGCGCCGCCCTCCAACGCGCCGACTTCTCAAGCCTGCACCACTACCTGACCGCCGACAGCTACCGCCTCCAAGAGCGGCGCGAACTCGCCGAATGGTACAGCCGCCGCCACCGCCAAGCATACGAAGCCGCCGCCAAAACCCCGCAAAACAAAAAACCGCCTGAAAAAAATTCAGACGGCATCCTGCCCAAAACACTTGCAATAAAACCTAAAAGGTATTAATGTACACACATGGCAGACATCCTGCCATCCGACAAGCGGCGGCAACCGCCAAAAACGAAAGGAAATCCAA
>NZ_QQER01000018.1_4|hypothetical_protein|Aca3_SPY04969.1|Aca3_ACF29825.1
GATTCCGCCACCTCTTCACCAACATCAGCCTGACCGCCGGAAAAGACACCCTCACAACAGACCTCGCCCTCGGCCACATCAGCCGCGCCGCCCTCCAACGCGCCGACTTCTCAAGCCTGCACCACTACCTGACCGCCGACAGCTACCGCCTCCAAGAGCGGCGCGAACTCGCCGAATGGTACAGCCGCCGCCACCGCCAAGCATACGAAGCCGCCGCCAAAACCCCGCAAAACAAAAAACCGCCTGAAAAAAATTCAGACGGCATCCTGCCCAAAACACTTGCAATAAAACCTAAAAGGTATTAATGTACACACATGGCAGACATCCTGCCATCCGACAAGCGGCGGCAACCGCCAAAAACGAAAGGAAATCCAATGAACATAATCGAAAGGAAATCCAA
>NZ_QQEW01000022.1_6|hypothetical_protein|Aca3_SPY04969.1|Aca3_EHP15430.1
TCAAATTCGCCCACAACGCCATCCGACGACTGGGCTATGACGGCAGCACCCCCGGCAAATCCAAACACACAATGCACGGATTCCGCCACCTCTTCACCAACATCAGCCTGACCGCCGGAAAAGACACCCTCACAACAGACCTCGCCCTCGGCCACATCAGCCGCGCCGCCCTCCAACGCGCCGGCTTCTCAAGCCTGCACCACTACCTGACCGCCGACAGCTACCGCCTCCAAGAGCGGCGCGAACTCGCCGAATGGTACAGCCGCCGCCACCGCCAAGCATACGAAGCCGCCGCCCAAAACACTTGCAATAAAACCTAAAAGGTATCAATATATACACATGGCAGACATCCTGCCATCCGACAAGCGGCGGCAACCGCCAAAAACGAAAGGAAGTACGA
>NZ_QQFG01000024.1_7|hypothetical_protein|Aca3_SPY04969.1|Aca3_AHW75649.1
TCAAATTCGCCCACAACGCCATCCGACGACTGGGCTATGACGGCAGCACCCCCGGCAAATCCAAACACACAATGCACGGATTCCGCCACCTCTTCACCAACATCAGCCTGACCGCCGGAAAAGACACCCTCACAACAGACCTCGCCCTCGGCCACATCAGCCGCGCCGCCCTCCAACGCGCCGGCTTCTCAAGCCTGCACCACTACCTGACCGCCGACAGCTACCGCCTCCAAGAGCGGCGCGAACTCGCCGAATGGTACAGCCGCCGCCACCGCCAAGCATACGAAGCCGCCGCCCAAAACACTTGCAATAAAACCTAAAAGGTATCAATATATACACATGGCAGACATCCTACCATCCGACAAGCGGCGGCAACCGCCAAAAACGAAAGGAAGTACGA
>NZ_QQFQ01000023.1_6|Aca3_EFM04422.1
ATAGCCCAAGAATCCCGATGGTATCCCATGATGGCGGCCACCGGGCTGGTTACCGCCATCGCCGCCGTGTTGGCACTGATATTCAAATTTGCCTGACCACAAGCCCCGCGAGGGGCTTTATCCCCCGAACAAAATGAACAGAGCCGCACTATTCAACCGCTACCCCGAATGAATTATCGGGCAAGACGGCGCAAGCCGTTTCATTACCCATTGCCGCTATCCCCGCCTGATTGCCAAAATCCACAGGCAGACAGACAGCGAATGCCCGGGCGGGCATTACCGCCATTCCGAAAACGGCATCACCCTTTACGATTTTATTTTTTTCGACGGAAAACCGGCAGACGAAGCCCGATTTGCCGCCGTCCTTACCGAAACCTGCCGCCGGGCAGTCAAAAAAATA
>NZ_QQGR01000029.1_6|hypothetical_protein|Aca3_SPY04969.1|Aca3_AHW75649.1
TCAAATTCGCCCACAACGCCATCCGACGACTGGGCTATGACGGCAGCATCCCCGGCAAATCCAAACACACAATGCACGGATTCCGCCACCTCTTCACCAACATCAGCCTGACCGCCGGAAAAGACACCCTCACAACAGACCTCGCCCTCGGCCACATCAGCCGCGCCGCCCTCCAACGCGCCGGCTTCTCAAGCCTGCACCACTACCTGACCGCCGACAGCTACCGCCTCCAAGAGCGGCGCGAACTCGCCGAATGGTACAGCCGCCGCCACCGCCAAGCATACGAAGCCGCCGCCCAAAACACTTGCAATAAAACCTAAAAGGTATCAATATATACACATGGCAGACATCCTGCCATCCGACAAGCGGCGGCAACCGCCAAAAACGAAAGGAAGTACGA
>NZ_QQHB01000011.1_5|hypothetical_protein|1201008272|Aca3_EFM04422.1
TCAAATTCGCCCACAACGCCATCCGACGACTGGGCTATGACGGCAGCACCCCCGGCAAATCCAAACACACAATGCACGGATTCCGCCACCTCTTCACCAACATCAGCCTGACCGCCGGAAAAGACACCCTCACAACAGACCTCGCCCTCGGCCACATCAGCCGCGCCGCCCTCCAACGCGCCGGCTTCTCAAGCCTGCACCACTACCTGACCGCCGACAGCTACCGCCTCCAAGAGCGGCGCGAACTCGCCGAATGGTACAGCCGCCGCCACCGCCAAGCATACGAAGCCGCCGCCCAAAACACTTGCAATAAAACCTAAAAGGTATCAATATATACACATGGCAGACATCCTACCATCCGACAAGCGGCGGCAACCGCCAAAAACGAAAGGAAGTACGA
>NZ_QQJB01000043.1_6|anti_CRISPR0119_WP_042743676.1__AcrIIC3_II-C_+_Neisseria_meningitidis|EJU54830.1|Aca3_WP_061384811.1
TCGCCATTCAGACGGCACCTATTGCCGACGGCAGCAGGGAAAACAAGGAAACTGGAGCGAAGATTTTAAAAATGGCCACCAAATTGGCAGGAGAATTCGCGGAGAATCCTGAAAAACAAGCCAAGGATTTCCTCGTAAAAGACGGCTTCAAGTATGGTGTTGCCCTCACGCCGGGAATGCCTTTTATGTTTACCGTTGAGGTGGAAGAATAGATTTAATTCTATTAAATAAACGGCAAATTAATTACCTTTGGTTTCAAAGGTTTATTAAATTTGCCGTTTTTTGTTTAAAAAAGTGCTTGTGATACATCATTTAATGATGTAATATACACACATGGACAGACAACAAGCCTGCCACCGACACCTTGACGGATTCAAGGATAAACGAAAGGATTTCAAAA
>NZ_QQJP01000026.1_5|hypothetical_protein|1201008272|Aca3_EFM04422.1
TCAAATTCGCCCACAACGCCATCCGACGACTGGGCTATGACGGCAGCACCCCCGGCAAATCCAAACACACAATGCACGGATTCCGCCACCTCTTCACCAACATCAGCCTGACCGCCGGAAAAGACACCCTCACAACAGACCTCGCCCTCGGCCACATCAGCCGCGCCGCCCTCCAACGCGCCGGCTTCTCAAGCCTGCACCACTACCTGACCGCCGACAGCTACCGCCTCCAAGAGCGGCGCGAACTCGCCGAATGGTACAGCCGCCGCCACCGCCAAGCATACGAAGCCGCCGCCCAAAACACTTGCAATAAAACCTAAAAGGTATCAATATATACACATGGCAGACATCCTACCATCCGACAAGCGGCGGCAACCGCCAAAAACGAAAGGAAGTACGA
>NZ_QQKO01000005.1_5|hypothetical_protein|Aca3_SPY04969.1
ACTCTTAAAAAACAACAGCATCGAACAGGCGCTGCATACCAAGTTCACCCCGGAATCCACACGGTTTATGATTTGCGGCAACCCGGAAATGGTCAAAGACACCTTCCAAACGCTGCTCGACATGGGTTACGCCATGCACCGCAACCGCATTCCCGGTCAAATCATGATGGAAAACGGTTTTTGAAAAATTACCCTACCCCCCGCACAAAACAAGTCCTCACCCAAATATGGGACTACGCCGTCCGGCGCGGCATCATTACCGACGAACGCCGCAACCACGCCGCCCCTTGCCGAACAAAAGCCAAACCCCGCAAAAACAAAAAACCGCCTAAAAAAATTTCAGACGGCATCCTGCCATCCGACAAGCGGCGGCAACCGCCAAAAACGAAAGGAAATACAA
>NZ_QQKU01000012.1_4|hypothetical_protein|Aca3_SPY04969.1|Aca3_ACF29825.1
CAAATCCAAACACACAATGCACGGATTCCGCCACCTCTTCACCAACATCAGCCTGACCGCCGGAAAAGACACACTCACAACAGACCTCGCCCTCGGCCACATCAGCCGCGCCGCCCTCCAACGCGCCGGCTTCTCAAGCCTGCACCACTACCTGACCGCCGACAGCTACCGCCTCCAAGAGCGGCGCGAACTCGCCGAATGGTACAGCCGCCGCCACCGCCAAGCATACGAAGCCGCCGCCAAAACCCCGCAAAAACAAAAAACCGCCTGAAAAAAATTTCAGACGGCATCCTGCCCAAAACACTTGCAATAAAACCTAAAAGGTATTAATATACATACATGGCAGATATCCTGCCATCCGACAAGCGGCGGCAACCGCCAAAAACGAAAGGAAATCCAA
>NZ_QQLC01000007.1_4|hypothetical_protein|Aca3_SPY04969.1|Aca3_ACF29825.1
GCAAATCCAAACACACAATGCACGGATTCCGCCACCTCTTCACCAACATCAGCCTGACCGCCGGAAAAGACACCCTCACAACAGACCTCGCCCTTGGCCACATCAGCCGCGCCGCCCTCCAACGCGCCGGATTTTCCAGCCTGCACCACTACCTGACCGCCGACAGCTACCGCCTCCAAGAGCGGCGCGAACTCGCCGAATGGTACAGCCGCCGCCACCGCCAAGCATACGAAGCCGCCGCCCAAACCCCGCAAAACAAAAAAACCGCCTGAAAAAATTTCAGACGGCATCCTGCCCAAAACACTTGCAATAAAACCTAAAAGGTATTAATATACATACATGGCAGACATCCTGCCATCCGACAAGCGGCGGCAACCGCCAAAAACGAAAGGAAATCCAA
>NZ_QQLI01000037.1_6|hypothetical_protein|Aca3_SPY04969.1|Aca3_AHW75649.1
TCAAATTCGCCCACAACGCCATCCGACGACTGGGCTATGACGGCAGCACCCCCGGCAAATCCAAACACACAATGCACGGATTCCGCCACCTCTTCACCAACATCAGCCTGACCGCCGGAAAAGACACCCTCACAACAGACCTCGCCCTCGGCCACATCAGCCGCGCCGCCCTCCAACGCGCCGGCTTCTCAAGCCTGCACCACTACCTGACCGCCGACAGCTACCGCCTCCAAGAGCGGCGCGAACTCGCCGAATGGTACAGCCGCCGCCACCGCCAAGCATACGAAGCCGCCGCCCAAAACACTTGCAATAAAACCTAAAAGGTATCAATATATACACATGGCAGACATCCTACCATCCGACAAGCGGCGGCAACCGCCAAAAACGAAAGGAAGTACGA
>NZ_QQLQ01000002.1_4|hypothetical_protein|Aca3_WP_118780253.1
TCAATAGCCAAAATTGGACAATACCACTTTACTTTTGAAACATTGTGGGGCAAATTACCTAAAAAATTGATTGAGAAATCAACAGCCAAAAATCTCGCCATTATTATTGATTTAATGTATGAGCAAAAAGAATATGGTCATACCGAAGCGTGGAAAGAGTTATCGTCATAGTAAATCTATTGACAGGGTGAGTTTAAAGGCTTAAGATTCGCCATGTTATCCGGCTGTTATCAGCCGCGTGTGTTGAAACTATAAAGCCATTTTAAAAGGCTTCAATTTAAGTATTAAATCAGCCGTATCAGCGGCTGCGTGTTGAAACCATAGGGCTATCTTAACGATAGCAAACCAAGCAAAAGCCGCCTGATTTACTCAAGCGGCTTTTGTTTTATCGGAGGCAATA
>NZ_QQLW01000002.1_5|hypothetical_protein|Aca3_SPY04969.1|Aca3_ACF29825.1
GCAAATCCAACCACACCATGCACGGCTTCCGCCACCTGCTTGCCAACATCTGTCTGACCGCCGGAAAAGACACCCTCACAACAGACCTCGCCCTTGGCCACATCAGCCGCGCCGCCCTCCAACGCGCCGGATTTTCCAGCCTGCACCACTACCTGACCGCCGACAGCTACCGCCTCCAAGAGCGGCGCGAACTCGCCGAATGGTACAGCCGCCGCCACCGCGCCGCCTGGGAAGCCGCCGCCCAAACCCCGTAAAACAAAAAAACCGCCTGAAAAAAATTCAGACGGCATCCTGCCCAAAACACTTGCAATAAAACCTAAAAGGTATTAATATACACACATGGTAGACATCCTGCCATCCGACAAGCGGCGGCAACCGCCAAAAACGAAAGGAAATCCAA
>NZ_QQLW01000002.1_2_3|Unknown|Aca3_WP_118780253.1
AATAGCCAAAATTGGACAATACCACTTTACTTTTGAGACATTGTGGGGCAAATTACCCAAAGAATTGATTAAAAAGTCAACAGCTAAGAATTTAGCTATCATTATTGATTTAATGTATGAGCAAAAAGAATATGGTCATACGGAGGCGTGGAAAGAGTTTTCGTCATAATAAAGTTATTGACAGGGTGAGTTTAAAGGCTTAAGATTCGCCCTGTTTTTTCCGGCTGTTATCAGCCGCGTGTGTTGAAACTATAAAGCCATTTTAAAAGGCTTTAATTTAAGCATTAAATCAGCCGCTTCAGCGGCTGCGTGTTGAAACCATAGGGCTATCTTAACGATAGCAAACCAAGCAAAAGCCGCCTGATTTACTCAAGCGGCTTTTGTTTTATCGGAGGCAATA
>NZ_QQLX01000005.1_4|P32053|hypothetical_protein|hypothetical_protein|Aca3_SPY04969.1|hypothetical_protein
TTCCGGAACTCTTAAAAAACAACAGCATCGAACAGGCGCTGCATACCAAGCTCACCCCGGAATCCACACGGTTTATGATTTGCGGTAACCCGGAAATGGTCAAAGACACTTTCCAAACGCTGCTCGATATGGGTTACGCCATGCACCGCAACCGCATTCCCGGTCAAATCATGATGGAAAACGGCTTCTAAAAACGAACGCTCCCAACCCCTACCCACGCCCACACACAAAACAAAATAAAAAACAGCGATATACAAAAACCAATTTGCAAAAACAGACCTCACGCCTATACTGCCACTCACAGCAAGCAACACAAAAAAGCGGGTACAAATTAGGGTACAAAACACAAGCCCGAACACAGAAGCACCCCAACCAAACCCAAAGGCAAAGGCAAACAAAA
>NZ_QQLX01000005.1_5|Aca3_ACF29825.1
ATTCCGAAACGCAACGGGCGGGCCTATACCGTTGCCGCGGACAATGCCGAGCCTGAAACGTTACCCCCTGCCGTCAAAAAGAAAATCATGCCGGACGGTATTGTTTATACCGATAGCCCGGGCAGCCGCGGCAAGTCGGACGCGGGCGGTTTTACCCGTTGCCGCATCAACCGTTCCAAGGAATTTGCAGACCGTCGGAACCACATTAACGGCATTGGGAACTTTTGGAATCAGGCAAAACGCGCCTTGCGGAAATACAACGGAATCGATCGTAAACCTTTCCCGCCGTTGTTGAGGGAATGCGAATTTCGACTTAACTTCGGCACACCGTCCCGGCAGCTAAAAATCCTGCGGGATCGGTGTGGAATTTAGGGATAATCTAGTACAGCCACAAAAAATA
>NZ_QQMF01000007.1_6|hypothetical_protein|Aca3_WP_118804084.1
GCAACAGCCTAAGCATCGAGTGCCCTTGTCGCAAATATGAGCGAAGGAATAGTCAATCATGGGGCTTAGGCTACTATATTGAGACTGTAGCCCACCCTAATCAAATTGCGCTTATACGCAAAATGGCCGAGAGCGGACGCGCGGGGTTATTATCAAAAAATAGTATGGCGTGCTTTAGTGTAGAGGAGGTTATTTTTGGGATACCCACCGCTTACGGTTGGATGCCAGAGGATTTTGATTGATTGATATTGACGGGACGGGCGAAAAGGCGTAAAGTCTGCCCTGTTATTTCAGCTGCCGCAAGCGGCTGCGTGTTGAAACCATAGGGCTATCTTAACGATAGAAAACCAAGCAAAAGCCGCCTGATTTATCAAGCGGCTTTTGTTTTTTGAGGGCATTA
>NZ_QQMH01000002.1_6|EGZ47896.1|hypothetical_protein|Aca3_WP_108043292.1
CCGCCGACTTCTACAACGGCGAGGGCGTGTACGTCTTCGCCGCCGCCGGAGAGCTGCGCGTGAAGCGGCTGCAATCGTCGGTGCGCGGCGGCATGAACGTGATCAGCGACAACCGAAACTACAATGCGGAATACCTGCCGCCCGACGATTGGGCTGCGGTCAAGGTGTGCGGCCGGGTCGTGTACCGCTTGGCTGGCGAGAGGGTGTGAGATTGGCACTTCTTAAAAGGCTTTTTAAAACGGTAAATTAATTACCTTTGGTTTCAAAGGTTTATTAAATTTGCCGTTTTTTGTTTGGAAAAATGCTTGTATTACCGCTAAAACGGCGGTAATATGCACATATCGATTCAGCGCAACCGCGCAAACCGCGCCTCAGGTTATCAGGGGTAAGGAAATGAAAA
>NZ_QQMI01000002.1_4|hypothetical_protein|Aca3_SPY04969.1|Aca3_ACF29825.1
GCAAATCCAAACACACAATGCACGGATTCCGCCACCTCTTCACCAACATCAGCCTGACCGCCGGAAAAGACACCCTCACAACAGACCTCGCCCTTGGCCACATCAGCCGCGCCGCCCTCCAACGCGCCGGATTTTCCAGCCTGCACCACTACCTGACCGCCGACAGCTACCGCCTCCAAGAGCGGCGCGAACTCGCCGAATGGTACAGCCGCCGCCACCGCCAAGCATACGAAGCCGCCGCCCAAACCCCGCAAAACAAAAAAACCGCCTGAAAAAATTTCAGACGGCATCCTGCCCAAAACACTTGCAATAAAACCTAAAAGGTATTAATATACATACATGGCAGACATCCTGCCATCCGACAAGCGGCGGCAACCGCCAAAAACGAAAGGAAATCCAA
>NZ_QQMP01000007.1_6|hypothetical_protein|1201008272|Aca3_EHP15430.1
TCAAATTCGCCCACAACGCCATCCGACGACTGGGCTATGACGGCAGCACCCCCGGCAAATCCAAACACACAATGCACGGATTCCGCCACCTCTTCACCAACATCAGCCTGACCGCCGGAAAAGACACCCTCACAACAGACCTCGCCCTCGGCCACATCAGCCGCGCCGCCCTCCAACGCGCCGGCTTCTCAAGCCTGCACCACTACCTGACCGCCGACAGCTACCGCCTCCAAGAGCGGCGCGAACTCGCCGAATGGTACAGCCGCCGCCACCGCCAAGCATACGAAGCCGCCGCCCAAAACACTTGCAATAAAACCTAAAAGGTATCAATATATACACATGGCAGACATCCTACCATCCGACAAGCGGCGGCAACCGCCAAAAACGAAAGGAAGTACGA
>NZ_QQMR01000025.1_6|hypothetical_protein|Aca3_SPY04969.1|Aca3_AHW75649.1
CGGCAAATCCAAACACACAATGCACGGATTCCGCCACCTCTTCACCAACATCAGCCTGACCGCCGGAAAAGACACCCTCACAACAGACCTCGCCCTCGGCCACATCAGCCGCGCCGCCCTCCAACGCGCCGGCTTCTCAAGCCTGCACCACTACCTACCGCCGACAGCTACCGCCTCCAAGAGCGGCGCGAACTCGCCGAATGGTACAGCCGCCGCCACCGCCAAGCATACGAAGCCGCCGCCAAAACCCCGCAAAACAAAAAACCGCCTGAAAAAAATTCAGACGGCATCCTGCCCAAAACACTTGCAATAAAACCTAAAAGGTATTAATGTACACACATGGCAGACATCCTGCCATCCGACAAGCGGCGGCAACCGCCAAAAACGAAAGGAAATCCAA
>NZ_QQMU01000009.1_4|hypothetical_protein|Aca3_SPY04969.1|Aca3_ACF29825.1|P31340|Gene_25-like_lysozyme|Baseplate_J-like_protein|Phage_tail_protein_(Tail_P2_I)|Phage_tail_fiber_repeat_protein
TCAAATTCGCCCACAACGCCATCCGACGACTGGGCTATGACGGCAGCACCCCCGGCAAATCCAAACACACAATGCACGGATTCCGCCACCTCTTCACCAACATCAGCCTGACCGCCGGAAAAGACACACTCACAACAGACCTCGCCCTCGGCCACATCAGCCGCGCCGCCCTCCAACGCGCCGGCTTCTCAAGCCTGCACCACTACCTGACCGCCGACAGCTACCGCCTCCAAGAGCGGAGCGAACTCGCCGAATGGTACAGCCGCCGCCACCGCCAAGCATACGAAGCCGCCGCCCAAAACACTTGCAATAAAACCTAAAAGGTATTAATATACATACATGGCAGACATCCTGCCATCCGACAAGCGGCGGCAACCGCCAAAAACGAAAGGAAATCCAA
>NZ_QSWN01000026.1_7|hypothetical_protein|Aca3_SPY04969.1|Aca3_AHW75649.1
CGGCAAATCCAAACACACAATGCACGGATTCCGCCACCTCTTCACCAACATCAGCCTGACCGCCGGAAAAGACACCCTCACAACAGACCTCGCCCTCGGCCACATCAGCCGCGCCGCCCTCCAACGCGCCGGCTTCTCAAGCCTGCACCACTACCTACCGCCGACAGCTACCGCCTCCAAGAGCGGCGCGAACTCGCCGAATGGTACAGCCGCCGCCACCGCCAAGCATACGAAGCCGCCGCCAAAACCCCGCAAAACAAAAAACCGCCTGAAAAAAATTCAGACGGCATCCTGCCCAAAACACTTGCAATAAAACCTAAAAGGTATTAATGTACACACATGGCAGACATCCTGCCATCCGACAAGCGGCGGCAACCGCCAAAAACGAAAGGAAATCCAA
>NZ_RCJP01000004.1_4|hypothetical_protein|P37326|Aca3_WP_131669241.1
TACAGGTCTGATACATTGGATTGACCGCCATTGTGGTGTACAGTTGCCACGCTTTACCTTTCATGACCTGCGTAGAACTGCACGCACCAATTTCAGTGCTTTTACCAGTCGTGACATTGCTGAGATTATGATTGGTCACACTGTGGGTAATATGCAGCAAGTGTATGACCATTACAACTATTTGCCACAGCAGACGGCCGCCTATGAGCAATGGCTTAAAAAATTGGCAGAATTAAAGCAAATCGCACTGTAGCTGGCAACATACAACCAAATTTTTTTCATTTTTTTAAAAATAATGCTTGCTTTATGACTTTAAAAGTCATATAATAAACACATCAAGACGAGATAAGCTCTCTTGATAGTCAACTAACCAATGCCCTTTAGGGCAGGAGAATCAAAA
>NZ_RCKH01000012.1_4|P37326|Aca3_WP_131669241.1
CCGCCAAAACTTGACAGCTTTTCTTCACATTACTGAAATCAAAGTTATCAATGCGTTACTGGCAGACGGTGTTGATGTAAATCACATGAATTTTGAACAAATCTGTAATACCACACTTGAGCAGTACCAAGCTAAAAAAATCAGTAATTTAAAAGCAGCGAGAATTTTTGAAATTCTTGCACACTCAAACCGTGATTTTAAGATTGAAAAATTCCGTTGCAGTCACGGCTACAACGAAATCTATAAATACAGCCCAGCCCATGGTGCCTATCTGTTTTACTGCAAAGGCGGACAAAGACAGCTTAACGCTCTAATCGCCGAAAATGGCAAATACATCTAAAACGAAAATTAAGACCTAAAGGCAGCCAGTCGGTTGCCTTTGACTTAGGGAGTAAAAAAA
>NZ_RCKS01000009.1_2|P37326|Aca3_WP_131669241.1
CCGCCAAAACTTGACAGCTTTTCTTCACATTACTGAAATCAAAGTTATCAATGCGTTACTGGCAGACGGTGTTGATGTAAATCACATGAATTTTGAACAAATCTGTAATACCACACTTGAGCAGTACCAAGCTAAAAAAATCAGTAATTTAAAAGCAGCGAGAATTTTTGAAATTCTTGCACACTCAAACCGTGATTTTAAGATTGAAAAATTCCGTTGCAGTCACGGCTACAACGAAATCTATAAATACAGCCCAGCCCATGGTGCCTATCTGTTTTACTGCAAAGGCGGACAAAGACAGCTTAACGCTCTAATCGCCGAAAATGGCAAATACATCTAAAACGAAAATTAAGACCTAAAGGCAGCCAGTCGGTTGCCTTTGACTTAGGGAGTAAAAAAA
>NZ_RJYC01000023.1_5|P32053|hypothetical_protein|hypothetical_protein|Aca3_SPY04969.1|ISXO2-like_transposase_domain_protein
TTCCGGAACTCTTAAAAAACAACAGCATCGAACAGGCGCTGCATACCAAGCTTACCCCGGAATCCACACGGTTTATGATTTGCGGTAACCCGGAAATGGTCAAAGACACTTTCCAAACGCTGCTCGATATGGGTTACGCCATGCACCGCAACCGCATTCCCGGTCAAATCATGATGGAAAACGGCTTCTAAAAACGAACGCTCCCAACCCCTACCCACGCCCACACACAAAACAAAATAAAAAACAGCGATATACAAAAACCAATTTGCAAAAACAGACCTCACGCCTATACTGCCACTCACAGCAAGCAACACAAAAAAGCGGGTACAAATTAGGGTACAAAACACAAGCCCGAACACAGAAGCACCCCAACCAAACCCAAAGGCAAAGGCAAACAAAA
>NZ_RPSF01000001.1_6|hypothetical_protein|1201008272|Aca3_EHP15430.1
TCAAATTCGCCCACAACGCCATCCGACGACTGGGCTATGACGGCAGCACCCCCGGCAAATCCAAACACACAATGCACGGATTCCGCCACCTCTTCACCAACATCAGCCTGACCGCCGGAAAAGACACCCTCACAACAGACCTCGCCCTCGGCCACATCAGCCGCGCCGCCCTCCAACGCGCCGGCTTCTCAAGCCTGCACCACTACCTGACCGCCGACAGCTACCGCCTCCAAGAGCGGCGCGAACTCGCCGAATGGTACAGCCGCCGCCACCGCCAAGCATACGAAGCCGCCGCCCAAAACACTTGCAATAAAACCTAAAAGGTATCAATATATACACATGGCAGACATCCTACCATCCGACAAGCGGCGGCAACCGCCAAAAACGAAAGGAAGTACGA
>NZ_RQRU01000004.1_6|P37326|Aca3_WP_131669241.1
AGTCAAAAAACGAAGCATTTAGCGAGAGTGCAGAATACAACCATCTAATACATGAATTGGATTTAGTGTCTGGTGAGTATGTTGATGTTATTAAACCGTATGCCCGAAAGCTCATTAAACAACAATTAGAAGAAAACGGCATAGCATATGATGCTACTGACCTACAATGGACTACTAATTTTAGTAGCTCGACTAAAAACACGATTGAGAATAGAAAAAGTGGTGAGTATTACGCGCAAGGGTATTACTACTTTGACTTGAAAAATGGTCAGCTAACAGTCTCATTTAAAGATGCTGAAGCGTTTGCATACACTGAACAAAAGGAAGTCTAATAATCTCTACGAACACTTTATAACAAAATATTAACCGACCAACGCCCCGCGGGGGCAGGAGTCCCATG
>NZ_SAWJ01000001.1_3|hypothetical_protein|ISXO2-like_transposase_domain_protein|Aca3_ACF29825.1
CTGGCGATTTTGAAAGACTTTTTGGCAAAAACCGCCGGAGGCCGCCGCGAAGGCGCGGCTTCTTTGGATTTGTGCGCCGTAGCAACAGGACGTTTTGACGGCTTTTTCGAGTTCAACCTCAAACCGTGGGACATTGCCGCCGGTGCATTGATTGTCCAAGAAGCAGGCGGCATCGTTACCGATATGTCGGGTGAGGACGCTTGGTTGGAAAGCGGCGATATTGTGGCTGCGAATCCCAAAGTACTGGCGCAAATGTTAAAAATCATTTCCGCACACGTTTAAATTTCAGCCAGCTCCCGGAAATGCGGGAAAACGGGCGGGTATGCCGTCTGAAGTATCGTGCCGATATTTCAGACGGCATTTTTATTGGCGGCGGGGCAGGAAGGCGGAAACGGTCAAA
>NZ_SUQT01000027.1_5|P32053|hypothetical_protein|hypothetical_protein|Aca3_SPY04969.1|ISXO2-like_transposase_domain_protein
TTCCGGAACTCTTAAAAAACAACAGCATCGAACAGGCGCTGCATACCAAGCTTACCCCGGAATCCACACGGTTTATGATTTGCGGTAACCCGGAAATGGTCAAAGACACTTTCCAAACGCTGCTCGATATGGGTTACGCCATGCACCGCAACCGCATTCCCGGTCAAATCATGATGGAAAACGGCTTCTAAAAACGAACGCTCCCAACCCCTACCCACGCCCACACACAAAACAAAATAAAAAACAGCGATATACAAAAACCAATTTGCAAAAACAGACCTCACGCCTATACTGCCACTCACAGCAAGCAACACAAAAAAGCGGGTACAAATTAGGGTACAAAACACAAGCCCGAACACAGAAGCACCCCAACCAAACCCAAAGGCAAAGGCAAACAAAA
>NZ_SURB01000007.1_4|P32053|hypothetical_protein|hypothetical_protein|Aca3_SPY04969.1|ISXO2-like_transposase_domain_protein|Aca3_ACF29825.1
TTCCGGAACTCTTAAAAAACAACAGCATCGAACAGGCGCTGCATACCAAGCTCACCCCGGAATCCACACGGTTTATGATTTGCGGTAACCCGGAAATGGTCAAAGACACTTTCCAAACGCTGCTCGATATGGGTTACGCCATGCACCGCAACCGCATTCCCGGTCAAATCATGATGGAAAACGGCTTCTAAAAACGAACGCTCCCAACCCCTACCCACGCCCACACACAAAACAAAATAAAAAACAGCGATATACAAAAACCAATTTGCAAAAACAGACCTCACGCCTATACTGCCACTCACAGCAAGCAACACAAAAAAGCGGGTACAAATTAGGGTACAAAACACAAGCCCGAACACAGAAGCACCCCAACCAAACCCAAAGGCAAAGGCAAACAAAA
>NZ_SURI01000006.1_4|P32053|hypothetical_protein|hypothetical_protein|Aca3_SPY04969.1|ISXO2-like_transposase_domain_protein
TTCCGGAACTCTTAAAAAACAACAGCATCGAACAGGCGCTGCATACCAAGCTCACCCCGGAATCCACACGGTTTATGATTTGCGGTAACCCGGAAATGGTCAAAGACACTTTCCAAACGCTGCTCGATATGGGTTACGCCATGCACCGCAACCGCATTCCCGGTCAAATCATGATGGAAAACGGCTTCTAAAAACGAACGCTCCCAACCCCTACCCACGCCCACACACAAAACAAAATAAAAAACAGCGATATACAAAAACCAATTTGCAAAAACAGACCTCACGCCTATACTGCCACTCACAGCAAGCAACACAAAAAAGCGGGTACAAATTAGGGTACAAAACACAAGCCCGAACACAGAAGCACCCCAACCAAACCCAAAGGCAAAGGCAAACAAAA
>NZ_SURI01000006.1_5|Aca3_ACF29825.1
ATTCCGAAACGCAACGGGCGGGCCTATACCGTTGCCGCGGACAATGCCGAGCCTGAAACGTTGCCCCCTGCCGTCAAAAAGAAAATCATGCCGGACGGTATTGTTTATGCCGATAGCCCGGGCAGCCGCGGCAAGTCGGACGCGGGCGGTTTTACCCGTTGCCGCATCAACCGTTCCAAGGAATTTGCAGACCGTCGGAACCACATTAACGGCATTGGGAACTTTTGGAATCAGGCAAAACGCGCCTTGCGGAAATACAACGGAATCGATCGTAAACCTTTCCCGCCGTTCTTGAGGGAATGAGAATTTCGACTTAACTTCGGCACACCGTCCCGGCAGCTAAAAATCCTGCGGGATCGGTGTGGAATTTAGGGATAATCTAGTACAGCCACAAAAAATA
>NZ_UATD01000003.1_2|hypothetical_protein|Aca3_SPY04969.1
TCAAATTCGCCCACAACGCCATCCGACGACTGGGCTATGACGGCAGCACCCCCGGCAAATCCAAACACACAATGCACGGATTCCGCCACCTCTTCACCAACATCAGCCTGACCGCCGGAAAAGACACCCTCACAACAGACCTCGCCCTCGGCCACATCAGCCGCGCCGCCCTCCAACGCGCCGGCTTCTCAAGCCTGCACCACTACCTGACCGCCGACAGCTACCGCCTCCAAGAGCGGCGCGAACTCGCCGAATGGTACAGCCGCCGCCACCGCCAAGCATACGAAGCCGCCGCCCAAAACACTTGCAATAAAACCTAAAAGGTATCAATATATACACATGGCAGACATCCTACCATCCGACAAGCGGCGGCAACCGCCAAAAACGAAAGGAAGTACGA
>NZ_UATD01000003.1_8|Aca3_SUA21796.1|Aca3_SPY04969.1|hypothetical_protein
CAGACCGGCGACAACATCCACCTTTTCCCAGGCATCCGCCCACGGCGCAAACCCGCCCCCCATCCCGACCACATCAGCATCAAATTCGCCCACAACGCCATCCGACGACTGGGCTATGACGGCAGCACCCCCGGCAAATCCAAACACACA
>NZ_UFSD01000002.1_5|Aca3_WP_115607235.1
ACATTGGGCACATTTACCATACGATTTACTTGGTAAAATCTCAAACCGTATTATCAATGAAGTAAACGGCATTTCCCGCGTGGTATATGATGTTTCAGGTAAACCACCTGCAACGATTGAATGGGAATAAAATCTCTACTTTTCACGCCTTTTCAATTCATTTCAAAAATAGCTTAAAGCCTTGTGAAAACAAGGCTTTTCTCACACCATTTCATAGCATTTCATGTTAGTTTATTTTTCTGACGATATTTTTGGCGGTATAGTATTGCCAATACAACAAAAAAGACCGAAAATACCGTCAATTCGATAACGGTAAAAATGACGTAATATGCTAACAGACACAAAAATCAAATCTCTTAAACCCAAAGACAAAATTTATAAAATCACGAAATAGGTTAAA
>NZ_UGJI01000001.1_5|hypothetical_protein|Aca3_CRZ19944.1
AACATCATTAAATCAGCAACACAGGAAATCCACAATGAACGATATTGAAAAAGAGTTGGAGCTTGAATTTAAAAAATCCGAACTCAAACGCAAGCAACTTGAAAACCGAAAATTTGAAGCCGAAATCCGAATGTTGGAATTGGACGTTGAATTGAAAGAACAAGTGCAAGAGTATGAAATTCAAAAAGCAGAAGCCGACAGTTTGAAACATCATGCCCTTGCCAAACGAGAAGCCAATAATGCAAAATGGTTGATGATTTGGTTGGGTTTTATCACAGCGTTTGCCGCTTTATTTAAAAATCTGATTGCGATGTTGAAACGGCTCTTTGGATTTTAAATTGAAAATCCGCTTGGGAAGTCTGATTAAATTTCCCAAGCACAACACACAAGGACAGGACAA
>NZ_UGRK01000002.1_4|P32053|hypothetical_protein|hypothetical_protein|Aca3_SPY04969.1|ISXO2-like_transposase_domain_protein|Aca3_ACF29825.1
TTCCGGAACTCTTAAAAAACAACAGCATCGAACAGGCGCTGCATACCAAGCTCACCCCGGAATCCACACGGTTTATGATTTGCGGTAACCCGGAAATGGTCAAAGACACTTTCCAAACGCTGCTCGATATGGGTTACGCCATGCACCGCAACCGCATTCCCGGTCAAATCATGATGGAAAACGGCTTCTAAAAACGAACGCTCCCAACCCCTACCCACGCCCACACACAAAACAAAATAAAAAACAGCGATATACAAAAACCAATTTGCAAAAACAGACCTCACGCCTATACTGCCACTCACAGCAAGCAACACAAAAAAGCGGGTACAAATTAGGGTACAAAACACAAGCCCGAACACAGAAGCACCCCAACCAAACCCAAAGGCAAAGGCAAACAAAA
>NZ_UGRN01000001.1_5|hypothetical_protein|Aca3_WP_115178192.1
CAACAGCCTAAGCATCAAGTGCCCTTGTCGCAAATATGAGCGAAGGAATAGCCAATCATGGGGCTTAGGCTACTATATTGAGACTGTAACCCACCCTAATCAAATTGCGCTTATACGCAAAATGGCCGAGAGCGGACGCGCGGGGTTATTATCAAAAAATAATATGGCGTGCTTTAGTGTAGAGGAGGTTATTTTTGGGATACCCACCGCTTACGGTTGGAAACCGGAGGATTTTGATTGATTGATATTGACGGGACGGGCAAAAAGGCGTAAAGTCTGCCCTGTTATTTCAGCCGCCTCAGCGGCTGCGTGTTGAAACCATAGGGCTATCTTAACGATAGCAAACCAAGCAAAAGCCGCCTGATTTATCAAGCGGCTTTTGTTTTTTTTGGGGGCATTA
>NZ_UGRR01000006.1_6|hypothetical_protein|Aca3_SPY04969.1|Aca3_ACF29825.1
CGGCAAATCCAAACACACAATGCACGGATTCCGCCACCTCTTCACCAACATCAGCCTGACCGCCGGAAAAGACACCCTCACAACAGACCTCGCCCTCGGCCACATCAGCCGCGCCGCCCTCCAACGCGCCGGCTTCTCAAGCCTGCACCACTACCTGACCGCCGACAGCTACCGCCTCCAAGAGCGGCGCGAACTCGCCGAATGGTACAGCCGCCGCCACCGCCAAGCATACGAAGCCGCCGCCCAAACCCCGCAAAACAAAAACCGCCTGAAAAAAATTCAGACGGCATCCTGCCCAAAACACTTGCAATAAAACCTAAAAGGTATTAATATACACACATGGCAGACATCCTGCCATCCGACAAGCGGCAGCAACCGCCAAAAACGAAAGGAAATCCAA
>NZ_UYWZ01000022.1_1|baPOG_737|hypothetical_protein|hypothetical_protein|Aca3_SPY04969.1
TTTTACCGCGCCCTCCAAACCGCCCACGACCTGCACCCGTACGCCCGCCCCCTGCTGCTGCTTGCCGCCCTGACCGTCCCCCGTCCGTCCGCACTGCTTTCCGCCCGCTGGCAAGACATCGACCTCACCACCCGGTTATGGCACATCCCCGCCGCCGACA
>NZ_UYWZ01000022.1_3|Aca3_ACF29825.1
GCCGATATTTTGGGTATCCATCCCGATTCGGCGGCACTGTTTTACCGTAAAATCCGCACGGTTGCCAACCATCGTTTGGCCTTGGCTGCCGATGAGGTTTTCGGGGCCCCGCCGGGCCGGGCGNNNNNNNNNNNNNNNNNNNNNNNNNNNNNNNNNNNNNNNNNNNNNNNNNNNNNNNNNNNNNNNNNNNNNNNNNNNNNNNNNNNNNNNNNNNNNNNNNNNNNNNNNNNNNNNNNNNNNNNNNNNNNNNNNNNNNNNNNNNNNNNNNNNNNNAAACCTTTCCCGCCGTTCTTGAGGGAATGCGAATTTCGACTTAACTTCGGCACACCGTCCCGGCAGCTAAAAATCCTGCGGGATCGGTGTGGAATTTAGGGATAATCTAGTACAGCCACAAAAAATA
>NC_006513.1:174668-184931_2|Aca4_WP_083782917.1
GCGATTGACGTCATTGCCGCCGCAAGCCGCGATGGGGGCGAGTCGCTGTGTGTGATTGCGCCGACCCAAGCAATGACGGAAGCAGTAGCGCGACATTTGAAGGAATGCGACATCTCTACAAAATTGTTGGGACCTGAAGAGCGCGACCAGCCCGACTCGACTACTGTGCGCATTGCGACCATGCACCGGGCGAAGGGTCTGGAGTTCGATGAAGTTGCCCTGCTTATTCCCGAAGCGTGGGGCAAAAGTGGCGATCGTGCACAGGATCAACGTCGCCTTCAGTACGTTGCAATGACGCGGGCAAAGCGCAAAGTCACGGTCATCCGTTACTGACCCAGCCGCGACGAGCGGCCCGCGCGCAATCTACACCAGCGCTGTTCCCGCGACGAAAATCGCTCGA
>NC_014168.1:1969100-1980038_4|Aca4_WP_013138862.1
GCGGGCCGTCCTGCGCGCGCAGGCCGTCGTCTTCGGCCGTGTCCGGCTCTCCCATCGCTGTCCTCGCCTCCCTCACGCTTGGTGCTGCTGACACAATGATCCTAGTCTCATCCTCGGGGAGGGCCGCATCCGACACTCATCCGCGCGAGCCCCTGCAGGCCGGGCTTCCCGGCAGGAGATCCGCGAGCTCAAGTCCGAGCCAGCGCGCCACGGCCTCCAGTGCAGCGTGCTGGTTCGCGATCGTCATCGCTCGAACATAACGTCGAACTCGCGCCCACGTCCAGAGCAGGCGGGGCGCGGACCGCAAACCCGGCCTTGCGGCTACACTCCCGGTGCATGCCGAGACAGCTGCCCCCGTATTTGCGGTCGCGGGCGCTGTTCCTCATCGGCAGGCACGGCA
>NC_014168.1:c1140692-1130327_6|Aca4_WP_013138862.1
TTGGCGGGCAAAAGGTCGGCCAGCTCCAGCCCCAGCCAGCGCGCCACGGCCTCTAGCTCGTCCAACCGCCACGCCCTGCGTTCCCCCAACAGGTCCGACACCGTCCGCAGGCTCACCCCCAACACGGCCGCCAGATCGGCGCGCTTGAGCCGCCGACGCGCCAAATGCGCCCTGACCTCCAGCGCCACATGCTGGTTCGCGACCGTCACCGCTCGAACATAGCGTCGAACTCGCGCCCATGTCCAGATCCAAGCGCCGCGCTGGCCGCAACGCCGCCCCGCCCCTGCGGCTACACTGCCCGGGCATGCCCGAAGCGCACCCCCGCACCTGAGGACGCGGGCGCTGTTCCTCATCGGCAGGCAAGGCGCCACTGCCGAAGCGGCCGCCCGCGAGGTCGGCG
>NC_014168.1:c756651-745905_5|Aca4_WP_007469480.1
TCGACCCCCGGCTGCACGAAGCAGGCGTGCGACTTCCGCGACAATCTCGCCGCGCTGCAGGACGCCGGAATCGCTGTCGTCGGAGTCTCTCCCGACCCGGTCGCAAAGCTCGCGAAGTTCCGAGACAAAGAGAATCTGACGTTCCCCTTGCTCGCTGACCCGACGAAGGAGACGCTCACCGCGTACGGCGCGTTCGGCGAGAAGAAAATGTACGGCAAAACGGTCCAGGGAGTCATCAGGTCCACCTTCTTGGTGGATGAGAAAGGCGTCATCAAACTGGCCCAATACAACGTCAAAGCCACTGGGCACGTCGCGAAGCTGCTCCGCGACCTCGGGATCTGACAGGAGCCGCGCGAACCCGAACTCATGTACTATTGGCCTCAGTCCGAAAGGAGGGCCA
>NC_014931.1:c2817603-2807391_3|Aca4_WP_093432150.1
TCCGTCCACCGAATCGAGGTCTTCATCCATGAACAACACGAGTCGATACGAATTCAGCCTGCCCCTTTGCAGTGAAGCGCAGCAACTGCAGGTCGAGCAAGTGCTCAAGCTCCCCGGCGCGATCACCACGGCAACGGTCAACCGCAGCATGGGTTCGGCCGGCGTGACCGTGCAGGCCACCTTTCTTCCGGCCCACTCTCCCGCGCTCATGCAGGCCGAGGTCATTGCGCGCATCTCGCCCATCGGCCTTCTGCCGATGCGAGTGCCGGGCTGATCAACAAAGCAAAAGCGAAACGAAGCCGGCCACGGGATAAATTCTTACCTGCAGTTTCCAAAGACGCCCATTCCTCGACGCTGAAATCTCGTCAGACTCCGAGCACCGAAAGGAGGAGACGAAGGA
>NC_017570.1:c70609-60403_4|Aca4_WP_099764706.1|hypothetical_protein|P08038|P37994|hypothetical_protein
AACTATGTGTTTCAAGTCGGTATGTTCAGCTTTATAACTGCTGTTTCTAGGGATTATGAACGGATTTTTAAGACTCTTTTTAAGAGGGAAAGTAAATAGGATACTGAAATTGCTAGAAATAGTAAAAATCCTTAATGTTATTTTTAATAGTGAACAGGTAACGGTGGGAACTGATACTGAAATCAAGAAAACTCATCGATATAAAATTATGAAAGATGACTGACATCCAAATCTGCCCGATATTGAAGACAATCTTAAAAAGGCTTGGTTTAGCAAAATCTAGCTTAAAGAGAATCGAGACCGGAAATTACACAGAACGTAATTATGTTCACATCTTCACACCTGAACCAAGTCATTCAAAACAAAATACAGTCCCTAAGCTTAAGTAGGTAAAAGATCA
>NZ_AEGG01000065.1:c7394-2_7|hypothetical_protein|Aca4_WP_004666701.1
AATTGAAATCCATGAAGTACCAAGTCTTTTGCGCAGCACTATTGATCGCTACCGCGCAAGCTGCTCATGCACAAGCTCCCAATGAGAGCACGCCAGCGTCGACAGCTGCCTCCTTCGCTTCTCAGTTCTACGGTGTCGATGCTTCTGTAGTAGACGTGACAATCACCAAGCAGGATTTGTACACAGCTACAGCAACTACCAAAGCCCCAGGGCGAGCTGTCTGCTCGCTTGAGCTGGCAGTGGTACCTGACGGAGCGAGCACCAACTGGGCGCTCGGCAGTTGGGCCTGTGACAAGCAGCCAGCGTCTTAACCAAATTTAGCGAGGGCAGGGCCGGGATTGATAATCGCCGGCCTTTCTCGACGATTGATGCGAAGGTGTTCGAAAGATGGAGAAAGCGA
>NZ_AJFF01000001.1:c156723-146520_6|Aca4_WP_099764706.1|hypothetical_protein
CGTTTCAATGCGCTTGTTCGTCCCGATTTAGGCCGAGAAGGGCGTCAGCAATTCTCGGTCGCGCAGCACGGATTCGATAACGCCTTCTGGCTGGCTGTACGCTTCCGTGAGCGTGGAACTGGATTGTTATTCTCAAACGAGGCGTTGCGCGATGCGCTAAAGAAGGCGCGAGCAATCGTCGAGTCCTCGCCGCTCTAACCGGACTTGGTTTGTGATCCAACGTATGGAGCGTCTCTCTCCTAACGTGCCAAATTATCAACGTGGTTGCACAGCAACAAAGTTAAAACCATAACGCGTAGTGCTACGCTTGCGTCATGACCGAACTGAACTCATCCTCATCCACGTCTCCTGCCCCGAAGCCGGGCACCGGTGCCCGGGTTCCGGGCGTGGCGGGCCTCGA
>NZ_AKZF01000206.1:c14244-4029_6|1602214401|Aca4_APB68720.1
GCAGTTGATCGAGCCTCAGCGCTCGGCCTCATAAGCCGCGACGCCGGTCCCAACCGCCCGCCATTCGTCCTGCGCCATCCGTGCATCACAGATGAATACCTCTACCTCGGCGCCCTCCTTCGGCTCCGCCGGCCGGATAGCTGCATGCCGGAGAATCGTCTCCATGTCCGGTACGTAGCTGCTCTCCGAGCCGTGGAACGACCAGATGCCGAACTTCCCTGCTCCACCCACCTGGTGGTCGAGTTTCACCGACCAGCCCTTGAATCGAATGACCAGCATGCCCTGCCCTCGTAGGAAAAGGCCATAGTCTACCCCTAGGTAAAAAAAGAGGTTGATATACACCCTTAAGGGTTTAATATATCGCTATAGCTAAACAGCCGACCCAGCAGGTGTATGGAAA
>NZ_ALAT01000076.1:c9701-2_5|Aca4_WP_019364711.1|Q9BVA6
TAGGGAACTCTGGCGTTGCTGTAGCCAAGAAATCCTGTCCGTCTCCTATGTCTCTACAGGTCTATGCCACTCCGGTTACCGTGTGTGACAGCGGTACAGCTAACAACATTCAGGGTTTCCACGTAGACGCGGTAGACAACGGGACTAGCTTCACGCCGAGGCTGTTTATTTACGTGGCCGGTACAGGCTGGAAGCAAGTCGTCAACAATGAATGTGGCCGCCTTGAGGTAAAACAGTTCTGCCAATAGCTACTAAGATACGGGTCCAAGTGCATACAAGGCTCATGCCTTTGATTTAATATACGTTTACTAAGGCGTATATTTCTAGAGGTAAGCTAGATTTTACGGGGGTTTAGCTTAGCTAGCGCCGCCCCAGCTGCTACAGACAGGTATCATCCTAG
>NZ_ANJM01000047.1:c22774-12514_3|Aca4_WP_017707813.1
ATTTTCGGTATCCCGGCGTGGAAGGGGTGATCGACGCTGGCAGAAGCTACGCTTTTTACAACTCCCCTCCGCCTGGTCTGGTGACGGAAATGGTAAAGCTGACAGGTGGCTCATTGGCAATTGGAACAGCCTCGTCGGGAAGCCTCGTCACCCCGTCATCTGGTAGCGTAGGGATTGGTCTGCCCTCCTCCGTTCCAAGCGGGTCCGCAGTTGCCTATCAGTGAATGAACGAAAAACGGAAATCACGAAAGGTATTAAAGCTGCCGAGTCCTGCTCGCGGCTTGGAGCAAATAACCGAGGAGGACCATACTCGCCTCCGGATCGAGGACTTGGAAGCGGTAAAACGCTCTGGGCGGGCGATCCAGCTCTTGCAAGCGAAATAGTTCGGAGAATCATTTGA
>NZ_AOHM01000067.1:c8691-2_3|Phage_integrase_family_protein|Aca4_WP_033901320.1
TTATGCGCCAGTACCCGGCCGACCGCATGGCCGTCGCCATGTAGTCCTGGGTGCAACCCACCACATGACCCGACCTGATATAAATGAGAGTGGTTGAATGACCAAAGATGAACTGCGACAACAGCTGCAGCAGCAATTTGAGCAGCATCTTCAGACGAATCCCGATGCTGTGACGCTTTATGCGGCAGAGCCGGAACCGGAAACACGACCTTGGAAAAAGAAACCCAGCCTGCTGGATCAAGCCTTTGCTCAGGACTTGGCCGAGATTGAAAAAGAACTGCAGGCCAAAGTTTAATTTTCCGTGAACACCAAGTACACCGAGCAGGCCGGGGCTATCTCCGGCCTTTCTGTTGACGAAATATGTCAGGATTGATGTCAAATAAGCATTTAGAGTGATGTA
>NZ_AWTN01000114.1:c10861-640_5|Aca4_WP_099764706.1|hypothetical_protein|hypothetical_protein
TTGAGCCTGGAGATATTGACAACGATGCTTTCATTGATGCGTGTGACGGTGCCAACGGTCAATCGGCTGGCATGAGCGTAGAAGACTTTGATAAGTCGATGCGCGATGCAATGGAAATGAATGGCATTTCGATGCCTGAACAGTGAAAGGAAAGCCAAATGCGAAATCGACTCATGGGGCCGCCCAAGCCTGAATGGCACATCGTCACGATCTGCCATGGCTTTGTGGTGGAAGTGAACTGCAACGGCGGCGGTTATCGCCGCGTGTACCGCGATGGCCGCATTGAGGCCGTGGACGCGAACGAATAGACCAAGGAAAGCACTGCCCGCATGGGCGGTGTCCAGGCTCCAGCGCCAAGGCCCGCGCCTTGGCAGTGCAGCTTCATCAAAGAGGATTTCCA
>NZ_AZBO01000078.1:c45803-35591_5|VOG1931|Aca4_WP_083782917.1
ACCGCCCGGTACTGGGAGACGATCGACAGGAAATTCCCGTTTGACGCTCCTGGATGCCGGGTAGAACTGTTGCTCGCGCTAGTAAAAGGCCACGGGTGGCTTTGCGGGTACAGAGTCCAGTACGGTGGAACTCGGTGGAGTCTTCACCCGGGGCAGGAAGGAGAGCGCCATTGGCGCTACTTCCGCAGCCATGAGACAGCTTTGCGCGACGGAGCGAGGAGCGCCGCATCTCTTCTGGCCCACCTTCCTATACCGCCCCGACGCTGCATTGAGCGGCTACGCTGGCTTGCCCTCGGCGGCTCGATGTCGGAGTTGCCGAAGAAATGATTCTTTCCTCTTGAAGTACACGTTTAAACGTGTACTCTAGCCCCCACACCAACCGATACGACGGATGAAATCA
>NZ_AZRU01000071.1:8489-18743_8|Aca4_WP_099764706.1|hypothetical_protein
AACTAAGGGTGGCAATCACACTGGCCTGAAAGCCTGGAAGGCAGAGTACGGTGCAGAAGTCGTAGACAGTTGGCTTCAGTAACAGTATCGAATCGACAAAAGGCCGAAAGGCCTTTTGTCGTTTATAGGGGTTGAGAAATGCAACCTGGAAAATCGAAACAGATCCTGGTGATCAACGGTCCTGCAGCAGGCCAGCTGTGGCACCGCGGCCGGTCACCATCGCAGCTATATGAGGGTGATGGTGACATTTTCAGGTACTGCATCTCACTGGATACGGCTGGTAATGAACGATGGTCCTGCGTGAAAATCGACCAAGATAACGATAAGTAGGTGTAGCATGTCATTCAACCTCTCTGAGGTATCACGCGTCAGCCGGCGCCACCAGCAGGAGTTCACGCAA
>NZ_AZUR01000001.1:3011763-3021924_6|Aca4_WP_013138862.1|Aca4_WP_013138862.1|Aca4_WP_013138862.1|Aca4_WP_013138862.1|Aca4_WP_013138862.1|Aca4_WP_013138862.1|Aca4_WP_013138862.1|Aca4_WP_013138862.1|Aca4_WP_013138862.1|Aca4_WP_013138862.1|Integrase_core_domain_protein|Q9V1P5
TCCGTTCTGAGGCGGTAAAGCTGGTACTTGAGCAAGGGCTCAGCCTTGAAGGGGCGGCCAGGCGGCTGGGTATCCCCAAGGGTACATTGGCTAACTGGGTTGTAGCGGCGAGGTCTGGCGGTGTGGGGTAGCCTGATTCCCGCGGACAGTTCCGATTGTTACCATTGACAATCGGGAGTGTGAAATGAAGACCAGAAAGACATATCCAGTAGAGTTCCGTTCTGAGGCGGTAAAGCTGGTACTTGAGCAAGGGCTCAGCCTTGAAGGGGCGGCCAGGCGGCTGGGTATCCCCAAGGGTACATTGGCTAACTGGGTTGTAGCGGCGAGGTCTGGCGGTGTGGGGTAGCCTGATTCCCGCGGACAGTTCCGATTGTTACCATTGACAATCGGGAGTGTGAAA
>NZ_AZUR01000001.1:3012838-3022999_4|Aca4_WP_013138862.1|Aca4_WP_013138862.1|Aca4_WP_013138862.1|Aca4_WP_013138862.1|Aca4_WP_013138862.1|Aca4_WP_013138862.1|Aca4_WP_013138862.1|Aca4_WP_013138862.1|Aca4_WP_013138862.1|Aca4_WP_013138862.1|Integrase_core_domain_protein|Q9V1P5
TCCGTTCTGAGGCGGTAAAGCTGGTACTTGAGCAAGGGCTCAGCCTTGAAGGGGCGGCCAGGCGGCTGGGTATCCCCAAGGGTACATTGGCTAACTGGGTTGTAGCGGCGAGGTCTGGCGGTGTGGGGTAGCCTGATTCCCGCGGACAGTTCCGATTGTTACCATTGACAATCGGGAGTGTGAAATGAAGACCAGAAAGACATATCCAGTAGAGTTCCGTTCTGAGGCGGTAAAGCTGGTACTTGAGCAAGGGCTCAGCCTTGAAGGGGCGGCCAGGCGGCTGGGTATCCCCAAGGGTACATTGGCTAACTGGGTTGTAGCGGCGAGGTCTGGCGGTGTGGGGTAGCCTGATTCCCGCGGACAGTTCCGATTGTTACCATTGACAATCGGGAGTGTGAAA
>NZ_AZUR01000001.1:3013901-3024026_2|Aca4_WP_013138862.1|Aca4_WP_013138862.1|Aca4_WP_013138862.1|Aca4_WP_013138862.1|Aca4_WP_013138862.1|Aca4_WP_013138862.1|Aca4_WP_013138862.1|Aca4_WP_013138862.1|Aca4_WP_013138862.1|Aca4_WP_013138862.1|Integrase_core_domain_protein|Q9V1P5
TCCGTTCTGAGGCGGTAAAGCTGGTACTTGAGCAAGGGCTCAGCCTTGAAGGGGCGGCCAGGCGGCTGGGTATCCCCAAGGGTACATTGGCTAACTGGGTTGTAGCGGCGAGGTCTGGCGGTGTGGGGTAGCCTGATTCCCGCGGACAGTTCCGATTGTTACCATTGACAATCGGGAGTGTGAAATGAAGACCAGAAAGACATATCCAGTAGAGTTCCGTTCTGAGGCGGTAAAGCTGGTACTTGAGCAAGGGCTCAGCCTTGAAGGGGCGGCCAGGCGGCTGGGTATCCCCAAGGGTACATTGGCTAACTGGGTTGTAGCGGCGAGGTCTGGCGGTGTGGGGTAGCCTGATTCCCGCGGACAGTTCCGATTGTTACCATTGACAATCGGGAGTGTGAAA
>NZ_BBYR01000009.1:2-5500_1|KMK87556.1|Aca4_WP_054022892.1
CGAAACGCGGCTGGCGGA
>NZ_BBYR01000178.1:2-733_1|KMK87556.1|Aca4_WP_054022892.1
CGAAACGCGGCTGGCGGA
>NZ_BKDI01000001.1:c682975-672469_6|Aca4_WP_062471967.1
CACCTCGCGCAAGATGCCGGACGACTGCGGTCCCCCCGCGCCGGTTCGCACCTCGCAGGAACAACCGCAGGCCGCATCCGCCCAGCCATCGGCCGCATCGGCCTAGGGCGGACAGACCGCAAGAAAGACAGCCCTCGCCGCGCCGGTCGCGCGCGGCGCGTGTTCGTGCGCCCTTCTTGGCTCGCCTCCGGCGGCCGCCGGGCCTCGCGTGCCACATCGCCGCGAGGCGGCCCGTCTTTCCATTCGCTTACACCGAAAACCCGGGATAAAACCCACCTTCATCGGTCACACTGGCGACATCGACAAAAGAATGCGCGAGTTGTCGCGACATACTGCACGAATGCAAAAAAATCACATGGAAACGAGCCGCCCCACGATGCGCTCGTTCCGCAGCCAGCCA
>NZ_CAADPL010000406.1:c10399-163_6|Phage_integrase_family_protein|Aca4_WP_023093701.1
TGCTGGTCGCCGGCATGCTAAGCGCCCCACTGGCCTGCGCGAGTGCCGTGCGGGTTGAACCCGCTGTATCGGGACGGGCGGACTTCTGCACGGCGATGGAATGGGGGAAGGCGAGATTCGGCGAGGAAGGCCTGGTGAGGTTGCTGGCCTGGTGGGCGCTCTGAGCTGGCCTAAATCAGCCTTCTTCTAACTTATACCAGGTCGACGGCCTTGCGCGCCTCGCTCACCGCAACCAGTTCAGCTTACAACCTCCGCCTGGCCGCCCGATCGATCAGGCTAGCATCGTGCGGCGCTCACTTTCCGTGAACAGCAGTAGGGCAAAGAGGCCGGGTATTCCCCCGGCCTTTTCTTTACCCTACTATGTCAGGATTGATAGCAATAGACCTCTTAGGGTGATAGA
>NZ_CAADQB010000691.1:c6144-2_5|VOG1931|Aca4_WP_083782917.1
ACCACCCGGTACTGGGAGACGATCGACAGGAAGCTCCCGTTTGATGCTCCTGGATGCCGGGTGGAACTGCTTCTCGCGCTAGTAAAAGGCCACGGATGGCTTTGCGGGTACCGAGTCCAGTACGGTGGAACGCGGCGGATTCTTCGCCCGGGGCAGGAAGGAGAGCGCCATTGGCGCTACTTCCACTGCCATGAGACAGCCATACGCGACGGCGCGAGGAGCGCGGCTTGTTACCTGGCCCGTCTGCCAGTGCCGCCTCGGAATTGCATTGAGCGGCTACGCTGGCTCGCCCTCGGTGGCTCGATGTCGGAGTTGCCGAAGAAATGATTCTTGCCTCTTGAAGTATACGTTTAGACGTGTACTCTAAGGCCAACACCAACCGATACGACGGATGAAATCA
>NZ_CAADQL010000139.1:c22215-11955_5|VOG1931|Aca4_WP_083782917.1
ACCATTCGGTACTGGGAGACGATCGACAAAAAACTCGCGTTTGACGCTCCAGGATGCCGTGTGGAACTGCTACTCGCGCTAGTAAAAGGCCACGGGTGGCTTTGCGGGTACAGAGTCCAGTACGGTGGAACTCGGTGGCTTCTTCGCCCGGGGCAGGAAGGTGAACGCCATTGGCGCTACTTCCGCAGCCATGAGACCGCTTTGCGCGACGGTGCGCGGAGCGCTGGATCTCATCTGGCCCACCTCGCTATACCGCCCCGACGCTGTATTGAACGGCTACGCTGGCTCGCTCTCGGCGGTTCGATGTCAGAGTTGCAGAAGAAATGATTCTTGCCTCTTGAAGTACACGTCTAAACGTGTACTCTAAGCCCAACACCAACCGATACGACGGATGAAATCA
>NZ_CAADQM010000899.1:96-10308_5|VOG1931|Aca4_WP_083782917.1
ACCGCCCGGTACTGGGAGACGATCGACAGGAAATTCCCGTTTGACGCTCCTGGATGCCGGGTAGAACTGTTGCTCGCGCTAGTAAAAGGCCACGGGTGGCTTTGCGGGTACAGAGTCCAGTACGGTGGAACTCGGTGGAGTCTTCGCCCGGGGCAGGAAGGAGAGCGCCATTGGCGCTACTTCCGCAGCCATGAGACAGCTTTGCGCGACGGTGCGAGGAGCGCCGCATCTCTTCTGGCTCACCTTCCTATACCGCCCCGACGCTGCATTGAGCGGCTACGCTGGCTTGCCCTCGGCGGCTCGATGTCGGAGTTGCCGAAGAAATGATTCTTTCCTCTTGAAGTACACGTTTAAACGTGTACTCTAGCCCCCACACCAACCGATACGACGGATGAAATCA
>NZ_CABEEV010000008.1:563412-573612_7|hypothetical_protein|Aca4
CTTGCCGGCGTACTCGGCGTCGGCGAAGGTCATCTGCTTCATCGGAAAGCTCTGCGGGTGAAGTCGGCGGATTTTGCCAAATCAGGAAGTCTTTTTCAGAGTTTCCCTAGAGCAAGTTGCCTATCTGATTGGGAGACCGCCTCAAGAGCTGACGTTAGTCTGGAAAACCAGCGACTGGACACGACGAGTATCAGGTCCCCGCCTCCAGGTGAATCTCGGCTCCACCGGCACTGACGTGAAGTGGCACCTGATTGACTATGCCGAGGCCACGGATCAGATCTGGACCTCGCCAGCCCTGGCCAAGCTCACTCCCTCCTTGCAGCCTTGGGCTCGTGAAGTTTGCGTGGCTGTACGGGCGATAAATTTCGATAGAACTACGGTGGCACGAGGCGCCGAAATA
>NZ_CABIVM010000007.1:c112160-101954_5|Aca4_PAA06076.1|hypothetical_protein|hypothetical_protein|hypothetical_protein
TTTGCCCGTGACGCTGCAGGTCGAGTTGCGGAAGCACTGTCTCGACGACAAAGTCACTGCAGTCGTCAAAGCAGTAGGTATCAGTGAGTTCAACATAAAACTCATCCCCCGTCGCAGTTACCAATGCTAGCGATATGAGCTTTGCATCGCCATGCAGGCCCGTGAATTCAGTGTCCAAGAAAAACTTCATGCCGCCCTTCCGTACTATAACCGTGCTTAGACTAGCGACTGAGTGAGCCGAGCACCATCGCCGAAACATTGAGCCCTCGCAAAAATCCACTGCAAATGTAACCCTTAAAGGTGTACATTTTGCGCAATTGAAGGCAGAATGCTCCCAACGCGATAAGATCCCTCGCCTAGATCTGGGTTTTAGGGGGAGCGGTGACTGAGGAACAATTTA
>NZ_CADFBF010000023.1:72640-82981_4|Aca4_WP_098153314.1
CCACCATCACGAGCTGGTCGAAATCAAGGGCGCCGGCCAGTGGACCGTGGGCAATGTACTGGACCGGCTCGCAGCCGGCTACGAGGATCCGTGGAAGGACTATCCCAAGGTTCGCCAGTCCGTCACGATGACGTTGCGACGGCGCCTCGGCATGAAATAGCTGCTGCGCCTGGCATGACGTGCCATGCGAGCCAATAGGGCGGCACGAGGCTTACCGGGTGGCGTGCAGTAAAATCTGGTCGCTCTGACACACTACCCGAATGTCCAACCAGGCTGGCGGGCAAGGGAAGACGTCGGGCGCCAACGGATGAGAAGAAAAATCGAGCCGCTTCTAGGGATCTATTTCTTTCCGATGTATGCAAACCCAATCAACTCCATGTGTCATATGGCGCATATCAAA
>NZ_CADFBX010000044.1:c22046-11735_5|Aca4_WP_098153314.1
GATGCCTGAGCAGTACGATGACTGGCTCAACTGCAGGGAGCCGGAACAGGCTCGATCATTCCTGTCGTTGCTGCCCGCCGAGGCGTATCGAGGTCGCCCGGCGCCGCGGCCGCCTCGCCGCAAAAAGCAGGAGGTCGCTGCGCCCGGGCCAGCTAACGACGAGCTATTCTGACCATGACGCGTTGCGAAACCGAATAGGGCGGCACGAGGCTTACCGGGTGGCGTGCAGTAAAATCTGGTCGCTCTGACACACTACCTGAATGTCCAACCAGGCTGGCGGGCAAGGGAAGACGTCGGCCGCCAACGGATGAGAAGAAAAATCGAGCCGCTTCTAGGGATCTATTTCTTTCCGATGTATGCAAACCCAATCAACTCCATGTGTCATATGGCGCATATCAAA
>NZ_CADFGC010000014.1:156186-166440_3|VOG9355|hypothetical_protein|hypothetical_protein|hypothetical_protein|Aca4_WP_176331498.1|hypothetical_protein|VOG3450|hypothetical_protein|hypothetical_protein|VOG1172
CAGCCCGTAGTGGCGAAGCATCCCCTCAATAGCGTCCTGCAGGTCTACTTCGTCTTGCCCCGCGCGGATGATCCTCAGACTGCGCAGCGCGCGCAGCACGGTCCACGCCGTCGTCGGCGAGGCGCCCAAGGGGTAGCCAAACTCGATAGGCAGAGTTTCCTGCGCGGCGGCGTTGTGCATGTTGAGATAAAAAAAGTATTTTTCTGCATTCTATTCGCGACGTTATACTCACGCAACGACATTTATGCAGTTTTTTTGGAATCCGTTCTTTTTGCCGCGAGTCGACGGCTGAACCCATGACAGCCAAGGGGGAAATCGTGCAAGCGTCAAAAACCCGTTGCATGTACGTCTCTAGAGGCGTACATTCTTCCTGACGACGAACCGCACTGGGGGTATGAGA
>NZ_CBXX010000044.1:c12073-1864_8|Aca4_WP_099764706.1
GCAACAGGTAGGAAAACAATGATTCGACGGTTTCAGGCACTCTTAGGCCGCATGTTGTTGTGCAGCGTTGGTTTTCATACAAAGGCAACGGGAATTGGCTTCGATGCTTGTAGTAGAGGCTGTGGCCATATTCGGAACCCTGACGCAGCCCAAAGATTTGAAGTTAGGCTGATTTCAGGAGAGAGAATTGAGGTTGATGCGATCAACGAGCTTCACGCTTGCAGCATTGTTGTGTACGGCAATGGGAAGCTTTTGATGGATCAATTTGGAAAGCCTCTTGGTGACACCAAGGTACATCGGGAAAACATCAAAACTGTTCGTATGCTGAAAGTTTAGAAACGACAAGGAAAAATGGCACATGCGCCCCGCAACTGCCAGAAACCAACAATGGAGAACTGTA
>NZ_CP008742.1:1108911-1119129_6|hypothetical_protein|Aca4_WP_082301241.1
CGACCAGATCCTGCACAGCTACACCATGCTGACCGTGAATGCAGATGATCACGACTTCATGAAGGCGTACCACAAGCCCCAGGATGAAAAGCGCATGGTAGTGATTTTGCCCAAGGGCTCGTATGCGGCCTGGTTGACCGCGCGGCCGGAGCAGAGCGCAGCGTTTATGAACCAGTACTCGGCAGATCGGCTTACCGTGGACATGTGATCATGTGTTCCCTGGAGCTGGTGATGGACAGGGTGACTTGTCGCGCTGGACGGCAGCAGCCACCAAGCCGCAGGCGCGGTAGCATTTTCCTATAACACCGCATAAACACTGGTGGTAGGCTTTCCAGGAGGCCTACTGCTGACTCTCTTTGAAACGACAGCGAATTTTCGCCAATCCTGATAGAGAGTCCCA
>NZ_CP011054.1:50650-60928_7|Phage_integrase_family_protein|Aca4_WP_035565525.1
GCTGGCCACTTGGGATTGAGTGCCGGGAGTTACAGGGATGCGGTCACGCATGGTTTCATGGCCATACTCAATATCAAAAAGCTGCTTCTGAAGACCGTTTAAAGTTATCTGGCCCACAGGGCTAACAGTAAATGGGCCAATATTGAAATCTTGTTTAAGCATAATGCCTTCTCCTTGAGGAACAGGGCTAGCGGAGTGCCGTCCTGACAACCATCAATATAGCTCCTATGGAGCTATATTGCAATGATTAATCTCAAAGATAAGCTCTTTTTATAACGCTTAGATACAGTATCGTATTTTCCGTGAACGTTGATAACGACGAAGGCTAGCGATGATTGCTGGCCTTTTTTATGCCAATGTCTGTTAGGATAGATGCTTTATAAACATCTAGGATGCGCGA
>NZ_CP011110.1:4660446-4670664_3|hypothetical_protein|hypothetical_protein|Aca4_WP_148558722.1
GGGTGTATTATTGTTTCCACGGAAGGCGAATCGCCAACCCCTCACTGCCGTATAGGCAGCCCAGAATGTACGGAGATCACCACAATGAAAGCAGTTGTAATCAGCAGCCAGAACGAAATCATCGCCGAAGTAGAACTGTCCGAAAATGCGCGTGAAGTAGAGGTAGCCGGTGCTGTCTCCATCGAAGGTGCCCCGGTCAATCGCCGTACTTACACCGTCTCTCGTAGCAAAGCCAATCTGGCCCGCGCCGCTCGGATGGACCTTGACACACTGATCAAGCACACCTACAAAGGCTCTGACTTCTACCTCTGAAATACCACTGCCGAATAGGCAGAACTACTCCAGAACATCACCATGGATGACTGCCGCATAGGCAGCAACACACCCGGAGATAAAGCTA
>NZ_CP011370.1:c35280-25044_6|Phage_integrase_family_protein|Aca4_WP_023093701.1
TGCTGGTCGCCGGCATGCTAAGCGCCCCACTGGCCTGCGCGAGTGCCGTGCGGGTTGAACCCGCTGTATCGGGACGGGCGGACTTCTGCACGGCGATGGAATGGGGGAAGGCGAGATTCGGCGAGGAAGGCCTGGTGAGGTTGCTGGCCTGGTGGGCGCTCTGAGCTGGCCTAAATCAGCCTTCTTCTAACTTATACCAGGTCGACGGCCTTGCGCGCCTCGCTCACCGCAACCAGTTCAGCTTACAACCTCCGCCTGGCCGCCCGATCGATCAGGCTAGCATCGTGCGGCGCTCACTTTCCGTGAACAGCAGTAGGGCAAAGAGGCCGGGTATTCCCCCGGCCTTTTCTTTACCCTACTATGTCAGGATTGATAGCAATAGACCTCTTAGGGTGATAGA
>NZ_CP011501.1:c4430275-4420051_5|Phage_integrase_family_protein|Aca4_WP_042112402.1|hypothetical_protein|hypothetical_protein|hypothetical_protein|hypothetical_protein|hypothetical_protein|hypothetical_protein|hypothetical_protein
CAATCCGGACGGGCGTTGAGGCTCGTTAGCATTGCCTGCCGTCATCATCTAGTGTCGAGATTCACTGAGCGTTGAACCGGACGTGTCCTGGAATCAGTGGTTTCCGCCCGAGCTTGTCTGCCAACATTGAACTCAAAATTCTCTCAAGTTTGAACTATCCGATATGCGGATCTCGTTGCGTTGAACTTTCGTGTCTGAATTTTAGATGCCTTCGCATTGATGCGGCTTTGAGGACGTCAAGACCAATTCAATGCACTTTAGTTGAATCTGAAAAGCTGGGGCGTTCATTGAACATGGGGTTTTCCGAGGACGGTTGGAAGCACGGGCGATTGCCTTGTGTTTTTGGAGCCCACGTCAGATACTCCCTCGTAATACAACGCAACGGGAGTCCAATGCAGGA
>NZ_CP013125.1:c83322-73110_3|hypothetical_protein|Putative_zinc-_or_iron-chelating_domain_protein|Aca4_WP_122219145.1|hypothetical_protein
GACATGACGGCTCAGATGTTCCGACTGGTGGATGACTGGTCAGCATGCGTTGATGAAGAGGAGCGCAGCGCCTGGCGAGTACGAGCCGCAGGTTTTCGCAATGAATTCCAGCAAGCCGAGTGCCCGCGCGCCACTGACCGCGATCAGGAGATGCATGCTCTGGCGCTCCAGAAGCTCAATGCGGTGTATCAGCCGGCCATTCCAGCGGTTATCGTTCTCGGCAGCGCTCCAAGCAGCTCTGGCCGCACCAGGGCGCAGAAGTACAACGCTTCCGCTTCACGCGCCGTTCGCCTTGGCAGGGCGGCCCGCTCAGCCAAGCGGCGAGGCTACTTCTGACCCTTCCTCGCGCAGCGAGCCCTGAGTACTGACTGAAGCGCATCCGAACAGAAGGCAAAGGACA
>NZ_CP013966.1:c129120-118932_3|Aca4_WP_099764706.1
GCTGATGGCGTCATCGAGAAATTTATCGAGTAAGAGGAAAAACGGCATGGCAGACCATATCGAAGTAGTCAAGACGCTGCTCATCCCAGACTATCGCGTTGATATGTGCATCGTGTCTGTGAGTGGCGAGCTGTTTGTTCAGTCGCCTGATTTTGATACTCGCATCCCCTACTATGGGACGCTGGATCTTGATGATGGCATCATCGCAGCGATCATGGCTGACGCTTACGAAAAGATTCTCGAATCGTCCATGCCTGAATTTGAAGCCCAGTGCCACGCCATCTGTGCAGCTCTGGAAAGTGCACTCGGATCTGATGACCAGTGCATCAAGCACTGAGATAGAGGAAAAAAATGGGGTGTTGCGTCAGGCGATGCAACAACAGCAATGGAGACCAATAGA
>NZ_CP014581.1:c96441-86196_6|Aca4_ANB78052.1
TCCTGCGACTTCACTACGAATTGATGCGCGCGGCAGCTCACATTGTTGCGCCGGTCATGCGCGTTACTGGCTTTCGTTTCTCTAAGGCCTGGCGCGGGAACAAAATCATCAGTCATGTTGAGGCAAACCTGCTGGCCGACGGAATCAAGCCGGATCGGATTCGATTCTGACTCTCTGGAGTCTGCCTAATAAAAGGCGTGCTGTTGGCTGCGATCGTTTTTGGAATTCGGAGCCATGTTCGTGATCACCGCACTACTCGCAGTGAAGTACGGGGCACGCTAAGGCTAATTGAGATCGCGTCCTTGGCGTGACACGTCGCCGGCAGGCCGGTAACGCGGAACGCCGGTTCGAGACACTTTCCGGCCGTTCGGGCGGCCTTCTTGTAGGTAAATGAATCATA
>NZ_CP020100.1:c2624640-2614431_3|AcrIF11_WP_038819808.1|Aca4_MAQ49802.1
CCTGTGAGCGGGCAGTGAAACGGGAATGGGAGCGCCTACAGGCGTAGGCGCGGTTAGGTACTACCCTTTCCCGGCTTGTGCCAGGGCTTTGGCATACCGCATCAGAACATCGCGGTCCTCAACACTCAACTGGGGGAAAAGCGCCTCCCACGCTCGCAGCCAGTCTTCCAGCTTCTTCCCCTCGTTGGACTTCTCGTACATCAGACGACTCCTTTTCAATACTGCAAACCCTCGCCCCCATGGCGTGGGCAGTTCAGGAGTAACCCGATTCTGAAAAAACCCAAGCCTATAAACACACAGAAAGAATGCTGTATATAAAACCAGTATTAAAAGAATGGCAATTGCTTGATATACACTCTTAAGAGTGTATAATAAACATCAAGGCAAAGGAGAACGACCA
>NZ_CP023316.1:4894895-4905095_7|AcrIF12_ABR13388.1|hypothetical_protein|hypothetical_protein|Aca4
CCTTTCCAATGAATCTCCAATCTTCCGGCGCCTGGCGGCTATCGCAAATACTTACTTCAATCATCTGCCCCTGTTTCGGCTCTGCAGGCAGAAGCGCAGCTGTACGCAATAGCTCAGTAGGACTCGGTGCGTAGGTACTCTCCGAACAGTGGAAGGACCAAAGTCCATGTTTACCCGAATTGCCGATCTGGCGATCCAGCTTCAGCGTCCACCCTTGCTCTAGTCGAACCACCCACATATCAGGCCTCCGTAGGAAAAATCTAATTCTACTACCGCCTGGTGGGAGATAGAGCATCTGCCTGCCCAATCAGCCTGCTTGAACATATCCCTTTAAAGGGATAACCTCAAACCCAACGTTGGGCTATCAACCCAACCTCCAACGCCCCTGCCGAGAAAGACA
>NZ_CP027167.1:88040-98276_4|Phage_integrase_family_protein|Aca4_WP_023093701.1
TCTCAAGGGCTTTACCATCATCTCGGTCGCTTTCGGCGGTTTGATCTTCTTGCTCCAGATGATCCCCTTCCAGGGAGAAGGCGTTGCAATGGAGTTCATCATCGAGGCCGCGGGTCTGGTGGCGCGCTATCTCGAGATCGGCATGTGGCACGCACTCAAAGGTGCAGTGACGGTGGTAACCCTATCTGTAGTCGCGAGCGTAGTGCTGATCCTGATCCCGGCTTGTTTCTTCCAGCTCAAATCCTTCTGGGAAGGTGCCCGTGGTCATGTTTAATAACCCCAGGTGATATCTCCAACTTTCCGTGAACAGCAGTAGGGCAAAGAGGCCGGGTATTCCCCCGGCCTTTTCTTTACCCTACTATGTCAGGATTGATAGCAATAGACCTCTTAGGGTGATAGA
>NZ_CP030075.1:866249-876449_5|AcrIF12_ABR13388.1|hypothetical_protein|hypothetical_protein|Aca4_AYL28540.1
ACACCCTTTCCAATGAATCTCCAATCTTCCGGCGCCTGGCGGATATCGCAAATACTTACTTCAATCATCTGCCCCTGTTTCGGCTCTGCAGGCAGAAGCGCAGCTGTACGCAATAGCTCAGTAGGACTCGGTGCGTAGGTACTCTCCGAACAGTGGAAGGACCAAAGGCCATGTTTACCCGAATTGCCGATCTGGCGATCCAGCTTCAGCGTCCACCCTTGCTCTAGTCGAACCACCCACATATCAGACCTCCGTAGGAAAAATCCAATTCTACTACCGCCTGCTGGGAGATAGAGCATTTGCTTACCCAATCAGCCAGCTTGCATGTATCCCTTTAAAGGGATAGCCTCAAATCCAGCGCTGAGCTACTAACCCATCATCCAGCCCCTGCGGAAAAACA
>NZ_CP033574.1:c140713-130270_5|protein_of_unknown_function_with_PDB_structure_(DUF3850)|hypothetical_protein|hypothetical_protein|hypothetical_protein|hypothetical_protein|hypothetical_protein|Aca4_WP_123115314.1|hypothetical_protein|hypothetical_protein
AATAAATCAACAATCATGGTTCGGGTTCCTGGGTGTAAACAGCGAAATTTCCATAGGTCGAAAACCCAAGAGGCTATCAAAACAAGAAATGAGCTTTGCGCATCAGTAGGACTAGATCCCTATGCTAAATATCACCCTCAAGCCGGGCGCATACACACTCAGTCTCACGGGGACAAGACAAGCGATCTACCAGTCGGCATCTGCTTTGGGCAATACAAAAAGATACTTGCTGATGGCTCTGAGCAAACCTATCAGAGAGTTATTGCGCTGGGATTCCCTGGTTCTAATCCAAAAACGAAAAGCTATTCCGTGAAAAAATATGGCGAGGCCCAAGCGATAGCCTTGGCTATTGCTTGGCGTGAACAGTCTCAACCAAAATGAGCTAAAGGAAACCCAGGTA
>NZ_CP033771.1:3380109-3390309_6|AcrIF12_ABR13388.1|hypothetical_protein|hypothetical_protein|Aca4
CCTTTCCAATGAATCTCCAATCTTCCGGCGCCTGGCGGCTATCGCAAATACTTACTTCAATCATCTGCCCCTGTTTCGGCTCTGCAGGCAGAAGCGCAGCTGTACGCAATAGCTCAGTAGGACTCGGTGCGTAGGTACTCTCCGAACAGTGGAAGGACCAAAGTCCATGTTTACCCGAATTGCCGATCTGGCGATCCAGCTTCAGCGTCCACCCTTGCTCTAGTCGAACCACCCACATATCAGGCCTCCGTAGGAAAAATCTAATTCTACTACCGCCTGGTGGGAGATAGAGCATCTGCCTGCCCAATCAGCCTGCTTGAACATATCCCTTTAAAGGGATAACCTCAAACCCAACGTTGGGCTATCAACCCAACCTCCAACGCCCCTGCCGAGAAAGACA
>NZ_CP035902.1:c169327-159133_6|Aca4_WP_122219145.1|hypothetical_protein
ATGGCACCAAGGAAAACGGTAGCTGTACCCCGCACGTTCCCGCTACTCGTATGAGAGCGGCGCGAACAGGGAGCGTGCGGCCCCCTGACAAACTGGAAGTTCGATATGGCGAAGTCACTCTTCAAAATCAACGCGATCAAGCGTGGCATGGAACGGCAGTATCGCGAGTTCTGGATCGAAGGCAAAAAGGTCTCAACGGATGGAACCGCCCTTCATCCCGCAATGTTGGCGGATACCGATATGGTGGAAGCCAAAAACTACCCTGCGGCCGAAAGCATGGCCCGACAACGGTTCCCCGGACGCACTCTCGAAGTCAGCAGGCTCGGGTAAGGACAGCACGGAAAACGAATTTGGCGCGCGAGCGCCCCGCGACGGCCGGCAGCCGAATTTGAGAAGAAAA
>NZ_CP040453.1:c128485-118261_7|Aca4_WP_155706416.1
ACCAACAGAGCCGAGATCCTATGGAGCGCCCTTCGAACCTCGTGGAGTGCTGGCTACAGGCCGCCACACCCAACGGCGAACGACACGCTGACGCCCTGGCGCAGCTGAACGATGCCTTGGGCACGCGGCACCGCCTCAACCGGCTGTACGAATGGCGTGCCGGCACCTACCCGGTGCCGGCGCCTGTGCAGGTCTACATGCTGCGGGCCACCTTGGTCGACTCCATCCGTGCCGAAGGCGGTACTGTGCCAGGGAGTGCTGCTGCTTTCACCGACCGGCTGCTGCCACGGCTTCTTCCACCCCCCAGGGTGAAGCCGACCAAGACTCGTTAGCCAAGCCTTCACAGGTGGTCAACAGACCCAGCGCGGCCGATCCGGGCTGGTGTAAGGAGAATCATTGA
>NZ_CP040459.1:c110054-99818_4|Phage_integrase_family_protein|Aca4_WP_138299272.1
ATTCGCTTACTGGTCCAGGGTGTGTTTGACCAGGCGCTGGAGCGGATGAAGGAGGATGCGTGGAGCGAAGACGAGATCGCAAATTTGCATGACGCCTCCCTCCATTGGCTGCGTCACACCTCCGCTACTTTCGACGCTCCGCTGCGCGATGCGAAGGACCTGCAGGCAGATCTGCGCCACGAGAGCATGAGAACCACATTGGACATTTACTACAACTCTCTGGATGACCAGCGGGCCAGCTCCGTCAAACGGCTCCCCGTGCGTCGGCAGTGAGAACGAGGCGGATCGCTACAGAATTTTCCGTGAACACCAGCAGCAGGCAGAGGCCGGGTATTCCCCCGGCCTTTTCTTTATCCTACTATGTCAGGATAGATAGTAATAGACCGCTTAGGGTGACAGA
>NZ_CP043574.1:c7384-2_7|Phage_integrase_family_protein|Aca4_WP_099764706.1|hypothetical_protein|hypothetical_protein|hypothetical_protein
CATCTTGTTATCTGAGGTTTTGGATGACGCACCAGACGTTTGCGTCCATCCCCAGTTCTCCGAGGATGGTGCGCGGCTTTTTGGATTTGATCTGAACGGCAGACGCGGTTAGCAGAGATGGTCAACTTTCCGCGTAGCGTTGGCCTAAAGCGCTGGAGTGCTCATAAGAAATAGGGCGAGGGCAAGCAGCAGGTGAATGAGAATAAATTTGCGCAATGGAAGCTCCGTAGTTTGTTGCAAGCACCGTTGCCTGCTACTACGTATAGCGCTGCGTTTTATACATGCCGACGCATTGGGCCAAGTTTCCTTGATAGCGAGGATTGCCGCGACACCATAGGTGGCTTTAAGCACAAAGCTCAGATAGCATCACGGTAATTCGCACTTCTGATGAATTACTAGA
>NZ_CP044006.1:4788504-4798704_6|AcrIF12_ABR13388.1|hypothetical_protein|hypothetical_protein|Aca4
CCTTTCCAATGAATCTCCAATCTTCCGGCGCCTGGCGGCTATCGCAAATACTTACTTCAATCATCTGCCCCTGTTTCGGCTCTGCAGGCAGAAGCGCAGCTGTACGCAATAGCTCAGTAGGACTCGGTGCGTAGGTACTCTCCGAACAGTGGAAGGACCAAAGTCCATGTTTACCCGAATTGCCGATCTGGCGATCCAGCTTCAGCGTCCACCCTTGCTCTAGTCGAACCACCCACATATCAGGCCTCCGTAGGAAAAATCTAATTCTACTACCGCCTGGTGGGAGATAGAGCATCTGCCTGCCCAATCAGCCTGCTTGAACATATCCCTTTAAAGGGATAACCTCAAACCCAACGTTGGGCTATCAACCCAACCTCCAACGCCCCTGCCGAGAAAGACA
>NZ_CP044084.1:551301-561495_9|Aca4_WP_099764706.1|hypothetical_protein
ATGACCTATCACAAAATGCTTGGGGCTGCGATGGTCACCGCTGTATGTAACGCTAAAACACAGCCGACTTTGCAGATCGGGGCGGACGGCTCCATCAACGAGATTAACAACGCCAGCATCGAAGACCTGCACCGCTGCCAGTACATTAACGAGATGATCGCTTCGGGTTGTGTTTTAGCTGAAAAGTGCCAGGGTTACGAGGATTGGACGAGAGCCAATCCAGCTATCTGGCCAGCCCTTCCTCGCGAAGCCTTCTTGTCCGCCCTAGAGGCACGGAAAGCTGCGTCTCACCCCAAAGACAACTGATCATGGATAATACCGCTGAACCTCAGCCCGCTCAGTGCGGGCTTCGGCAGTACCAAGGCGCGGGTTTCGCGCATTAGAAACGGAGAAGACAGCA
>NZ_CP044550.1:2682-12864_4|Aca4_WP_099764706.1
CACGACCAAGCAGCCAATCGTGTTCGTCGATCTCGAATCGCCGGATATCGCCAGGGCCGCCGCAATAGCGATTGGCCGCCCAGTGCCTCGCATCGACAAATGGCGAAAACTCACTTTGTGGGTCCATGATCAACTGATCGTGCCGGGCGACGGCAATTCGATCTTGCCTCTGGTGGGTGCGACCTACTTATCCAATGTTCCGGACTGCGTTGGCAGAAACTTCGTGGTGTTCGAAGGGCGCCGGGACGCTCACATCCACCGCGGTGTTCCGCCCGAATCCCAAACGCCCTTGGATGTACCCGGGCTGCAGGCGCTTTGGGAAAACGCCTGAGCGCGCATCCCGCCTCACCTTGACATGATTTGGCAGGCTGCTACCTTTGGACGATGGTGGCCCAACTCA
>NZ_CP045644.1:2732873-2743061_9|Aca4_WP_153282245.1
ATTCTTACTGCCATGCCCAGGCGTGGAGGAACGTGGCCGCCGTGCCCCGCCGCGACTGACTATGTGCGACCCACTGCATTGGAAGAAAGCCAGCCACCGCACGCTCATTGAAATCGCCCCAATCTGATTAGGAAGCCCTTGCCAGCGGCATCTAGGAGGTGGCGCGAGGTACGCGATCATGGTGCGGGCCTTGATGGAGAGGGTTGATCACAGTCGAGGGCGTCTCGCTCCTCGATCCAATGAGTTCCTGCACCAAAAACCTCGTTTCCAGCGCGCACCATGATTTCGTAGTGACTTGCATTTACGTTTTCACCATGCAAACCGATTAGGATCGCGCCGCCGCAACAACGCCGCAACAACGCCGCAACAACGCGGCAGCAATATCTGAGTAATCATGGAA
>NZ_CP045644.1:c4291333-4280878_9|Aca4_WP_153283467.1
AAGACACACCACATTCCCCGCCATCTCGTGAGAGGCATCTCGCGCAAGACGCCCGACGAGTGCGGGCCGCCTGCGCCGGTTCGCACCCCACAGGAATTGCCACAGGCCTCGGGCCTGCCAGCGACTGCATCGGCGCAAGGCTGACCGCCTTCGTCTTGCCGTTCGTGCACAAGGTGCGCGTGCGCGTGCGCGTGCGTGCGTGCGCGCCCTTCTTCCAGCGCAACGCGCCAACTTCGGCGCCGGCCTTTCGCATCGAAAATCCACGATCACTACACCAACAATCGGTCACACTGGCGACACCACAAAAAGGAAGTACGCGTTGGTGCGACATACTTCACGCATGCGAATTAATCACATCGAAGCCAGCCATCCATCGATGCGCTCGTTTCGCGGCCGGCCA
>NZ_CP048039.1:c1892481-1882272_6|P76318|KTG25401.1|Aca4_WP_078463838.1|hypothetical_protein
GCCTGAAGGCGGTTTTTTTGTAGCTAAGAGCCTAGAGCGCTGGCTCATACATACCTACCATTCTACAGAACGCATACCTCCGGCGCTGTAACACCTCTCAAGCGGTTAAGTGCTAAATTACTGTTTTTTTATACAGCAAACAGCCATGACTCGCCCTCCCCTCCAGCTCTCCCAGCTACGCGAAATACAAGATCGCAATCCGAGAAACGCTGACGTCAAAGCCCTACTCTGGGAGATACGCCGACTTCGCAATGTGGTCTGGCAGGTCTCGGAGAATCACAAAATAATCCGGAGGGAGTGGTCGCAAGAGGTCGGCAGTCGGTTTGTTGCCATTGAACAAACTCATATGCTGCTGCAAGATGAGGATGTCACCCATACAAACTCCATCTGAGGTGCTATA
>NZ_CP050331.1:4635129-4645329_7|AcrIF12_ABR13388.1|Aca4_WP_023086532.1
CCTTTCCAACGGGTCGCCACTCTTCTGGAGACTGGCGGCTATCGCAAATACTTACATCGATCACCTGCCCCTGTTTCGGCTCTGCTGGAAGAATCGCAGCTGTACGCAATAGCTCGCTCGGGCTCGGCGCGTAGGTACTCTCTGAACAATGAAAGGACCAAAGGCCATGTTTACCCGCGTTACCGATCTGGCGATCCAGCTTCAGCGTCCACCCTTGCTCTAGTCGAACCACCCACATATCAGGCTTCCGTAGGAAAAAACTAATTCTACTACCGCCTGGTTGAAGATAGAGCATCTGTTTGCCCAACAAGCCGGCTTAAAAATATCCCTTTAAAGGGATACATTCATATCCATCGCTGGGTTATAGCCCATCATCCAGCGCCCCTCCCGAGAAAAAACA
>NZ_CP052760.1:c61365-51129_3|Phage_integrase_family_protein|Aca4_WP_023093701.1
TCTCAAGGGCTTTACCATCATCTCGGTCGCTTTCGGCGGTTTGATCTTCTTGCTCCAGATGATCCCCTTCCAGGGAGAAGGCGTTGCAATGGAGTTCATCATCGAGGCCGCGGGTCTGGTGGCGCGCTATCTCGAGATCGGCATGTGGCACGCACTCAAAGGTGCAGTGACGGTGGTAACCCTATCTGTAGTCGCGAGCGTAGTGCTGATCCTGATCCCGGCTTGTTTCTTCCAGCTCAAATCCTTCTGGGAAGGTGCCCGTGGTCATGTTTAATAACCCCAGGTGATATCTCCAACTTTCCGTGAACAGCAGTAGGGCAAAGAGGCCGGGTATTCCCCCGGCCTTTTCTTTACCCTACTATGTCAGGATTGATAGCAATAGACCTCTTAGGGTGATAGA
>NZ_CP056092.1:5816955-5827155_6|AcrIF12_ABR13388.1|hypothetical_protein|hypothetical_protein|Aca4
CCTTTCCAATGAATCTCCAATCTTCCGGCGCCTGGCGGCTATCGCAAATACTTACTTCAATCATCTGCCCCTGTTTCGGCTCTGCAGGCAGAAGCGCAGCTGTACGCAATAGCTCAGTAGGACTCGGTGCGTAGGTACTCTCCGAACAGTGGAAGGACCAAAGTCCATGTTTACCCGAATTGCCGATCTGGCGATCCAGCTTCAGCGTCCACCCTTGCTCTAGTCGAACCACCCACATATCAGGCCTCCGTAGGAAAAATCTAATTCTACTACCGCCTGGTGGGAGATAGAGCATCTGCCTGCCCAATCAGCCTGCTTGAACATATCCCTTTAAAGGGATAACCTCAAACCCAACGTTGGGCTATCAACCCAACCTCCAACGCCCCTGCCGAGAAAGACA
>NZ_CP056093.1:5224152-5234358_5|AcrIF12_ABR13388.1|hypothetical_protein|hypothetical_protein|Aca4
CCATTCCAATGAATCTCCAATCTTCCGGCGCCTGGCGGGTATCGCAAATACTTACTTCAATCATCTGCCCCTGTTTCGGCTCTGCAGGCAGAAGCGCAGCTGTACGCAATAGCTCAGTAGGACTCGGTGCGTAGGTACTCTCCGAACAGTGGAAGGACCAAAGTCCATGTTTACCCGAATTGCCGATCTGGCGATCCAGCTTCAGCGTCCACCCTTGCTCTAGTCGAACCACCCACATATCAGGCCTCCGTAGGAAAAATCTAATTCTACTACCGCCTGGTGGGAGATAGAGCATCTGCCTGCCCAATCAGCCTGCTTGAACATATCCCTTTAAAGGGATAACCTCAAACCCAACGTTGGGCTATCAACCCAACCTCCAACGCCCCTGCCGAGAAAGACA
>NZ_CP058644.1:c5184561-5174349_6|cluster_24021_0_0.75_0.2645|Aca4_WP_179451172.1
GAAGACCTACTACAGTGCGAATCAACTGACCCGACTCTATACCCGCCTGTTCTCGATGGCGGGTATCGAAGGTGCCAGCTCGCAATCAGGGCGGCGGACATTGGCGGTCAAGCTTAAGCGTCGAGGTATCGATCTGCGGCACATTAGAGAGATACTGGGTATCGAGAGCCTAGACGCAGTTAAAAAACTATGTGCTGGCGATCCGGTGCGTTTGGGCGATATCGTTCGGAGGATTATTTGACCAGATACGAAAAAGGCCCACCTTTCGGTGAGCCTTCTTTTTCGCATGTCTCCGGGGGGAGGTTTCCACCAACGAGTCCCAGAGCGAGTAGGTCAATCCTATTGATCATATTTGATCAAGTCAACAGATAGTTGAATAGCAACATCAAGGAGAGTTGAG
>NZ_CUXV01000089.1:118045-128293_6|cluster_24021_0_0.75_0.2645|Aca4_WP_023100656.1
CTCAGCGCGAAGCAGCGGGACGGCAAGACCTACTACAGCGCGACTCAGCTCAGCCGGTTGTTCACCCGGCTTTTCGAGCAAGCCGGAATCGAGGGCGCGAGCGCGCAGTCTGGCCGGCGCACGCTGGCGGTGAAGTTGAAGCGCCGTGGCATCGACCTGCGGCATATCAGCGAGATTCTGGGCATCGAGAGCCTGGAGGCGGTTAAGAAGCTCTGTGCGGGTGATCCTGCCCGCCTGGGCGACATAGTGCGGAGGATCCTGTGAGCAGAAACGAAAAAGGCCCACCTCGCGGTGAGCCTTTCTTTTCGCATGTCCCCAGGGGGAGGCTTTCGCCAACAAGTCCCGGAGCTAGTGGGATAATCCTATTGCACAAATTTGATCACGTCAAGGAGATAGGCCT
>NZ_CUXY01000111.1:c36011-25811_7|AcrIF12_ABR13388.1|hypothetical_protein|hypothetical_protein|Aca4
TTCGATCGGCGCGCCTCGGCACCTGACCGAAGCAATCACCTCGCCTTCGCACTCCTGCAGCGCTCTGCCCCTGTTTCGGCTCTGCAGGCAGAAGCGCAGCTGTACGCAATAGCTCAGTAGGACTCGGTGCGTAGGTACTCTCCGAACAGTGGAAGGACCAAAGTCCATGTTTACCCGAATTGCCGATCTGGCGATCCAGCTTCAGCGTCCACCCTTGCTCTAGTCGAACCACCCACATATCAGGCCTCCGTAGGAAAAATCTAATTCTACTACCGCCTGGTGGGAGATAGAGCATCTGCCTGCCCAATCAGCCTGCTTGAACATATCCCTTTAAAGGGATAACCTCAAACCCAACGTTGGGCTATCAACCCAACCTCCAACGCCCCTGCCGAGAAAGACA
>NZ_CVTU01000106.1:61154-71357_5|Aca4_WP_099764706.1
GGTGTCGACCGGCTGATCCCGCTCAAGGCGCATGCTTGGCTAGATTTATCGGCACGGAAGGCATCCGGTGAGCAGGTCGATAGCAAAAACATTCGCAAGCATCGCAATGACGTTCTGGTGCTGAGTGGCCAACTGACGGATGACCCTATTGAGCTGCCTGAAAGCATTCAGAACGACATGAGAGCGTTTTTGCAGCGCCTGGCGAAGGAAGAGATCAATCTCAAGTCAATCGGGCTTAAAGGCACTCTGGAGAACTACACCAAGCGACTGGAGTTGAACTTCGGCTTGCAACCAACTCAATAGACCTTCTCATTGAGAAATCGCCCCCCTGCCGGATCCCGGCAGGGCCAATCGAACCAGGACCCTTGTGGTGTCCTGATTACTGAAGAAGGAAAAAGCA
>NZ_CVUM01000112.1:c94736-84524_2|Q8U4H3|Putative_zinc-_or_iron-chelating_domain_protein|Aca4_WP_122219145.1|hypothetical_protein|hypothetical_protein
GGCATTGAAGTCGACATTGAGAAGTACCAGCCAGGCTCGATTCATCAGTACAGCTTCTTCCGTGGCGCTATGGGCAACAAGTCACCCTACGAGGTGATCTATGTTGCCCTCGGCGAAGGCGAGAAGAGCCCGAGGTTGGACTTTGCTAATGACTACTCGGTGAGTGGGTCATCGAGGCAATGGCTGCTCCCCGAGGAGTTCACGGTTATCGAGGCTGAGCTTAACGCCGAGGAAGGCTTAATCCGTGGTGATGACCTGCCTGAAGGCATGCCACGGCTCGGATATGAAGGCCTCGGCTGTTGGTACAAGCTGTACAAGCCGAGTTGAGTTGTGGCCATAGCGCGGAACAATCCAACCGGCGATGAGCCGGTTCGTAAACTGAACACGAGAATGATGACCA
>NZ_CVVU01000234.1:94610-104858_6|cluster_24021_0_0.75_0.2645|Aca4_WP_023100656.1
CTCAGCGCGAAGCAGCGGGACGGCAAGACCTACTACAGCGCGACTCAGCTCAGCCGGTTGTTCACCCGGCTTTTCGAGCAAGCCGGAATCGAGGGCGCGAGCGCGCAGTCTGGCCGGCGCACGCTGGCGGTGAAGTTGAAGCGCCGTGGCATCGACCTGCGGCATATCAGCGAGATTCTGGGCATCGAGAGCCTGGAGGCGGTTAAGAAGCTCTGTGCGGGTGATCCTGCCCGCCTGGGCGACATAGTGCGGAGGATCCTGTGAGCAGAAACGAAAAAGGCCCACCTCGCGGTGAGCCTTTCTTTTCGCATGTCCCCAGGGGGAGGCTTTCGCCAACAAGTCCCGGAGCTAGTGGGATAATCCTATTGCACAAATTTGATCACGTCAAGGAGATAGGCCT
>NZ_FCOK02000015.1:87073-97294_5|Aca4_SAL32327.1
GTGTTGAGACTTCACTACGAAATGATGCGCGCAGCAGCTCACATTGCTGCGCCGGTCATGCGCCTTACTGGCTTTCGTTTCTCTAAGGCTTGGCGCGGGAACAAAATCATTAGTCATGTTGAGGCCAACCTGCTGGCCGATGGCATCAAGCCCGACCGGATTCGCTTCTAACCTGCCGGAGTCTGCCGAATGAAAAGCAGTCTGCTGGTTGCAATTGTTTGGGGATTCGGCGACATGTTTGTACTCATCGCACTGCTTGCGGTGACGTGCGGAGCACGCTAAGGCGGATCGAGATCGCTTCATTGACGTAACACGTCGCCGGCGGGCCGGATACGCGGAAGGCCAGCTCGAGACACTTTCTGACCGCTCAGATGGCTTTGTTGTAGGTGAATGAATCAAA
>NZ_FMZQ01000007.1:162986-173198_2|Q8U4H3|Putative_zinc-_or_iron-chelating_domain_protein|Aca4_WP_122219145.1|hypothetical_protein
GGCATTGAAGTCGACATTGAGAAGTACCAGCCAGGCTCGATTCATCAGTACAGCTTCTTCCGTGGCGCTATGGGCAACAAGTCACCCTACGAGGTGATCTATGTTGCCCTCGGCGAAGGCGAGAAGAGCCCGAGGTTGGACTTTGCTAATGACTACTCGGTGAGTGGGTCATCGAGGCAATGGCTGCTCCCCGAGGAGTTCACGGTTATCGAGGCTGAGCTTAACGCCGAGGAAGGCTTAATCCGTGGTGATGACCTGCCTGAAGGCATGCCACGGCTCGGATATGAAGGCCTCGGCTGTTGGTACAAGCTGTACAAGCCGAGTTGAGTTGTGGCCATAGCGCGGAACAATCCAACCGGCGATGAGCCGGTTCGTAAACTGAACACGAGAATGATGACCA
>NZ_FOEV01000014.1:112672-123190_5|Aca4_WP_019364711.1|Q9BVA6
TAGGGAACTCTGGCGTTGCTGTAGCCAAAAAATCCTGTCCGTCTCCTATGTCTCTACAGGTCTATGCCACACCGGTCACTGTGTGTGACAGCGGTACAGCTAACAACATTCAGGGTTTTCACGTAGATGCGGTAGACAACGGGACTAGCTTCACGCCGAGGCTGTTTATTTACGTGGCCGGTACAGGCTGGAAGCAAGTCGTCAACAATGAATGTGGCCGCCTTGAGGTAAAACAGTTCTGCCAATAGCTACTAAGATACGGGTCCAAGTACATACAAGGCTCCTGCCTTTGATTTAATATACGTTTACTAAGGCGTATATTTCTAGAGATAAGCTAGATTTTACGGGGGTTCAGCTTAGCTAGCTCCGCCCCAGCTGCTACAGACAGGTATCATCCTAG
>NZ_FOXJ01000001.1:c1176780-1166532_5|Aca4_WP_093432150.1
CATTTCGCGCATCGCCCCCCTGGGTCTCGTGCCGATGCGGGTCCCTTCCGTTGCGGCCTGATCGGGAAACCGGACAAGCCTTTCGCGGTTCCTGAATGCCTCGCCGCTCGAACGGCGGCGAGGCATTTTTCAATAGGGCCGCCTGCTCCGGCGTTCCGATCATGGACAGCACCGGCACGCTGTCCGGGTCGCTCAGTGACTTCGGCGCGCATGAGCAGCCGCTGGCGCTCTCGGCTTCGAACACCTCAAGGCCATCGCCCGGGTCATCTGGCCATTGCCCGGCGGCGCGCCTGGGTTGCAATCGGCACGGGGGAAATTCCTACCTGCAATTCCCCAAGACGACTATCCATCGACCTGCGGGGACTCGTCAGACTCCGGCCACCGAAGGAGACGAAGCGGA
>NZ_FRFN01000097.1:2546-12746_6|AcrIF12_ABR13388.1|hypothetical_protein|hypothetical_protein|Aca4
CCTTTCCAATGAATCTCCAATCTTCCGGCGCCTGGCGGCTATCGCAAATACTTACTTCAATCATCTGCCCCTGTTTCGGCTCTGCAGGCAGAAGCGCAGCTGTACGCAATAGCTCAGTAGGACTCGGTGCGTAGGTACTCTCCGAACAGTGGAAGGACCAAAGTCCATGTTTACCCGAATTGCCGATCTGGCGATCCAGCTTCAGCGTCCACCCTTGCTCTAGTCGAACCACCCACATATCAGGCCTCCGTAGGAAAAATCTAATTCTACTACCGCCTGGTGGGAGATAGAGCATCTGCCTGCCCAATCAGCCTGCTTGAACATATCCCTTTAAAGGGATAACCTCAAACCCAACGTTGGGCTATCAACCCAACCTCCAACGCCCCTGCCGAGAAAGACA
>NZ_FRSY01000021.1:10285-20506_4|Phage_integrase_family_protein|Aca4_WP_073674541.1
GCCGGGCACAGTTCTGGCGGCGCATGCAACGCGATCTAGGCGGTACGGATCTGCGTTCGTACATCCGTCACCGGTCGATCAGTAACTCCGAACACGAAGCAATCCTTGGATCACTGAATGCTGAAGCCGTTGAGGCCGATGCTCCAGGCGGCACTATGGACTTGTTCGGTTGAAACACCTTAACCACCTCTTCGGAGGTGGTTTTTTTTGCGTTAGGTCTGCTAGACGCTCATCACCGCGCATGTGGGGAGTACAAGAGCGCAGGCATGCCATTACAGAGCTGGTTGCGCATTCGACTTTCCGTGAACACCAGCAGCGAGCAGAGGCCGGGTATTCCCCCGGCCTTTTCTTTACCCTACTATGTCAGGATAGATAGCAATTAACCGCTTAGGGTGTCAGA
>NZ_FRTG01000182.1:8901-19122_5|hypothetical_protein|Aca4_WP_023121408.1
CCCAGCGCCAGCTCACGGCCAAGGGCAATTCGAACCGTCAGATCCTGGATGCGCCCATGAGCACGCATTCAATCCGCACGGATGACGAGACGTGGCTTCGATTTATCGCTATCGGCGGTGGCGTGACTTTCCGTGACTGGGTGAACGAAGAGTTCGCCCGGCAAGCTGCAAAAGATCCAGCCGAGATGGACCGGAAACTCAGAGAAGCTCGGAAGAAGGCCGGCTCCAAATCCCGCTAAATGCGATGAGTCGGATGGGGGCTATCGATGCCACTCCCAACATTTATGCGAGTGGGCTATCGACTCCACCCAGCGCTTCGACAGTCGCTTGTGGATTCCGCACTTGCACGCCTCGTTTCGAGGCTTGCCGCCAGGAGTCTTAGTTCAGCAGTGCCGGCAGA
>NZ_FRUR01000098.1:21317-29618_5|AcrIF12_ABR13388.1|hypothetical_protein|hypothetical_protein|Aca4_WP_004347936.1
CTTTCCAACGGGTCGCCACTCTTCTGGAGACTGGCGGCTATCGCAAATGCTTACATCGATCACCTGCCCCTGTTTCGGCTCTGCTGGAAGAATCGCAGCTGTGCGCAATAGCTCGCTCGGGCTCGGCGCGTAGGTACTCTCCGAACAGTGAAAGGACCAAAGGCCATGTTTACCCGCGTTACCGATCTGGCGATCCAGCTTCAGCGTCCACCCTTGCTCTAGTCGAACCACCCACATATCAGGCTTCCGTAGGAAAAATCTAATTCTACTACCGCCTGGTTGAAGATAGAGCATCTGTTTGCCCAACAAGCCAGCTTGAAAAATATCCCTTTAAATGGATATATTCACATCCAGTAATGGGCTATAGCCCATCATCCAGCGCCCCTGCCGAGAAAAATCA
>NZ_FTMP01000012.1:4666-14890_5|hypothetical_protein|Aca4_WP_099764706.1|hypothetical_protein
CTGGCTGGAGACAATGCGCAATTCGATCCGCTGGCCGTCCGGCCCGTAGGTCCGGCCAGACTGGAAGGTCATGCGCCAGTTGGCCAGATCGCTCACTTGCAAAGCGCGCGGATCGCCGCTCTCCGACCAATAAGAGGCGAAAGTTTCGTTCCAGGAATAGGGCTGGCCCTTGATCTCAAGGCGGTCGAGTCCGGAAATGCGTTTCTGGTTGGGCATGTGCTGAGCTCCGCGGTGATTGCTGATCGCAGAGTGCTTGCAGCCGTATAAATCCCAAGTAGACAGGGCACCAGGTTCGTCCTGGTTGTGTTGCGGGTGTGCACCAGGAATATGGGAAAATGCCGACCGCGGGAATCACTTCGACCGCGACAGCGCTTAACTCGCGCCACGGAGGGATCAACTA
>NZ_JAACYH010000043.1:2-8021_1|Phage_integrase_family_protein|Aca4_WP_161612741.1
CATCAAGGTGATCAAGCGTATGGCCTATGGTTTTCGGGACTCGGAATACTTCTTCCTGAAAATCAAGGCTGCCTTCCCCGGGAAAGCGCGATGAACCTTTTCTTTGCCCTACTATGTCAGGATTGATAGCAATATTGCGACTAGGGTGATAGA
>NZ_JAACYH010000043.1:2-8021_4|baPOG_15896|Aca4_WP_161612758.1
ATGCCACCCCCTGAGAGGGTTTGGGTCACCATTCAAATGATCGCTTTGCGTCGTGAGCGTCGCGGTGAAGACTATATCGAGGACTGAGGAATCAATTATGGCAACTACTGAGCGCATCAAAGCCGTTGGCATCCCCCCCGAGGCAATGCTGCATGTGACGCAACTGTGCAACAGCGTGCGAATGGCAACTGACCCAGTTGAACTTCGCGAAGCCACCGCCCAGGCAAATGGTTTTGTAGTCGGCCTTCGCGTCGGCGGCGGGATTAGCAAGCAACAGGAAAAGCAGCTGTTTGAATTGCTCGATGACCTGGCGGCGCACACTAAGGCACAGCAAGTAACGTAGCGCCTTGTTCGAGGAAAACGGCGTATCGCGGTCTTGACCCGGCATCGCCGCTGTTCG
>NZ_JAAMRC010000011.1:69606-79806_7|Aca4_WP_073674541.1|hypothetical_protein|hypothetical_protein|hypothetical_protein|hypothetical_protein|hypothetical_protein|hypothetical_protein
GTATTCGAGTGCGTCAAAAGCGTTGCTAAATGGCCTGCAGGTTGGCTAGCGGGGCGGTAAGAGCTGGGGTGTCAGGCTTCTCCCGCGTCGCAGCAACGCTGCGCCTCTATTTGCCCGACTGGTCGCAATATCGTGTGGCTGTGCAGACATTTCCTGAGAGGGTCTAAGCGTCTATCTTTTCCATGAATACCAGCAGCAGCCAGAGGCCGGGAATTCGCCAGTCATTTCATAGACCTACTATGTCAGGATTCATAGCTATAAATCGCTTAGGTAATAGACGACCAAGGCCGTCGTGGTCGGGATGACCAGCTGGAGCACGCGGTAAAGGTCGCCAAGTTCAGCAGCGCCGAGAACGGAGCCCGATGCGTCCTGGTGCACGGAGTAACGCAAGCCGAAGCCA
>NZ_JAAMRC010000011.1:77540-87761_6|Phage_integrase_family_protein|Aca4_WP_181105277.1
AGTCTGCATTGCCGTATTGAGCCATCCATTGATGCCATTCTTACTCCAATCAGAGCCGCTGGATTGCCGCACCAGCCGCCACCTGAGCCATGCGGCTGAATGGTTGGCTAGACCATCGCGACATGGGTTTGGCTCTTCCCCTTTCTCGGCGCACCGCGCCGCCTAACGACTCTTGGTGTCGTTCTAGCTGGCGCTGGATATCTGTTTGCTTGAAGCATGACCGAACTGGCAGGCGGTGAAGAATTCGGGATATAGGTCTGAAGACTTTGCTGTAGCAATGACGGCGAGCGGGCACCATTTCCGTGAACTCCAGCAGCAGGCAGAGGCCGGGTATTCCCCCGGCCTATTCTTTGATCTACTATGTCAGGATTGATAGTAATAGGTCGCTTATGGTGATAGA
>NZ_JAAOMA010000004.1:c67040-56855_7|hypothetical_protein|hypothetical_protein|Aca4_WP_099764706.1|hypothetical_protein
ACGCGCCGCTCTGCGGATAAACCGAGACACCAAACCGGCCAGCGCTGGCCGACAACGAAAGGATGGAATCGTGAGTGAAGCTGTAGAAAAGGCCCAGGCGGCCTACGATGCTGCGGACCGTGAATACATGAGTGCCGCGTGGAGTAATGCCAATAGTGGTGACGGTAGTGGTGCTCAAGAGGCTCGCCGAGAAAGTCTCCTGGAGTCGTTGCGCGACGCAAGAGATCGGTGCAAGAGCCAGCTGGAGGAGGCAAAACACCAGGCTGCGGCGGATGGCGATCAGGCCTAAGTCGGCTTACCCATGCCGACGTGACAGGCCGGTATCAGCAAGCCAATTTCTGACACCGATCGCGGCTGCAAGGCCGCCCGCTGACGGCCGGAAGCCGTTAAGGAAACATCA
>NZ_JAAOMA010000034.1:13627-23800_5|hypothetical_protein|Aca4_WP_099764706.1
CTCAAGGCCACCGTAGCAGCCACGGGGAAGCCACAAAGACACCGGAGCGGTACATGAAATTGCAAAAAGGCATGAAGCTGATCTACCAGGGATTTGAGCAATCGCCGTCCGTCGAGATCAAGGCGGTGATGCTCGAAGGGTACCAAGAGTACGACGGCGGGCTGCAAGGCGTTGCGGTTCGCTGGTTAAAAAAGCCCGGAAAGCCCAGCGCTTTCATCCCGTGTAAAAGCAGTGTTGACTTCGTCTGCGATGAACGCTTTGCCAATCTGAAGCCAGCTAGCCAGGTAAGCCGTTAACGGCGAGTCCAACATCCACGAGCTGGCTCAATAGATAAGTTTCGCATGCGAAACCACGCGCCAAGTGCGCCCGCCCCCGGCCGGAAGCCGTCAAGGAAACCTCA
>NZ_JAAQWT010000012.1:22807-33025_2|Aca4_WP_169995669.1|hypothetical_protein
AGATACCACGCTTGAGGATTTGCAAATGACCCCAGACGAGCTGTTCACCTTCGCCATCAAGTTCTGCAAGGACGCGGAAGACGCTGATCAGGGAACTAAGTACCCGACCTTTCGCCAGGTGGCGGGGCGATTCAAGGTTACCTATGACCAGATCGAGCAGGCTTGCGAGGACTGGCAAGGAGATGCCTACATGGCTCCCGCAGTCGGCATTCGCTCGGGCAGCGGGTATGCAACTTTCGCAACGCGGGGCGAACATCTGGTCGAGGCCTACCGCTAAAATTGGTAAAGCGCGAGCCTTACACAGAAGTAACCCAATGAATTTGGAAATTTGTCA
>NZ_JAAQWT010000012.1:22807-33025_7|Protein_of_unknown_function_(DUF2591)|hypothetical_protein|Aca4_WP_169995683.1
ATGGCTTTGAACTGATAAACACAGGCGGCAACTGCTGGGCAGCAATTCGCCAAGTTGATGGCGTTGAGTTCTGGCTGACCGATGATAACGAATCCCGCGAGCCCGACCCAGCTGCAAAACTTCTTGTCGGCGCCTACGTGCCAAACAGCGGCGAATGGCTCGAATTCAGCACTGAGGTTGAATCGTTGGTGGATGCACTGCCGCAGCTGACAGAATGGGCTGCAAATTTGGCTGGAAGAATCGAACAATAACACTGAGCAACCATACAAAATGGTTCCAACTACCGCACCTCATTAAACATCACCCACCAGCCCGCACTTGCGGGTTTTGTGGTTAAAAGGCGGCGTTACAGCCTGATGAGATTAGACGCATAAGCGTCACGTGAAAAGGATAACGACGA
>NZ_JAAQWU010000013.1:c160097-149882_9|Aca4_WP_169995683.1
TCAAACTTGATATGGGTTTGGGGTGGGCTTGCAAACCTGCTCATCGCCTTGGCGGGCGCGCTAGCGATATGGGTTTATCCTTTCATGGGGCCTGATCTGCGCAGCGAGTTTTGCGCACTTCTGGTGCCGGTTGGGGGCTTCGGGTTGGCCGCAACGTTGATCGGGGTGCGTGAGCTGAGAGCCGCCAAGAAAAGAGATTGGTAGTTACCACTTCCAAGCATAAGAAAACGCACCAGGTGCAGCCAAGCCCTGCCGTTAAATCGTGCAGCCAGGTGCGTAGAAGACTAAATTTCGGTTTCTGAAATATATGCGACATCTGACTGGCCAAGGCCGTAATCGGCGGCTCCCGATTATCGGAATACACGCGCCTGTTTGGCCTTGCCGGGATCGAGGGAGCCAG
>NZ_JAAQWU010000013.1:c19742-9524_2|Aca4_WP_169995669.1|hypothetical_protein
AGATACCACGCTTGAGGATTTGCAAATGACCCCAGACGAGCTGTTCACCTTCGCCATCAAGTTCTGCAAGGACGCGGAAGACGCTGATCAGGGAACTAAGTACCCGACCTTTCGCCAGGTGGCGGGGCGATTCAAGGTTACCTATGACCAGATCGAGCAGGCTTGCGAGGACTGGCAAGGAGATGCCTACATGGCTCCCGCAGTCGGCATTCGCTCGGGCAGCGGGTATGCAACTTTCGCAACGCGGGGCGAACATCTGGTCGAGGCCTACCGCTAAAATTGGTAAAGCGCGAGCCTTACACAGAAGTAACCCAATGAATTTGGAAATTTGTCA
>NZ_JAAQWU010000013.1:c19742-9524_7|Protein_of_unknown_function_(DUF2591)|hypothetical_protein|Aca4_WP_169995683.1
ATGGCTTTGAACTGATAAACACAGGCGGCAACTGCTGGGCAGCAATTCGCCAAGTTGATGGCGTTGAGTTCTGGCTGACCGATGATAACGAATCCCGCGAGCCCGACCCAGCTGCAAAACTTCTTGTCGGCGCCTACGTGCCAAACAGCGGCGAATGGCTCGAATTCAGCACTGAGGTTGAATCGTTGGTGGATGCACTGCCGCAGCTGACAGAATGGGCTGCAAATTTGGCTGGAAGAATCGAACAATAACACTGAGCAACCATACAAAATGGTTCCAACTACCGCACCTCATTAAACATCACCCACCAGCCCGCACTTGCGGGTTTTGTGGTTAAAAGGCGGCGTTACAGCCTGATGAGATTAGACGCATAAGCGTCACGTGAAAAGGATAACGACGA
>NZ_JAAQWU010000013.1:c24415-14194_9|Aca4_WP_169995669.1|hypothetical_protein
TTGACCGTGCGGCTCTCCCGCCGTATTTTCCTGACAACGTATTTGTGGTGCTACCAGGTTATCGCTAGATACCACGCTTGAGGATTTGCAAATGACCCCAGACGAGCTGTTCACCTTCGCCATCAAGTTCTGCAAGGACGCGGAAGACGCTGATCAGGGAACTAAGTACCCGACCTTTCGCCAGGTGGCGGGGCGATTCAAGGTTACCTATGACCAGATCGAGCAGGCTTGCGAGGACTGGCAAGGAGATGCCTACATGGCTCCCGCAGTCGGCATTCGCTCGGGCAGCGGGTATGCAACTTTCGCAACGCGGGGCGAACATCTGGTCGAGGCCTACCGCTAAAATTGGTAAAGCGCGAGCCTTACACAGAAGTAACCCAATGAATTTGGAAATTTGTCA
>NZ_JAAQWU010000013.1:c24415-14194_14|Protein_of_unknown_function_(DUF2591)|hypothetical_protein|Aca4_WP_169995683.1
ATGGCTTTGAACTGATAAACACAGGCGGCAACTGCTGGGCAGCAATTCGCCAAGTTGATGGCGTTGAGTTCTGGCTGACCGATGATAACGAATCCCGCGAGCCCGACCCAGCTGCAAAACTTCTTGTCGGCGCCTACGTGCCAAACAGCGGCGAATGGCTCGAATTCAGCACTGAGGTTGAATCGTTGGTGGATGCACTGCCGCAGCTGACAGAATGGGCTGCAAATTTGGCTGGAAGAATCGAACAATAACACTGAGCAACCATACAAAATGGTTCCAACTACCGCACCTCATTAAACATCACCCACCAGCCCGCACTTGCGGGTTTTGTGGTTAAAAGGCGGCGTTACAGCCTGATGAGATTAGACGCATAAGCGTCACGTGAAAAGGATAACGACGA
>NZ_JAAQWV010000002.1:464281-474490_5|Aca4_PAA06076.1|hypothetical_protein
CACGTTTGCTTCTGCAACGGTTTGCCCGTGTCGATGAAGGTCAAGTTGTGGCAGCACTGTCTCGATGACGAAGTCGCTGCAGTCTTCCGCGCTATACCCATCCGACAGCTCTACGTAAAACTCCTCACCGGTCTCAGCGACCAAAGCTAGCGATATGAGCTTTGCATCGCGATTCAGGCGTGTGAACTCAGTGTCCAAGAAAAGCTTCATTGCACCCATCCTTAACTCTGCACGCTAAGCCTAGCGACTGCTGCGCACGAGCACCAGCGTGGATTCCACTGACGACCGTGCGGGCCAGCCTTGCAAATGTAACCCTTAAGCGTGTACTGTACTAACCGTTGGAGGCAAATGACTTCCAACGCGTTAACATCCCCTAGCTCACGTCCGAGCTTGGGAGGAA
>NZ_JAAQYY010000006.1:158448-168669_7|Aca4_WP_073674541.1
CAAGCGCTAAAAAAAAGCTGAAATTGCGGTTCCTACACCAGCAATTCAGTTTTAAATCGGCGCGATCAAAGCCCCTTGGTTTTGGTCGCGTTGCTACATTTCACACCTCCCGCTTTTCATAGTCTCTCCTTTTATTTTATAGCTAATACGATTTAGCCTCGTCTCGTTTATGTCGTTAAAAGCGCAGCTATTCTGTGAACCTACATTCATCCCAGGTTGGCGCCACGGCTCTTGCAGGTATACGTCTAGGGGTATACATTGCGCTTTGTTATAATCCACTCTGGGCTCTCAACTGAGATTGTGAGGCCATACACCAGGTACTTTCAGCCTCGTTTTGAAAGTGGAGCCGGGTCATCAGGTGACCCAGCGCCAATGGCGACATATTCGGAGAATGATGCAA
>NZ_JAAUHW010000018.1:c35370-24930_1|P37093|Type_II_secretion_system_(T2SS)%2C_protein_F|hypothetical_protein|hypothetical_protein|hypothetical_protein|hypothetical_protein|Aca4_WP_167717340.1
TCGAAGAGTTGTTGTTTCCGAAGTCCGAGACCGGGAATATGGTA
>NZ_JABBZM010000017.1:114892-125110_3|Aca4_ANB78052.1
CGAAATGAAAAAGGGGAGTTAGGACAGTGGCATATTGCGTCGACATCATTTGGGAGGGCTGCAACGTTGCCGACGTTCTCGCTACGGTGCAATGCGCGTCGTGGGAGGATGTGAAGGGGCTCTGCAGTGTCACGGCGGAGGCGGACACTGCGCCGTTGAAGCATGGTCTGGGCCGGTTCCTCGGGCTGCGCATTTACCGGGGCGAGTCGACCGAAAGTGAGAATGAGATCTTCTACGTAGGCACGCGGGAGGGCTGGAAGCTCCCGCACGAAGAACCAACCACTTAGCAAGCAAAAATCAGGCGCGTGAGCTTTCCCCACTGGGCCGGCCGCGCCGGCAAATGGAAAAGGAATCTCGACTGGCCGCGATCGCGGCCTTTAATGCTGATAAGCGAGAGATA
>NZ_JABMJH010000001.1:c1247599-1237375_2|hypothetical_protein|Aca4_WP_093432150.1|P39700
TCGATCGCCGCTACTGGAAGGAATCGCCCTACCAGTTCGGGCATGTGTACCTGTTCCCTGGCGCGCCACGCACGCTGCGTCTGGGCCTGAGCGTCGCCCTGTGACGACGCACGAACGAAAGTTTTTTGCGCAAAAGTTTCGGAGGCTTGAGAAGGTCCAAAAAACCGCGCTATAATCTGAGGCTTGTTCCTCGATAGCTCAGTTGGTAGAGCGCCGGACTGTTAATCCGTAGGTCCCTGGTTCGAGCCCAGGTCGAGGAGCCACTACAAGCCGCAAGGCAACTGGATGCCCCGCTACTCAAAAGGTAGCGGGGCATTTTCAATTGTGGGCCGCTTGTTTGGCGATCGGCACCGCCGCTAGACTCGCACCTCGTCCGTCCACCGAATCGAGGTCTTCAGCA
>NZ_JABVXF010000030.1:c14078-3866_3|hypothetical_protein|Aca4_WP_181105277.1
AGAAATATTTAGAAGAAAAGGAATTGTTGATTAATGTCTGTTTTGCTCTCTCTAAAAATAGGCGCTCGCACGTATGAAGTAACCGAGCAAACACGGTTCTTTTGCAATGCGTCCACGGTGCAAATGTTAGATACTGGTTTGAAGCAGCCGCCAGTGCTACGCGCTAAGCACATCAAGCAAATAAACCAGTTTGAGCGCCTGCAGCATGATCACACATTCGGTCAAACAATCTCAGTATTCAGCTTGAAGTAAAACCAAGGTCGCACAGCGGCCTTTTTTGTTTCCCCGCCCTGCCAATATTCCAACACCCATGCCGTATTGCATGAATTGCCTTGTTATTGCACTGTGATAGTGTAATCTATATTGCATTGTCAAATATTAAGGCTATGCAACTAAAAGA
>NZ_JACAQO010000038.1:c11181-906_6|hypothetical_protein|Aca4_WP_177097038.1
GCGAGGCAAAGAGGATCGGGAGCGAACACTATTTATTTCGAGCACACCGGTGCCCAAACTTTAGCCAAAAAAGTAGGAGGAAGACCATGCCATTAACCAAAAATGGTTTCACATCTGATTTATATGATGTGCTTGTCGCCGCCAAGACCAAACATGCACGCAGTGGTATCTCTCTGCGAAGCATTTGTGAAAAGCTCTACCTGCAGCGGACAAGCGTGTCCGCCAAACTATTGCAAGACACTCTTAATTCTGCGATGGCAAGTGGCTTGCTTCCAGGCATGCTTTATTGGTATGACGGTAAACTCACGTTTATCTGCACACGTCCCAAAAACTGACCCTTCAACCTTTCCTACCGGGAGAAGAACCTTTGACTTTTGATCAGAACCAGCGCCGTCGTGTA
>NZ_JACARW010000064.1:c34862-24680_7|cluster_24021_0_0.75_0.2645|Aca4_WP_179451172.1|hypothetical_protein|hypothetical_protein
GAAGACCTACTACAGCGCGAATCAACTGACCCGACTCTACACCCGCCTGTTCTCGATGGCGGGCATCGAAGGTGCCAGCTCGCAATCAGGGCGGCGGACATTGGCGGTCAAGCTTAAGCGTCGAGGTATCGATCTGCGGCACATTAGCGAGATACTGGGTATCGAGAGCCTGGAAGCAGTTAAAAAACTATGTGCTGGCGATCCGGTGCGTTTGGGCGATATCGTTCGGAGGATTATTTGACCAGATACGAAAAAGGCCCACCTTTCGGTGAGCCTTCTTTTTCGCATGTCTCCGGGGGGAGGTTTCCACCAACAAGTCCCAGAGCGAGTAGGTCAATCCTATTGATCATATTTGATCAAGTCAATAGATAGTTGAATAGCAACATCAAGGAGAGTTGAG
>NZ_JACARX010000071.1:7310-17528_4|hypothetical_protein|Aca4_WP_177032701.1
TGATCAATTTTTTAAAGAGCAGGTATGAAAATCCGGAAAGTGCCATCGCGTGGCTTACAACTCTTGGCGACGATCAGCCATCACTGACGGTGTATTACAACTACGACCCAAGTGTAATTTTTGAGAGGGCGCGGATGGAGGCTCGTGGAAAAGGGATAGCGCGTAATTGGCAGGAAGTGTTGAGGCATCAGGACCGTACCCACAAGCAGGATTACATCGACCGCAAGTACGTCTCGCGACCTTTGCGGACGTTCGCTGAAGCGGTGCCATATATATCGCCAGCCGCGCTCCAGTGGATCAATGACCACGCAACCGCTCCAGACATAGTGATCAAGTAGGGTAAGCCAATAGCTGGCATTTGAGCTGGCGCGGGGATCCCCGTCCAATCGGAGAGAAGACA
>NZ_JACEOU010000019.1:8121-18333_6|VOG1931|Aca4_WP_083782917.1
ACCGCCCGGTACTGGGAGACGATCGACAGGAAATTCCCGTTTGACGCTCCTGGATGCCGGGTAGAACTGTTGCTCGCGCTAGTAAAAGGCCACGGGTGGCTTTGCGGGTACAGAGTCCAGTACGGTGGAACTCGGTGGAGTCTTCACCCGGGGCAGGAAGGAGAGCGCCATTGGCGCTACTTCCGCAGCCATGAGACAGCTTTGCGCGACGGAGCGAGGAGCGCCGCATCTCTTCTGGCCCACCTTCCTATACCGCCCCGACGCTGCATTGAGCGGCTACGCTGGCTTGCCCTCGGCGGCTCGATGTCGGAGTTGCCGAAGAAATGATTCTTTCCTCTTGAAGTACACGTTTAAACGTGTACTCTAGCCCCCACACCAACCGATACGACGGATGAAATCA
>NZ_JACEQB010000002.1:358837-369037_4|AcrIF12_ABR13388.1|hypothetical_protein|hypothetical_protein|Aca4_WP_004347936.1
CTTTCCAACGGGTCGCCACTCTTCTGGAGACTGGCGGCTATCGCAAATGCTTACATCGATCACCTGCCCCTGTTTCGGCTCTGCTGGAAGAATCGCAGCTGTGCGCAATAGCTCGCTCGGGCTCGGCGCGTAGGTACTCTCCGAACAGTGAAAGGACCAAAGGCCATGTTTACCCGCGTTACCGATCTGGCGATCCAGCTTCAGCGTCCACCCTTGCTCTAGTCGAACCACCCACATATCAGGCTTCCGTAGGAAAAATCTAATTCTACTACCGCCTGGTTGAAGATAGAGCATCTGTTTGCCCAACAAGCCAGCTTGAAAAATATCCCTTTAAATGGATATATTCACATCCAGTAATGGGCTATAGCCCATCATCCAGCGCCCCTGCCGAGAAAAATCA
>NZ_JACHOI010000001.1:274945-285193_4|Aca4_WP_080414224.1
AGCATGGGCAACAACTAGCCCAGTCACAAGACGCAGCATTTGATGCGATCCATTCCCCTGGCGTAGCGGCGCCTCACCCCGGCATCTATCGCTGCACATCCTGTGGGGACGAGATCGCAATTGCAGGTTGCCACACTCTCCCTCCTCAAAATCACCGCCAGCACAATCCGGCAAACGGACATATCAAATGGCAACTGCTGGTCTATCCAGTTCAGCAGCACTGAGAAAAATCTAACAATTCATTCAAGCCGAACACGCTTCGCGTGTCGGCTTAATTCAGGCGTTAGGCCGCAACGAAAATTTCAGATCCATTCAATGTCAAAAAACGAATACCAATTTCAAGTAGATCATCATCCATCCGGCAGATGGACTCTCAAGCAGAGAGAAGCTGGAGAGTTGA
>NZ_JACJEG010000020.1:c32816-22604_4|Phage_integrase_family_protein|Aca4_WP_181105277.1
GGTTGGTGATTCAGTGTGGGTGGTGATACCTGAGTACGTAAAAGAGCTGACTGCCAAACTTAAATCTAAAGGTTATTCTCAAGAAGCTATAGATAAAGAAATTAGACACTCAGATCATACAGGCTACCGGCTTTATTGTAAGAGAGCCTATGATATTTCAAATCGTAGCGGTGAAACGGTTGATGAATTATTGAAGGTTGTATCTTATGTGTTAGTTGATGATGATCCATACAGTCCATTGAATAAAAAATAATGCGTAAATGTTCGTATTAAAAACCACAGTTTAATGTGGTTTTTTTATGCCTGGTCTATTCCAACATCACCAATTAAAACAAGACCTCTAGTTTTCAGCGGTTATTTAACATACTATATTGGAATACGGTGTAATTTAGGTGTTCTA
>NZ_JACMYG010000030.1:32808-43023_6|Aca4_WP_185818870.1
GAAACCACCACCGAGCGTTTCGATCGTATCGCAATGAATCCACCGTTCAGCGAAGGGCGCTGGCAGAGCCATACGAAAGCCGCCGGCCGGCTCGTTGCAGATAACGGGAACCTGACCGCGATCCTACCGGCATCAGCGAAAGGCAAAGATCTGCTACCCGGCTTCGATCATGAATGGTCCAGCGTCATCGACAATGCGTTTGCAGGTGTCAGCGTGTCGGTGGTGATGCTGAAGGCCACGAAGCAATGAGGTTCGCCTGGTTCTAAATTGACGTGCTGCGGGCTGGGCGATGCGTCACTTGTTCGGCTGGTATGATGGGGCGCTATTGAAACTTTCAGCCAGCTGACCACACTGGCAGGGATCAAGTCCTGAAACAGATATTGAGCCGTAGGAACAATTA
>NZ_JACMYG010000030.1:32808-43023_9|Aca4_WP_099764706.1
CCGACCGGCTGATTCCGCTCAAGGCGCATGCATGGCTCGATTTGTCAGCGCGAAAAGAGGCTGGTGAGCAGATCGACAGCAAAAACGTGAGAAAGCATAGGAACGATATTCTGGTGCTGAGCGGGCAATTGACGGACGACCCCATCAAGCTGCCAGAAAGCATCCAGAACGACATGCGGGCGTTTGTGGAGCGCCTGGCGAAGGAGGAGATCGATCTCAACGCCCTCAAGCTGAAAGGCACTCTGGAGGGTTTCATAGAACGACTGACGTTGAACTTCGGGTTGTAGTCGCCACCCCAGTAGGAGAACGCCCAGTAGCACCACCAGCCCCACTACCAACCGTGGGGCTAAACCGAAGTAGGACCCCTATTGGCGTCCTCGATACTGAAGAAGGAAAACGC
>NZ_JFZE01000047.1:c96088-85876_5|Aca4_WP_083782917.1
GATCGTCAAAGGCGGGGTGTGGCGGGACGACAATGATCACCACACCATTCCGACCAGTGCGAGGCGCTGGAATAACCTGGTCGAGCGTGACCTAACCGGGTTCGAGTTTGACCAGATCTTCAACATGATCGAAGAAACGGTTAGCTGGAATGACGTGTCGCTGATGGCTCGAGAGTTTGGGGTTACGGCATCGGATGTCGCACAGTGGATTGGCGAGAAGTTTGGTGACCGCACCCATTCGCCGGCTGCAGACGATGAGGACTCCGGTATCGACCTTGGCGACGGCGGCAAGCTGCTGCTGCTCGTTGGCAACAACAACAATCGTCGGGCTGCGTAATACAGCCTCGCAAACGAAAACACTTTTTCCAACATCGGCCGATTGTCAGATGACGACGGCCGA
>NZ_JGYI01000002.1:c79394-69191_6|Aca4_WP_099764706.1
GCGCCGACCGGCTGATTCCGCTCAAAGCCCACGCATGGCTCGACTTATCGGCCCGAAAGGCCGCCGGTGAGCAGGTCGATAGCAGGAACATCAAAAAACACCGTAACGACGCGCTTGTGCTGAGTGGCCAACTGACTGATGACCCTATCGAGTTGCCTGAAAGCATTCAGAACGACATGAGAGCGTTTTTGCAGCGCCTGGCGCAGGAAGAGATCGATCTCAAGTCAATCGGGCTTAAAGGAACTCTTGGGAGCTACATCGAGCGCTTGGAGTTGAACTTCGGCTTGCAACCAACTCAATAGACCCTCTCATTGAGAGATCACACGCCCTGTCAGATGCTCGACAGGGACAATCAAACCAGGATCCCTATGGCTCCTGATTACTGAAGAAGGAAAAAGCA
>NZ_JH951892.1:15865-26104_3|Aca4_WP_032703294.1
CGGTGATTCTCACGCACTAGCGCGGTGCTTTCTCTTGTTATGCATCACAAGACACCTGCTCATGGTTGTGAACCCGCGCTCTAGCTGGCCAAAGAGGATGAAGACTCATCTTCAGAGCTTTCCTAACCTGGAGCATTTAGGACTGAACACCGGGGGAATGGGCGCTCCTGCTGGCTGGGAGGCGCATTGGTGAAGGTAAATCGCGGGCAATAAAAAACCCCTAAGCGACTTCACCGACGAAGCGGATCAGCCGAGAGGGGCCGTGTTGAGATCAATAGTAGAGATGGTTGACACATACGTCAACTCCCGTCCGGGCGGAATCAGGGAAGCCCGCGATGCAATTAAACAGCTCATCGCGGTTGACTCTGCGCGCTTGAACCTAGTTCGGAGAATCACTTGA
>NZ_JNVB01000052.1:16588-26845_6|Aca4_WP_080414224.1
GCGCAGCCAGAGAGGTCGCAGTAGCTGCGAACCCCCTGCGGGTTGACCGTCCAAGGTCGGGACTGGATTAGGGATGCCAGACAAGAGAGCTGGGTTCGGCAACACCATTGGTTGGCCCGGCTTGGCATACGATCCACACGGATGTCCGGAATAGCAGGCGGGTTAGCCGGAAATTGAGTTGTTCTTACACGTCCAGATCGACAGGCTGCGCCATCTCGGCGGGCCGTTTACGAATGATGACGGACCGATCTCTATTGATAAATCTCTCGGACGATGTTATCTGGGGAATAGGGTGAAACCCTGACTTGTCGCCGAGTCAAACCTTCTTCGATAACACTTTGCACATCGTCATCATCTCGATGGCCATTTAAACGGCGATAATGGTCCAGGAGATTTATGA
>NZ_JSYI01000071.1:2-10112_4|Aca4_WP_084002044.1|hypothetical_protein|gag-polyprotein_putative_aspartyl_protease|hypothetical_protein|hypothetical_protein|hypothetical_protein
ACGGACTCTGCGATTCTGTTCGTGGCGCTTGCACTTCCTGCCATTGGGTATGCAGCGGTGTGGTTGCATGTCGGTGGTTTCTATTACCTTCGGCACCCTGGTGCCGAGTTGGTGGATGACGCTATGCGTCTCGGACGGGCGAGGGAATTTACCCTCAACGACATGCCAAGCCGCCTAGCTGGCGTTAAGGATGAAGATGTCCGTGCTGAATGTGAAAGGCTGCGCAGGGAGTTGGCCATCCGAAAAACCTCGGTGTGGGAGAAGCTGGTTTTCTCAACAAATCGTCGGTTCCTAAAGTGACTATCGCGCAGCCCGGCACGCTCTGATACCGGTCTGTTTAATTTCCAAGAATGGATCCATTTCCCGCTGCCAAGATCGTGTCGCGTCGAAGGAGAACAAT
>NZ_JTPI01000020.1:c37530-27315_9|1602939761|Aca4_OWI97558.1
GGTACAAAAACTGGTACATGGTCAGCGGTCCGACTCATAAGCCGCAACGCCGCTACCGACAGGCCGCCACTCATCCTGCGGCATGCGCGCGTCGCAGATGAAAACCTCGACCTCCCCGCCTTCTTTCGGCTCCGCAGGCCGAATAGCAGCATGCCGGAGAATCGTCTGCATGTCTGGGACGTAGCTGCTCTCCGAGCCGTGGAATGACCAGATGCCGAACTTCCCAGCGCTGCCCACCTGGTGGTCGAGTTTCACCGACCAGCCCTTGAATCGAATGACCAGCATGCCCTGCCCTCGTAGGAAAAGGCCGTAGTCTACCCTAGGCATCAAAAGAGATTGACATACACCCTTAAGGGTGTAATCTATTACTTAGATAGCCGCCACAACAGGTATATGGAAA
>NZ_JTPQ01000026.1:85613-95849_3|Phage_integrase_family_protein|Aca4_WP_023093701.1
TCTCAAGGGCTTTACCATCATCTCGGTCGCTTTCGGCGGTTTGATCTTCTTGCTCCAGATGATCCCCTTCCAGGGAGAAGGCGTTGCAATGGAGTTCATCATCGAGGCCGCGGGTCTGGTGGCGCGCTATCTCGAGATCGGCATGTGGCACGCACTCAAAGGTGCAGTGACGGTGGTAACCCTATCTGTAGTCGCGAGCGTAGTGCTGATCCTGATCCCGGCTTGTTTCTTCCAGCTCAAATCCTTCTGGGAAGGTGCCCGTGGTCATGTTTAATAACCCCAGGTGATATCTCCAACTTTCCGTGAACAGCAGTAGGGCAAAGAGGCCGGGTATTCCCCCGGCCTTTTCTTTACCCTACTATGTCAGGATTGATAGCAATAGACCTCTTAGGGTGATAGA
>NZ_JTUN01000005.1:36533-46733_5|AcrIF12_ABR13388.1|Aca4_WP_023086532.1
CCTTTCCAACGGGTCGCCACTCTTCTGGAGACTGGCGGCTATCGCAAATACTTACATCGATCACCTGCCCCTGTTTCGGCTCTGCTGGAAGAATCGCAGCTGTACGCAATAGCTCGCTCGGGCTCGGCGCGTAGGTACTCTCTGAACAATGAAAGGACCAAAGGCCATGTTTACCCGCGTTACCGATCTGGCGATCCAGCTTCAGCGTCCACCCTTGCTCTAGTCGAACCACCCACATATCAGGCTTCCGTAGGAAAAAACTAATTCTACTACCGCCTGGTTGAAGATAGGGCATCTGTTTGCCCAACAAGCCGGCTTAAAAATATCCCTTTAAAGGGATACATTCATATCCATCGCTGGGTTATAGCCCATCATCCAGCGCCCCTCCCGAGAAAAAACA
>NZ_JTZL01000033.1:49896-60144_3|cluster_24021_0_0.75_0.2645|Aca4_WP_023100656.1
CTCAGCGCGAAGCAGCGGGACGGCAAGACCTACTACAGCGCGACTCAGCTCAGCCGGTTGTTCACCCGGCTTTTCGAGCAAGCCGGAATCGAGGGCGCGAGCGCGCAGTCTGGCCGGCGCACGCTGGCGGTGAAGTTGAAGCGCCGTGGCATCGACCTGCGGCATATCAGCGAGATTCTGGGCATCGAGAGCCTGGAGGCGGTTAAGAAGCTCTGTGCGGGTGATCCTGCCCGCCTGGGCGACATAGTGCGGAGGATCCTGTGAGCAGAAACGAAAAAGGCCCACCTCGCGGTGAGCCTTTCTTTTCGCATGTCCCCAGGGGGAGGCTTTCGCCAACAAGTCCCGGAGCTAGTGGGATAATCCTATTGCACAAATTTGATCACGTCAAGGAGATAGGCCT
>NZ_JTZL01000033.1:66065-76277_5|VOG1931|Aca4_WP_083782917.1
CTGGGGTGGTGCTAATAGTCCAAAGGTGGAGCATGTCGCATAGCCAGTTGGATCTGCTCAGCGAAATCGCTCCAGTGCGCTACAGCCGCCGGCGGAAGCACGGCACCGCCCGGTACTGGGAGACGATCGACAGGAAATTCCCGTTTGACGCTCCTGGATGCCGGGTAGAACTGTTGCTCGCGCTAGTAAAAGGCCACGGGTTTGCGCGACGGTGCGAGGAGCGCCGCATCTCTTCTGGCCCACCTTCCTATACCGCCCCGACGCTGCATTGAGCGGCTACGCTGGCTTGCCCTCGGCGGCTCGATGTCGGAGTTGCCGAAGAAATGATTCTTTCCTCTTGAAGTACACGTTTAAACGTGTACTCTAGCCCCCACACCAACCGATACGACGGATGAAATCA
>NZ_JUKR01000212.1:26455-36670_5|1602939761|Aca4_OWI97558.1
CCCGTAACCCGCGCCTTCCAAGCCCCTCCTTGTGTTTCCGCGACATTTCCTTATGAGGTTGTTTAGGGGGCGCATGGGGTCTGACCGACGATATAACGGGGCTTTCAGCCCCGTTGATACTGTACAAATCCCCATACAACCCCGCACAACCCCGCCGCTTTGGTACAGGAATTGGTACATTCTGAACGGCGCGAGATCAGCGCTCGGCCTCATAGGCCGCGGTACCGCTGCCGACAGCCCGCCATTCGTCCTGCGGCATGCGCGCGTCGCAGATGAATACCTCGACCTCCCCGCCTTCTTTCGGCTCCGCAGGCCGAATAGCAGCATGCCGGAGAATCGTCTCCATGTCCGGCACGTAGCTGCTCTCCGAGCCGTGGAACGACCAGATGCCATGTTTCCA
>NZ_JUZF01000946.1:c11103-903_5|AcrIF12_ABR13388.1|hypothetical_protein|hypothetical_protein|Aca4
CCTTTCCAACGGGTCGCCACTCTTCTGGAGACTGGCGGCTATCGCAAATACTTACTTCAATCATCTGCCCCTGTTTCGGCTCTGCAGGCAGAAGCGCAGCTGTACGCAATAGCTCAGTAGGACTCGGTGCGTAGGTACTCTCCGAACAGTGGAAGGACCAAAGTCCATGTTTACCCGAATTGCCGATCTGGCGATCCAGCTTCAGCGTCCACCCTTGCTCTAGTCGAACCACCCACATATCAGGCCTCCGTAGGAAAAATCTAATTCTACTACCGCCTGGTGGGAGATAGAGCATCTGCCTGCCCAATCAGCCTGCTTGAACATATCCCTTTAAAGGGATAACCTCAAACCCAACGTTGGGCTATCAACCCAACCTCCAACGCCCCTGCCGAGAAAGACA
>NZ_JXQQ01000010.1:2-9496_5|hypothetical_protein|Aca4_WP_095745887.1
GAACACGCAGAACCGCGACGGTGTGGCTCTGCAGACAAAGCTCGACGAGCTCATCCGGTCGTCCGACGCGCAGGACGAATTCATGGGCATCGAAAAGCTCACCGACCACGAGCTGAGCGCCCTGCACGAACGCTGTGAGGCTGCCGCCAAAAGGAGCCACGCCACGCTGGAGCGCACTCGGGCCGAGCGTCGCAGGCGCGGCCACGAGAAAGACCTTGCCAAGCGCGACGATTGAGCGTCGGCCACCCCCTGCTCACACCCGTCACATGCTCTCGTGAGCCTCGTGCCTGTCTTCGAATGTTTTTGCGAGCGGCCGAGAGCCCGGCTGTCGGCATTGATCCTGCATGGCCGGCCCGCAAGCATTGCTGCGGGTGCAATGCAACTCAACGGAAACCCATCA
>NZ_JXQQ01000038.1:c54264-44031_5|Aca4_WP_093432150.1
GCCGAGGTCCCGTTGGGCACGAGCTTTTGCCAGTACGTGCTGCGGGACGGCCTGTTCCTCACCAGCAACTCGGCACAGGACGACCGGCTTGACGGCCACCCCTATCAGGGCGTGATGGTCGCCTATCACGGCGTACCGATCATGGACAGCACCGGCGCCCTGTTCGGATCGCTCTGCCACTTCGATGTGGAAGAGCAGCCGCTGAGCGACCTCGAGTTCGAGCACCTCAAGGCCGTCGCCCGGGTCATCCGGCCCCTGTTGGACGGCGCGCCCTAGGCCGATCGAAAAGCCGCTGCACGGGAAGAATTCCTACCCGCGATTTCCGAAGGCGACTATCCCTGGACGCGAAACTCCCCGTCAAACTCCACCCATCGAAAGGAGCCGACGAGGAATGACGAGA
>NZ_JYHF01000107.1:2-4896_4|hypothetical_protein|Aca4_WP_031599060.1
[truncated: 2,145 more rows]

## Sheet: Promoter_sequences_aca_plasmid
>SEQ_10675_4|Aca10_WP_183282323.1
[truncated: 1,001 more rows]

## Sheet: Promoter_sequences_aca_IMGVR
>SEQ_1015_2|hypothetical_protein|Aca1_WP_060098582.1
[truncated: 1,909 more rows]

## Sheet: Promoter_sequences_aca_trained
>NZ_LKJO01000072.1_6|AcrIC7(WP_003294373.1)|AcrIC6(WP_080050315.1)|Aca10_TGC30851.1
[truncated: 291 more rows]
