# Supplementary material for: Widespread repression of anti-CRISPR production by anti-CRISPR-associated proteins
Source: Nucleic Acids Res. 2022 Aug 10;50(15):8615–25. doi: 10.1093/nar/gkac674 (PMC9410906; doi:10.1093/nar/gkac674)
Supplement: gkac674_Supplemental_Files [file gkac674_supplemental_files.zip › Electronic Supplement S2_Aca_hmm_output.xlsx]

## Sheet: Aca1_NR
Blastp with Aca1
Description	Max Score	Total Score	Query Cover	E value	Per. ident	Accession	length	E-value (hmm)	Acr asociation	Putative	Candidate
hypothetical protein AO259_25390 [Pseudomonas sp. ICMP 564]	87	87	0.86	3e-27	60.29	PHN38257.1	89	6.6e-30	1	0	0
hypothetical protein SAMN05216186_102124 [Pseudomonas indica]	102	102	0.88	4e-33	65.71	SDJ61982.1	87	2.5e-33	1	0	0
hypothetical protein Q058_06765 [Pseudomonas aeruginosa BL04]	143	143	0.93	1e-49	94.59	ERV64579.1	83	2.6e-35	1	0	0
hypothetical protein Q056_00513 [Pseudomonas aeruginosa BL02]	140	140	0.93	1e-48	91.89	ERY63701.1	83	2.6e-35	1	0	0
hypothetical protein AJ61_05253 [Pseudomonas aeruginosa 3574]	137	137	0.93	2e-47	90.54	EZO28485.1	83	9.9e-35	1	0	0
hypothetical protein IPC324_03895 [Pseudomonas aeruginosa]	97.4	97.4	0.92	2e-31	67.12	RUJ87556.1	81	6.4e-35	1	0	0
hypothetical protein [Pseudomonas aeruginosa]	95.9	95.9	0.92	8e-31	65.75	WP_106120498.1	81	4e-34	1	0	0
hypothetical protein SAMN05216189_103747 [Pseudomonas delhiensis]	91.7	91.7	0.86	3e-29	64.71	SDK41238.1	79	2.2e-32	1	0	0
transcriptional regulator [Pseudomonas aeruginosa]	96.7	96.7	0.88	3e-31	67.14	TEP88777.1	79	2.2e-34	1	0	0
winged helix-turn-helix domain-containing protein [Pseudomonas aeruginosa]	162	162	1	2e-57	100	WP_016068277.1	79	2.1e-35	1	0	0
hypothetical protein [Pseudomonas aeruginosa]	155	155	1	1e-54	94.94	WP_033975721.1	79	2.8e-35	1	0	0
hypothetical protein [Pseudomonas aeruginosa]	154	154	1	8e-54	94.94	WP_128695373.1	79	3e-34	1	0	0
helix-turn-helix transcriptional regulator [Pseudomonas fluorescens]	104	104	0.86	3e-34	69.12	WP_044274831.1	78	1e-33	1	0	0
hypothetical protein [Pseudomonas aeruginosa]	114	114	0.94	2e-38	74.67	WP_124174281.1	75	2.7e-34	1	0	0
hypothetical protein [Pseudomonas aeruginosa]	145	145	0.91	2e-50	97.22	WP_016068302.1	74	3.3e-35	1	0	0
hypothetical protein JBD24_037 [Pseudomonas phage JBD24]	142	142	0.89	3e-49	97.18	YP_007392800.1	74	1.7e-35	1	0	0
winged helix-turn-helix domain-containing protein [Pseudomonas aeruginosa]	144	144	0.89	2e-50	98.59	WP_015984373.1	73	7.9e-37	1	0	0
winged helix-turn-helix domain-containing protein [Pseudomonas aeruginosa]	142	142	0.89	3e-49	95.77	WP_033997463.1	73	1.2e-36	1	0	0
winged helix-turn-helix domain-containing protein [Pseudomonas aeruginosa]	137	137	0.89	3e-47	92.96	WP_043549705.1	73	2.4e-36	1	0	0
transcriptional regulator [Pseudomonas aeruginosa]	96.7	96.7	0.88	3e-31	67.14	WP_024099821.1	72	9.8e-36	1	0	0
transcriptional regulator [Pseudomonas aeruginosa]	98.6	98.6	0.88	6e-32	68.57	WP_031631834.1	72	4.6e-36	1	0	0
hypothetical protein [Pseudomonas aeruginosa]	99.4	99.4	0.88	3e-32	70	WP_033973842.1	72	2e-36	1	0	0
hypothetical protein [Pseudomonas aeruginosa]	98.6	98.6	0.88	5e-32	68.57	WP_034011097.1	72	4.5e-36	1	0	0
hypothetical protein [Pseudomonas aeruginosa]	96.3	96.3	0.88	4e-31	67.14	WP_100882746.1	72	1e-35	1	0	0
hypothetical protein [Pseudomonas aeruginosa]	95.9	95.9	0.88	6e-31	67.14	WP_128666981.1	72	4.6e-36	1	0	0
hypothetical protein [Pseudomonas aeruginosa]	95.9	95.9	0.88	6e-31	67.14	WP_169879161.1	72	6.8e-36	1	0	0
Hypothetical protein [Pseudomonas phage vB_PaeP_Tr60_Ab31]	95.9	95.9	0.84	6e-31	70.15	YP_009007133.1	72	7.1e-35	1	0	0
MULTISPECIES: hypothetical protein [Pseudomonas]	114	114	0.86	5e-38	75	WP_031639061.1	71	1.5e-36	1	0	0
helix-turn-helix domain-containing protein [Pseudomonas otitidis]	85.9	85.9	0.82	6e-27	64.62	WP_074973302.1	71	9.7e-33	1	0	0
hypothetical protein L683_24360 [Pseudomonas aeruginosa WC55]	82	82	0.84	2e-25	59.7	EQM83993.1	70	2.1e-28	1	0	0
hypothetical protein Q037_00984 [Pseudomonas aeruginosa BWHPSA024]	97.8	97.8	0.84	1e-31	71.64	ERW09434.1	70	1.2e-34	1	0	0
hypothetical protein AN399_09605 [Pseudomonas aeruginosa]	83.2	83.2	0.84	6e-26	59.7	KQJ67707.1	70	5.4e-29	1	0	0
transcriptional regulator [Pseudomonas aeruginosa]	96.3	96.3	0.84	4e-31	68.66	WP_033994931.1	70	1.4e-35	1	0	0
hypothetical protein [Pseudomonas aeruginosa]	96.3	96.3	0.84	4e-31	70.15	WP_087937213.1	70	1.6e-35	1	0	0
hypothetical protein [Pseudomonas aeruginosa]	97.1	97.1	0.84	2e-31	70.15	WP_129373529.1	70	1.2e-35	1	0	0
helix-turn-helix transcriptional regulator [Rhodanobacter glycinis]	76.6	76.6	0.82	2e-23	56.92	QEE24570.1	69	7.4e-31	1	0	0
hypothetical protein DY963_19250 [Pseudomonas aeruginosa]	92.4	92.4	0.84	1e-29	67.16	RTT87784.1	69	6.9e-34	1	0	0
transcriptional regulator [Pseudomonas aeruginosa]	97.8	97.8	0.84	1e-31	71.64	WP_031637228.1	69	2.8e-35	1	0	0
hypothetical protein [Pseudomonas otitidis]	86.7	86.7	0.83	3e-27	63.64	WP_160481034.1	69	6.4e-35	1	0	0
hypothetical protein [Pseudomonas citronellolis]	80.5	80.5	0.82	7e-25	67.69	WP_064584003.1	68	1.5e-32	1	0	0
hypothetical protein BH599_24880 [Pseudomonas aeruginosa]	77	77	0.84	1e-23	55.22	OKR70133.1	67	1.4e-28	1	0	0
hypothetical protein IPC1001_29690 [Pseudomonas aeruginosa]	79.7	79.7	0.84	1e-24	56.72	RPS54478.1	67	8.1e-29	1	0	0
helix-turn-helix transcriptional regulator [Pseudomonas aeruginosa]	81.3	81.3	0.84	4e-25	58.21	WP_031757130.1	67	6.1e-29	1	0	0
helix-turn-helix transcriptional regulator [Pseudomonas aeruginosa]	82	82	0.84	2e-25	58.21	WP_033981002.1	67	3.7e-29	1	0	0
helix-turn-helix domain-containing protein [Pseudomonas aeruginosa]	77.4	77.4	0.84	1e-23	56.72	WP_042159165.1	67	8.1e-28	1	0	0
helix-turn-helix transcriptional regulator [Pseudomonas aeruginosa]	78.6	78.6	0.84	4e-24	56.72	WP_044727395.1	67	8.9e-29	1	0	0
helix-turn-helix transcriptional regulator [Xanthomonas vasicola]	83.6	83.6	0.83	5e-26	59.09	WP_017115803.1	79	9.3e-32	0	0	1
hypothetical protein [Pseudomonas aeruginosa]	140	140	0.89	1e-48	95.77	MUJ04043.1	74	4.3e-35	0	0	1
winged helix-turn-helix domain-containing protein [Pseudomonas aeruginosa]	144	144	0.89	5e-50	97.18	WP_086822680.1	74	2.4e-36	0	0	1
winged helix-turn-helix domain-containing protein [Pseudomonas aeruginosa]	140	140	0.91	2e-48	93.06	WP_117407690.1	74	1.9e-35	0	0	1
hypothetical protein [Pseudomonas aeruginosa]	142	142	0.91	2e-49	95.83	WP_033995456.1	73	1.3e-35	0	0	1
hypothetical protein D480_0213875 [Pseudomonas aeruginosa]	92.4	92.4	0.88	1e-29	65.71	KHE62562.1	72	3.4e-35	0	0	1
hypothetical protein AO944_33040 [Pseudomonas aeruginosa]	97.4	97.4	0.88	2e-31	68.57	OPD82778.1	72	4.3e-36	0	0	1
transcriptional regulator [Pseudomonas aeruginosa]	97.8	97.8	0.88	1e-31	68.57	PTZ25969.1	72	1.6e-35	0	0	1
transcriptional regulator [Pseudomonas aeruginosa]	95.5	95.5	0.88	1e-30	65.71	WP_031691693.1	72	1.2e-34	0	0	1
transcriptional regulator [Pseudomonas aeruginosa]	99	99	0.88	4e-32	68.57	WP_034005716.1	72	4.6e-35	0	0	1
transcriptional regulator [Pseudomonas aeruginosa]	97.1	97.1	0.88	2e-31	67.14	WP_043087956.1	72	3.7e-35	0	0	1
helix-turn-helix transcriptional regulator [Xanthomonadaceae bacterium NML75-0749]	69.7	69.7	0.82	1e-20	56.92	WP_100317500.1	72	1.7e-22	0	0	1
hypothetical protein [Pseudomonas aeruginosa]	98.6	98.6	0.88	5e-32	70	WP_121314691.1	72	1e-35	0	0	1
hypothetical protein [Pseudomonas aeruginosa]	95.5	95.5	0.82	8e-31	70.77	WP_126709598.1	72	5e-36	0	0	1
transcriptional regulator [Pseudomonas aeruginosa]	96.7	96.7	0.84	3e-31	68.66	ASA14224.1	70	2.7e-35	0	0	1
hypothetical protein [Pseudomonas aeruginosa]	99	99	0.84	3e-32	71.64	WP_071572371.1	70	5.6e-36	0	0	1
hypothetical protein [Pseudomonas aeruginosa]	96.7	96.7	0.84	3e-31	68.66	WP_108565260.1	70	5.4e-35	0	0	1
helix-turn-helix transcriptional regulator [Moraxella catarrhalis]	90.9	90.9	0.84	6e-29	62.69	WP_120661336.1	70	1.4e-30	0	0	1
hypothetical protein CF341_10885 [Pseudomonas aeruginosa]	95.9	95.9	0.83	6e-31	71.21	OXT92654.1	69	2.7e-35	0	0	1
hypothetical protein IPC72_25535 [Pseudomonas aeruginosa]	97.8	97.8	0.84	9e-32	71.64	TEP56662.1	69	5.7e-35	0	0	1
MULTISPECIES: helix-turn-helix transcriptional regulator [Xanthomonas]	86.3	86.3	0.84	4e-27	59.7	WP_005931732.1	69	2.6e-32	0	0	1
helix-turn-helix transcriptional regulator [Xanthomonas vasicola]	84.3	84.3	0.84	2e-26	59.7	WP_010368818.1	69	7.8e-32	0	0	1
MULTISPECIES: helix-turn-helix transcriptional regulator [Gammaproteobacteria]	83.6	83.6	0.84	4e-26	58.21	WP_015462608.1	69	5.8e-31	0	0	1
helix-turn-helix transcriptional regulator [Xanthomonas vasicola]	88.2	88.2	0.84	8e-28	61.19	WP_039447643.1	69	2.1e-32	0	0	1
helix-turn-helix transcriptional regulator [Achromobacter sp. MFA1 R4]	79.3	79.3	0.86	3e-24	60.29	WP_076515777.1	82	1.6e-26	0	0	0
hypothetical protein [Pseudomonas sp. ICMP 564]	87.4	87.4	0.86	2e-27	60.29	WP_099312313.1	82	5.1e-30	0	0	0
winged helix-turn-helix domain-containing protein [Pseudomonas aeruginosa]	140	140	0.93	3e-48	93.24	WP_108089143.1	82	3e-35	0	0	0
hypothetical protein [Pseudomonas fragi]	90.5	90.5	0.86	1e-28	61.76	WP_133144009.1	82	2.6e-29	0	0	0
hypothetical protein [Pseudomonas amygdali]	74.3	74.3	0.84	3e-22	53.73	WP_054071631.1	81	1.6e-32	0	0	0
winged helix-turn-helix domain-containing protein [Pseudomonas aeruginosa]	144	144	0.89	4e-50	97.18	WP_039026731.1	73	5.7e-37	0	0	0
helix-turn-helix transcriptional regulator [Xanthomonas oryzae]	85.1	85.1	0.83	1e-26	60.61	WP_048485096.1	69	2e-31	0	0	0
hypothetical protein [Pseudomonas aeruginosa]	99.4	99.4	0.86	2e-32	70.59	WP_096228979.1	69	6.9e-35	0	0	0
XRE family transcriptional regulator [Pseudomonas aeruginosa]	82.4	82.4	0.84	1e-25	59.7	RTA96130.1	67	6.3e-29	0	0	0
helix-turn-helix transcriptional regulator [Pseudomonas sp. MWU12-2115]	79.3	79.3	0.82	3e-24	60	WP_103486665.1	86	1.9e-31	0	1	0
hypothetical protein AOA61_26905 [Pseudomonas sp. 2995-1]	92.4	92.4	0.84	2e-29	65.67	PIB50737.1	82	6.3e-30	0	1	0
transcriptional regulator [Pseudomonas lundensis]	90.1	90.1	0.84	1e-28	64.18	WP_047277768.1	82	1.9e-29	0	1	0
MULTISPECIES: helix-turn-helix transcriptional regulator [Achromobacter]	76.6	76.6	0.86	4e-23	58.82	WP_063589044.1	82	1.2e-26	0	1	0
helix-turn-helix domain-containing protein [Pseudomonas sp. PAMC 29040]	78.6	78.6	0.83	5e-24	57.58	WP_127197027.1	82	2.5e-26	0	1	0
hypothetical protein [Pseudomonas sp. TNT3]	90.9	90.9	0.84	9e-29	64.18	WP_162439618.1	82	1.4e-29	0	1	0
MULTISPECIES: hypothetical protein [Pseudomonas syringae group]	74.3	74.3	0.83	2e-22	56.06	WP_004668176.1	81	4.8e-32	0	1	0
hypothetical protein [Pseudomonas coronafaciens]	74.3	74.3	0.83	2e-22	56.06	WP_117147768.1	81	4.8e-32	0	1	0
MULTISPECIES: helix-turn-helix transcriptional regulator [Pseudomonas]	79.7	79.7	0.83	2e-24	59.09	WP_069078810.1	77	8.3e-31	0	1	0
helix-turn-helix transcriptional regulator [Pseudomonas otitidis]	112	112	0.92	2e-37	69.86	WP_165676581.1	76	2.1e-35	0	1	0
hypothetical protein [Moraxellaceae bacterium 17A]	77.4	77.4	0.83	1e-23	53.03	WP_160002211.1	75	2.5e-28	0	1	0
MULTISPECIES: transcriptional regulator [Pseudomonas]	87	87	0.86	2e-27	61.76	WP_069559767.1	74	5.4e-34	0	1	0
MULTISPECIES: helix-turn-helix transcriptional regulator [Pseudomonas fluorescens group]	104	104	0.86	3e-34	69.12	WP_092238844.1	74	1.4e-33	0	1	0
hypothetical protein [Pseudomonas stutzeri]	117	117	0.89	2e-39	73.24	WP_102821627.1	72	5.9e-36	0	1	0
hypothetical protein BAY1663_02364 [Pseudomonas sp. BAY1663]	104	104	0.83	2e-34	68.18	EXF45285.1	71	4.5e-32	0	1	0
helix-turn-helix transcriptional regulator [Pseudomonas proteolytica]	84.3	84.3	0.83	2e-26	62.12	WP_169906948.1	71	2.4e-34	0	1	0
winged helix-turn-helix domain-containing protein [Rhodanobacter glycinis]	75.9	75.9	0.83	5e-23	56.06	QEE24506.1	69	1.7e-29	0	1	0
helix-turn-helix transcriptional regulator [Moraxella catarrhalis]	90.1	90.1	0.82	1e-28	60	WP_064622184.1	69	2e-32	0	1	0
helix-turn-helix transcriptional regulator [Moraxella nonliquefaciens]	90.5	90.5	0.82	8e-29	61.54	WP_066888655.1	69	2.7e-32	0	1	0
helix-turn-helix transcriptional regulator [Moraxella lacunata]	77.8	77.8	0.83	9e-24	53.03	WP_115008188.1	69	3.4e-27	0	1	0
hypothetical protein EHI8A_034490 [Entamoeba histolytica HM-1:IMSS-B]	72.4	72.4	0.83	2e-20	51.52	EMH77935.1	195	7.5e-18	0
MULTISPECIES: hypothetical protein [Pseudomonas]	72	72	0.83	2e-20	51.52	WP_173150402.1	189	6.9e-18	0
hypothetical protein ATO7_07472 [Oceanococcus atlanticus]	78.6	78.6	0.78	6e-23	64.52	ORE86861.1	171	7.9e-24	0
hypothetical protein [Dyella sp. DHG54]	55.5	55.5	0.92	4e-14	41.33	WP_114823295.1	161	8.1e-13	0
helix-turn-helix transcriptional regulator [Neisseria animalis]	64.3	64.3	0.94	8e-18	42.11	WP_126325857.1	133	3.1e-21	0
type II toxin-antitoxin system HicB family antitoxin [Moraxella caviae]	70.1	70.1	0.82	5e-20	50	WP_115338181.1	132	7.7e-24	0
XRE family transcriptional regulator [Neisseria animalis]	64.3	64.3	0.94	6e-18	42.11	QEY23734.1	124	2.5e-21	0
helix-turn-helix transcriptional regulator [Neisseria animalis]	64.3	64.3	0.94	5e-18	42.11	WP_162842966.1	114	2e-21	0
hypothetical protein PS943_05299 [Pseudomonas fluorescens]	90.5	90.5	0.84	2e-28	64.18	VVQ37478.1	106	1.4e-29	0
hypothetical protein K652_28918 [Pseudomonas aeruginosa VRFPA02]	96.7	96.7	0.65	8e-31	88.46	EOQ77282.1	100	5.3e-21	0
hypothetical protein PS691_00890 [Pseudomonas fluorescens]	90.1	90.1	0.89	2e-28	58.97	VVN78465.1	96	2.5e-29	0
hypothetical protein [Pseudomonas sp. WS 5532]	81.6	81.6	0.82	6e-25	61.54	WP_186354690.1	96	5.5e-28	0
hypothetical protein [Pseudomonas sp. WS 5532]	81.6	81.6	0.82	5e-25	61.54	NMX73632.1	91	4.7e-28	0
MULTISPECIES: hypothetical protein [Pseudomonas syringae group]	73.9	73.9	0.83	4e-22	54.55	WP_011106994.1	90	1.3e-32	0
hypothetical protein [Pseudomonas amygdali]	73.9	73.9	0.83	5e-22	54.55	WP_081019314.1	90	1.3e-32	0
MULTISPECIES: hypothetical protein [Pseudomonas syringae group]	73.6	73.6	0.82	6e-22	55.38	WP_095205468.1	90	1.1e-32	0
hypothetical protein BGO72_21365 [Burkholderiales bacterium 70-64]	82	82	0.83	3e-25	59.09	OJX04564.1	85	4e-30	0
hypothetical protein ALP66_100668 [Pseudomonas amygdali pv. photiniae]	73.9	73.9	0.83	4e-22	54.55	RMS46496.1	85	1.1e-32	0
hypothetical protein ALP05_01187 [Pseudomonas caricapapayae]	74.7	74.7	0.83	2e-22	56.06	RMV76809.1	85	5.7e-32	0
Uncharacterised protein [[Pasteurella] mairii]	42.4	42.4	0.78	1e-09	34.38	SUB33322.1	85	5.3e-13	0
MULTISPECIES: hypothetical protein [Pseudomonas syringae group]	74.7	74.7	0.83	2e-22	56.06	WP_074801660.1	85	5.7e-32	0
hypothetical protein [Pseudomonas caricapapayae]	74.7	74.7	0.83	3e-22	56.06	WP_117144526.1	85	5.6e-32	0
hypothetical protein LMG28138_01800 [Pararobbsia alpina]	51.6	51.6	0.84	2e-13	38.16	CAB3784392.1	83	1e-14	0
hypothetical protein ACRF4_00034 [Pseudomonas aeruginosa]	147	147	0.93	4e-51	97.3	SYX09513.1	83	3.4e-35	0
MULTISPECIES: winged helix-turn-helix domain-containing protein [Pseudomonas]	140	140	0.93	1e-48	91.89	WP_031294055.1	82	2.5e-35	0
MULTISPECIES: winged helix-turn-helix domain-containing protein [Pseudomonas]	143	143	0.93	1e-49	94.59	WP_031632011.1	82	2.5e-35	0
MULTISPECIES: hypothetical protein [Pseudomonas]	137	137	0.93	2e-47	90.54	WP_031643706.1	82	9.6e-35	0
winged helix-turn-helix domain-containing protein [Pseudomonas aeruginosa]	142	142	0.93	2e-49	93.24	WP_046599059.1	82	1.8e-35	0
hypothetical protein [Pseudomonas lundensis]	90.5	90.5	0.84	1e-28	64.18	WP_047296678.1	82	1.6e-29	0
MULTISPECIES: helix-turn-helix transcriptional regulator [Achromobacter]	75.9	75.9	0.86	6e-23	58.82	WP_054470959.1	82	2.2e-26	0
winged helix-turn-helix domain-containing protein [Pseudomonas aeruginosa]	142	142	0.93	4e-49	93.24	WP_060965277.1	82	9.3e-35	0
hypothetical protein [Pseudomonas lundensis]	90.5	90.5	0.84	1e-28	64.18	WP_083334266.1	82	2.6e-29	0
hypothetical protein [Pseudomonas indica]	101	101	0.88	4e-33	65.71	WP_084336957.1	82	2.2e-33	0
hypothetical protein [Pseudomonas fragi]	90.9	90.9	0.84	8e-29	64.18	WP_095002531.1	82	3.3e-29	0
hypothetical protein [Pseudomonas fragi]	90.5	90.5	0.84	1e-28	64.18	WP_095020673.1	82	2.3e-29	0
winged helix-turn-helix domain-containing protein [Pseudomonas aeruginosa]	142	142	0.93	2e-49	94.59	WP_128692318.1	82	4e-35	0
hypothetical protein [Pseudomonas aeruginosa]	137	137	0.93	3e-47	90.54	WP_132491873.1	82	1e-33	0
hypothetical protein [Pseudomonas fluorescens]	90.5	90.5	0.84	1e-28	64.18	WP_150641091.1	82	1.5e-29	0
hypothetical protein [Pseudomonas fluorescens]	90.9	90.9	0.84	9e-29	64.18	WP_150658767.1	82	6.4e-30	0
helix-turn-helix transcriptional regulator [Achromobacter piechaudii]	72	72	0.86	2e-21	55.88	WP_175154749.1	82	2e-24	0
Uncharacterized protein ALO35_02023 [Pseudomonas amygdali pv. lachrymans]	74.3	74.3	0.83	3e-22	54.55	KPX72088.1	81	1.8e-32	0
MULTISPECIES: hypothetical protein [Pseudomonas]	73.9	73.9	0.83	4e-22	54.55	WP_003344389.1	81	9.1e-33	0
MULTISPECIES: hypothetical protein [Pseudomonas syringae group]	74.3	74.3	0.83	3e-22	56.06	WP_055004024.1	81	4.8e-32	0
MULTISPECIES: hypothetical protein [Pseudomonas syringae group]	73.9	73.9	0.83	4e-22	54.55	WP_057413592.1	81	9e-33	0
hypothetical protein [Pseudomonas caricapapayae]	74.3	74.3	0.83	2e-22	56.06	WP_122339940.1	81	4.8e-32	0
MULTISPECIES: hypothetical protein [Pseudomonas syringae group]	73.6	73.6	0.82	5e-22	55.38	WP_134931479.1	81	7.8e-33	0
hypothetical protein [Burkholderia ubonensis]	55.8	55.8	0.84	5e-15	47.22	WP_059738135.1	80	7.1e-15	0
hypothetical protein [Burkholderia multivorans]	58.2	58.2	0.84	7e-16	43.66	WP_060098582.1	80	2.5e-15	0
hypothetical protein [Burkholderia cepacia]	58.9	58.9	0.84	3e-16	43.66	WP_060308411.1	80	2.4e-15	0
MULTISPECIES: helix-turn-helix domain-containing protein [unclassified Pasteurellaceae]	38.5	38.5	0.84	3e-08	34.29	WP_139608347.1	80	8.8e-13	0
hypothetical protein [Pseudomonas aeruginosa]	152	152	1	3e-53	92.41	WP_086252192.1	79	6.2e-35	0
hypothetical protein [Pseudomonas aeruginosa]	153	153	1	9e-54	93.67	WP_126071395.1	79	2.2e-35	0
hypothetical protein [Pseudomonadales bacterium]	66.2	66.2	0.82	4e-19	50.77	MAG66625.1	78	3.6e-25	0
hypothetical protein [Acinetobacter brisouii]	89	89	0.84	4e-28	56.72	WP_004904558.1	77	1.1e-29	0
hypothetical protein E2N89_28595 [Pseudomonas syringae pv. tomato]	76.3	76.3	0.84	4e-23	58.21	TES72616.1	76	5.6e-32	0
transcriptional regulator [Pseudomonas aeruginosa]	115	115	0.94	2e-38	74.67	WP_033946092.1	76	5.2e-34	0
hypothetical protein [Pseudomonas amygdali]	70.1	70.1	0.78	1e-20	54.84	WP_081009272.1	76	3.6e-30	0
TPA: hypothetical protein [Stenotrophomonas sp.]	84.7	84.7	0.87	2e-26	56.96	HBN54739.1	75	2.7e-28	0
hypothetical protein DZA14_30615 [Pseudomonas aeruginosa]	114	114	0.93	5e-38	74.32	RTX02276.1	75	8.5e-34	0
hypothetical protein SAMN05216510_4449 [Pseudomonas coleopterorum]	72.4	72.4	0.84	1e-21	58.21	SEE90304.1	75	1.1e-31	0
hypothetical protein HMPREFV_HMPID9848gp0038 [Pseudomonas phage JBD26]	139	139	0.89	3e-48	94.37	AEY99439.2	74	1.7e-35	0
hypothetical protein CSC31_5989 [Pseudomonas aeruginosa]	143	143	0.93	8e-50	93.24	AWE80048.1	74	2.1e-35	0
Winged helix-turn-helix DNA-binding domain-containing protein [Pseudomonas aeruginosa]	150	150	0.93	1e-52	98.65	AZP58413.1	74	1.6e-35	0
DNA-binding domain-containing protein [Pseudomonas aeruginosa]	141	141	0.89	4e-49	95.77	BAQ37131.1	74	1.3e-35	0
winged helix-turn-helix domain-containing protein [Pseudomonas aeruginosa]	142	142	0.89	3e-49	95.77	WP_023124856.1	74	3.3e-36	0
MULTISPECIES: hypothetical protein [Pseudomonas]	142	142	0.89	2e-49	95.77	WP_023465139.1	74	1.3e-35	0
hypothetical protein [Pseudomonas aeruginosa]	144	144	0.91	3e-50	95.83	WP_034024179.1	74	2.4e-35	0
hypothetical protein [Pseudomonas aeruginosa]	140	140	0.91	1e-48	93.06	WP_034085408.1	74	7e-35	0
hypothetical protein [Pseudomonas aeruginosa]	142	142	0.91	2e-49	94.44	WP_058198957.1	74	5.2e-35	0
hypothetical protein [Pseudomonas aeruginosa]	142	142	0.91	2e-49	95.83	WP_079392601.1	74	3.7e-35	0
hypothetical protein [Pseudomonas aeruginosa]	136	136	0.89	5e-47	92.96	WP_088169595.1	74	6.5e-35	0
hypothetical protein [Pseudomonas aeruginosa]	142	142	0.91	3e-49	94.44	WP_096068227.1	74	4.5e-34	0
hypothetical protein [Pseudomonas aeruginosa]	140	140	0.91	1e-48	94.44	WP_128675724.1	74	5e-35	0
hypothetical protein [Pseudomonas aeruginosa]	140	140	0.89	2e-48	95.77	WP_132671633.1	74	2e-35	0
TPA: hypothetical protein [Gammaproteobacteria bacterium]	59.3	59.3	0.79	2e-16	42.86	HEB94307.1	73	6.5e-17	0
hypothetical protein CSB88_4336 [Pseudomonas aeruginosa]	95.1	95.1	0.88	1e-30	67.14	PRV99574.1	73	2.8e-34	0
hypothetical protein [Pseudomonas aeruginosa]	138	138	0.89	9e-48	92.96	WP_012613791.1	73	8.9e-36	0
winged helix-turn-helix domain-containing protein [Pseudomonas aeruginosa]	140	140	0.89	2e-48	94.37	WP_016068569.1	73	1.7e-36	0
hypothetical protein [Pseudomonas aeruginosa]	142	142	0.89	2e-49	95.77	WP_031636954.1	73	3.1e-36	0
winged helix-turn-helix domain-containing protein [Pseudomonas aeruginosa]	142	142	0.89	3e-49	95.77	WP_031757297.1	73	7.7e-37	0
winged helix-turn-helix domain-containing protein [Pseudomonas aeruginosa]	140	140	0.89	2e-48	94.37	WP_034072296.1	73	1e-36	0
winged helix-turn-helix domain-containing protein [Pseudomonas aeruginosa]	137	137	0.89	2e-47	92.96	WP_043516753.1	73	4.6e-36	0
winged helix-turn-helix domain-containing protein [Pseudomonas aeruginosa]	120	120	0.78	2e-40	93.55	WP_058162369.1	73	1.3e-24	0
winged helix-turn-helix domain-containing protein [Pseudomonas aeruginosa]	142	142	0.89	1e-49	95.77	WP_058165223.1	73	6.6e-36	0
winged helix-turn-helix domain-containing protein [Pseudomonas aeruginosa]	140	140	0.89	2e-48	94.37	WP_105446608.1	73	2.5e-36	0
winged helix-turn-helix domain-containing protein [Pseudomonas aeruginosa]	140	140	0.89	2e-48	94.37	WP_124208165.1	73	1e-35	0
hypothetical protein [Pseudomonas aeruginosa]	140	140	0.89	1e-48	94.37	WP_134227366.1	73	6.6e-36	0
hypothetical protein [Pseudomonas aeruginosa]	140	140	0.89	1e-48	95.77	WP_155688246.1	73	1e-35	0
hypothetical protein B1F69_04125 [Pseudomonas syringae]	70.5	70.5	0.82	7e-21	53.85	RXU01271.1	72	8.3e-29	0
hypothetical protein SAMN05880557_101522 [Pseudacidovorax sp. RU35E]	78.2	78.2	0.83	6e-24	54.55	SIQ01496.1	72	4.1e-29	0
hypothetical protein [Xanthomonadaceae bacterium NML75-0749]	70.5	70.5	0.83	7e-21	57.58	WP_100317509.1	72	5.4e-22	0
hypothetical protein [Pseudomonas aeruginosa]	97.4	97.4	0.88	1e-31	70	WP_134485858.1	72	1.7e-36	0
helix-turn-helix domain-containing protein [Pseudomonas mosselii]	60.8	60.8	0.82	4e-17	50	WP_182324821.1	72	1.9e-24	0
hypothetical protein GAK37_03161 [Pseudomonas sp.]	87.4	87.4	0.83	1e-27	64.18	KAF1024263.1	71	1.2e-28	0
hypothetical protein RHOFW104R8_13410 [Rhodanobacter sp. FW104-R8]	68.2	68.2	0.82	6e-20	53.85	KZC17033.1	71	4.9e-24	0
hypothetical protein ABS82_00240 [Rhodanobacter sp. SCN 67-45]	52.4	52.4	0.83	9e-14	43.94	ODT97420.1	71	3.4e-20	0
MULTISPECIES: helix-turn-helix transcriptional regulator [Proteobacteria]	84.7	84.7	0.83	2e-26	63.64	WP_019719043.1	71	2.5e-34	0
helix-turn-helix transcriptional regulator [Moraxella caprae]	73.2	73.2	0.84	6e-22	50	WP_029103221.1	70	3.8e-24	0
helix-turn-helix transcriptional regulator [Moraxella lacunata]	73.9	73.9	0.84	3e-22	50	WP_065256140.1	70	2.2e-24	0
helix-turn-helix transcriptional regulator [Pseudomonas aeruginosa]	104	104	0.82	3e-34	73.85	WP_071537767.1	70	9.6e-35	0
helix-turn-helix transcriptional regulator [Moraxella bovis]	73.6	73.6	0.84	5e-22	50	WP_112741803.1	70	1e-24	0
hypothetical protein EQH76_32465 [Pseudomonas aeruginosa]	95.1	95.1	0.84	1e-30	68.66	RWY16784.1	69	7.1e-35	0
helix-turn-helix transcriptional regulator [Moraxella catarrhalis]	88.6	88.6	0.82	5e-28	63.08	WP_003664461.1	69	2.6e-31	0
hypothetical protein [Pseudomonas aeruginosa]	96.3	96.3	0.84	4e-31	70.15	WP_034084257.1	69	2.7e-35	0
helix-turn-helix transcriptional regulator [Moraxella catarrhalis]	90.9	90.9	0.82	6e-29	61.54	WP_064604616.1	69	1.1e-32	0
helix-turn-helix transcriptional regulator [Moraxella nonliquefaciens]	87.8	87.8	0.82	1e-27	60	WP_066891852.1	69	2e-31	0
helix-turn-helix transcriptional regulator [Moraxella nonliquefaciens]	90.9	90.9	0.82	6e-29	64.62	WP_066892707.1	69	3.9e-32	0
helix-turn-helix transcriptional regulator [Moraxella nonliquefaciens]	88.2	88.2	0.83	8e-28	62.12	WP_067006713.1	69	4.8e-31	0
putative heme degradation protein [Xanthomonas sp. 3498]	79.7	79.7	0.84	1e-24	56.72	MBB5875906.1	68	6.6e-30	0
hypothetical protein [Oceanococcus atlanticus]	78.2	78.2	0.78	6e-24	64.52	WP_083561770.1	68	9.7e-25	0
hypothetical protein AMJ84_00020 [Acidithiobacillales bacterium SM23_46]	53.1	53.1	0.78	5e-14	42.86	KPK74212.1	67	7.6e-13	0
hypothetical protein APB49_30415 [Pseudomonas aeruginosa]	75.9	75.9	0.84	4e-23	53.73	OPE36160.1	67	4.9e-28	0
helix-turn-helix transcriptional regulator [Pseudomonas aeruginosa]	82	82	0.84	2e-25	59.7	WP_031276782.1	67	1.8e-28	0
helix-turn-helix transcriptional regulator [Pseudomonas aeruginosa]	83.2	83.2	0.84	6e-26	59.7	WP_033971918.1	67	4.6e-29	0
hypothetical protein [Pseudomonas aeruginosa]	77.4	77.4	0.84	1e-23	56.72	WP_074196965.1	67	9.3e-28	0
helix-turn-helix transcriptional regulator [Pseudoalteromonas sp. NBT06-2]	57.8	57.8	0.83	6e-16	43.94	WP_095369230.1	65	1.8e-19	0
winged helix-turn-helix domain-containing protein [Pseudomonas aeruginosa]	117	117	0.74	2e-39	94.92	KSD56560.1	59	2e-25	0

## Sheet: Aca2_NR
Blastp with Aca2
Description	Max Score	Total Score	Query Cover	E value	Per. ident	Accession	E-value (hmm)	Length	Acr asociation	Putative	Candidate
hypothetical protein ZF40_0030 [Pectobacterium phage ZF40]	117	117	0.93	4e-37	49.57	YP_007006939.1	1.2e-42	116	1	0	0
MULTISPECIES: DUF1870 family protein [Serratia]	122	122	0.93	6e-39	47.86	WP_059202155.1	2.9e-41	117	1	0	0
DUF1870 family protein [Serratia marcescens]	123	123	0.93	2e-39	51.28	WP_060559942.1	4.7e-39	117	1	0	0
protein of unknown function [Pseudomonas alcaliphila]	95.5	95.5	0.93	2e-28	40.83	SDF61261.1	6e-34	126	1	0	0
DUF1870 family protein [Vibrio cholerae]	92.4	92.4	0.91	3e-27	42.98	TQP89061.1	6.4e-29	128	1	0	0
DUF1870 family protein [Vibrio parahaemolyticus]	86.7	86.7	0.91	7e-25	39.47	WP_080285139.1	5.8e-27	128	1	0	0
DUF1870 family protein [Vibrio parahaemolyticus]	82.8	82.8	0.91	1e-23	39.47	WP_102619143.1	6.7e-27	122	1	0	0
DUF1870 family protein [Proteus vulgaris]	81.3	81.3	0.88	7e-23	38.74	WP_099659452.1	1.4e-26	123	1	0	0
DUF1870 family protein [Haemophilus parainfluenzae]	72	72	0.94	4e-19	38.98	WP_115180859.1	1.4e-20	140	1	0	0
DUF1870 family protein [Haemophilus parainfluenzae]	69.7	69.7	0.94	3e-18	38.14	WP_049372634.1	9.2e-20	140	1	0	0
DUF1870 family protein [Simonsiella muelleri]	55.8	55.8	0.93	8e-13	32.48	WP_002642160.1	3.6e-15	142	1	0	0
DUF1870 family protein [Brackiella oedipodis]	68.9	68.9	0.94	8e-18	38.98	WP_028357637.1	8.6e-14	151	1	0	0
DUF1870 family protein [Mycobacterium canettii]	35.8	35.8	0.84	2e-05	26.85	WP_044109875.1	1.4e-13	132	1	0	0
hypothetical protein BH688_03210 [Kushneria sp. YCWA18]	97.8	97.8	0.89	2e-29	46.15	OHV13024.1	2e-53	122	0	0	1
DUF1870 family protein [Halomonas subterranea]	97.8	97.8	0.93	1e-28	42.74	WP_092828133.1	2.3e-33	192	0	0	1
YdiL family protein [Escherichia coli]	63.5	63.5	0.88	5e-16	30.36	WP_001400619.1	3.1e-28	118	0	0	1
DUF1870 family protein [Phaseolibacter flectens]	84.3	84.3	0.86	5e-24	40.74	WP_036985669.1	5.8e-26	121	0	0	1
DUF1870 family protein [Pasteurella multocida]	70.5	70.5	0.87	1e-18	38.74	WP_078801803.1	5.2e-23	141	0	0	1
DUF1870 family protein [Pasteurella multocida]	64.3	64.3	0.87	3e-16	37.5	WP_099803100.1	5.3e-22	131	0	0	1
DUF1870 family protein [Streptomyces sp. NRRL F-5917]	37	37	0.7	9e-06	29.55	WP_051698511.1	3.6e-21	140	0	0	1
DUF1870 family protein [Streptomyces sp. t39]	33.5	33.5	0.88	0.0001	27.35	WP_147991073.1	6.8e-20	140	0	0	1
DUF1870 family protein [Streptomyces sp. NEAU-sy36]	37.4	37.4	0.97	5e-06	32.54	WP_180334028.1	1.7e-19	127	0	0	1
MULTISPECIES: DUF1870 family protein [unclassified Streptomyces]	34.7	34.7	0.7	6e-05	27.27	WP_088802621.1	1.1e-18	156	0	0	1
DUF1870 family protein [Streptomyces sp. NBRC 110035]	30.8	30.8	0.42	0.001	35.85	WP_042174660.1	1.6e-18	152	0	0	1
DUF1870 family protein [Streptomyces vinaceus]	30	30	0.42	0.003	33.96	WP_043247137.1	5.7e-18	143	0	0	1
protein of unknown function [Streptomyces aidingensis]	30.4	30.4	0.42	0.002	35.85	SFD14680.1	6.6e-18	146	0	0	1
DUF1870 family protein [Streptomyces sp. OF3]	31.6	31.6	0.88	0.0006	26.79	WP_181353764.1	8.4e-18	123	0	0	1
MULTISPECIES: DUF1870 family protein [Edwardsiella]	139	139	0.94	1e-45	56.78	WP_041692545.1	5.9e-43	128	0	1	0
DUF1870 family protein [Pseudoalteromonas sp. 0303]	92.8	92.8	0.89	5e-27	43.75	WP_175080515.1	2.9e-34	162	0	1	0
DUF1870 family protein [Providencia sp. wls1922]	96.3	96.3	0.88	9e-29	44.14	WP_154634371.1	5.1e-30	122	0	1	0
DUF1870 family protein [Leclercia sp. 29361]	77.4	77.4	0.92	2e-21	36.67	WP_166183511.1	6.8e-25	121	0	1	0
DUF1870 family protein [Streptosporangium amethystogenes]	41.2	41.2	0.7	2e-07	32.95	WP_078890983.1	1.8e-23	136	0	1	0
DUF1870 family protein [Psychrobacter pygoscelis]	65.1	65.1	0.89	4e-16	31.34	WP_131667402.1	1.2e-17	171	0	1	0
DUF1870 family protein [Pasteurella multocida]	66.6	66.6	0.93	7e-17	35.04	WP_064965049.1	1.8e-17	148	0	1	0
DUF1870 family protein [Pasteurella multocida]	67.8	67.8	0.93	3e-17	35.9	WP_099803097.1	4.4e-17	148	0	1	0
DUF1870 family protein [Edwardsiella tarda]	136	136	0.92	1e-44	56.9	WP_136499674.1	1.1e-42	119	0	0	0
DUF1870 family protein [Alkalilimnicola ehrlichii]	108	108	0.89	1e-33	47.9	WP_116304284.1	4.2e-42	122	0	0	0
DUF1870 family protein [Halomonas sp. MES3-P3E]	107	107	0.92	3e-33	46.55	WP_101146715.1	9.8e-40	117	0	0	0
DUF1870 family protein [Photobacterium phosphoreum]	113	113	0.88	1e-35	49.55	WP_107293866.1	2e-39	113	0	0	0
DUF1870 domain-containing protein [Photobacterium aquimaris]	111	111	0.88	1e-34	48.65	PSV96819.1	2.5e-39	117	0	0	0
DUF1870 family protein [Photobacterium toruni]	112	112	0.88	4e-35	48.65	WP_080176404.1	3.1e-39	113	0	0	0
DUF1870 domain-containing protein [Photobacterium kishitanii]	110	110	0.88	2e-34	47.75	PSU87214.1	3.4e-39	114	0	0	0
DUF1870 family protein [Photobacterium phosphoreum]	110	110	0.88	2e-34	47.75	WP_107304722.1	8.6e-39	113	0	0	0
DUF1870 family protein [Serratia sp. SRS-8-S-2018]	120	120	0.93	3e-38	49.57	WP_141173904.1	1.9e-38	117	0	0	0
DUF1870 family protein [Nitrosomonas ureae]	88.6	88.6	0.92	9e-26	39.32	WP_096292426.1	1.8e-34	118	0	0	0
DUF1870 family protein [Azotobacter beijerinckii]	90.5	90.5	0.93	1e-26	40.34	WP_090943493.1	1.6e-33	119	0	0	0
DUF1870 family protein [Vibrio cholerae]	88.6	88.6	0.91	8e-26	37.72	WP_148535200.1	2.7e-29	118	0	0	0
DUF1870 family protein [Vibrio cholerae]	89	89	0.91	7e-26	38.6	WP_142736844.1	4.8e-29	118	0	0	0
DUF1870 family protein [Photobacterium damselae]	79.7	79.7	0.88	3e-22	37.84	WP_109375969.1	1.4e-27	119	0	0	0
DUF1870 family protein [Shewanella xiamenensis]	82.4	82.4	0.88	2e-23	40.71	WP_037415913.1	1.6e-27	120	0	0	0
DUF1870 family protein [Vibrio fortis]	81.6	81.6	0.91	5e-23	39.47	WP_150897766.1	1.2e-26	119	0	0	0
MULTISPECIES: DUF1870 family protein [Shewanella]	90.1	90.1	0.88	2e-26	40.54	WP_144222235.1	1.7e-26	121	0	0	0
DUF1870 family protein [Pragia fontium]	83.6	83.6	0.88	8e-24	40.54	WP_074821379.1	7.9e-26	122	0	0	0
DUF1870 family protein [Leclercia adecarboxylata]	78.2	78.2	0.92	1e-21	36.67	WP_139563481.1	4.3e-25	121	0	0	0
DUF1870 family protein [Pseudobacteriovorax antillogorgiicola]	72	72	0.9	2e-19	35.4	WP_132325655.1	9.9e-25	122	0	0	0
MULTISPECIES: DUF1870 family protein [unclassified Pasteurellaceae]	69.7	69.7	0.87	2e-18	39.09	WP_139614960.1	1.5e-24	129	0	0	0
DUF1870 family protein [Gilliamella apicola]	78.6	78.6	0.89	5e-22	38.39	WP_144190359.1	4.4e-24	101	0	0	0
DUF1870 family protein [Gilliamella apicola]	67.4	67.4	0.92	1e-17	35.34	WP_065563284.1	6.7e-22	98	0	0	0
DUF1870 family protein [Kushneria sp. YCWA18]	97.4	97.4	0.93	2e-28	45.08	QEL10896.1	7.8e-53	187	0	0
DUF1870 family protein [Kushneria sp. YCWA18]	84.7	84.7	0.8	2e-24	43.4	WP_168169280.1	1.7e-45	111	0	0
DUF1870 family protein [Oceanimonas smirnovii]	255	255	1	8e-92	100	WP_019933869.1	1.7e-43	125	0	0
YdiL family protein [Photobacterium profundum]	85.5	85.5	0.92	3e-24	43.09	WP_011220919.1	1.5e-40	153	0	0
YdiL family protein [Photobacterium frigidiphilum]	83.2	83.2	0.92	3e-23	43.09	WP_107243108.1	1.6e-39	164	0	0
hypothetical protein P3TCK_10028 [Photobacterium profundum 3TCK]	89	89	0.92	2e-25	44.72	EAS41070.1	2.2e-39	164	0	0
DUF1870 family protein [Photobacterium aquimaris]	110	110	0.88	1e-34	48.65	WP_065168300.1	2.2e-39	113	0	0
YdiL family protein [Photobacterium indicum]	84.7	84.7	0.92	8e-24	43.09	WP_107254673.1	2.4e-39	164	0	0
DUF1870 family protein [Photobacterium kishitanii]	110	110	0.88	2e-34	47.75	WP_065191282.1	3.3e-39	113	0	0
DUF1870 family protein [Serratia marcescens]	122	122	0.93	2e-39	50.43	WP_099032865.1	5.7e-39	117	0	0
DUF1870 family protein [Photobacterium phosphoreum]	108	108	0.88	7e-34	48.65	WP_181315167.1	1.3e-38	113	0	0
DUF1870 domain-containing protein [Photobacterium phosphoreum]	108	108	0.88	7e-34	48.65	PSU67304.1	1.4e-38	114	0	0
YdiL family protein [Gilliamella mensalis]	75.9	75.9	0.89	8e-21	33.04	WP_085247667.1	2.4e-38	117	0	0
DUF1870 family protein [Izhakiella australiensis]	112	112	0.92	3e-35	48.28	WP_078005046.1	2.9e-37	117	0	0
YdiL family protein [Gilliamella apicola]	84	84	0.89	6e-24	35.71	WP_065618507.1	3.3e-37	117	0	0
MULTISPECIES: YdiL family protein [Gilliamella]	71.6	71.6	0.89	3e-19	33.04	WP_034913431.1	7e-37	117	0	0
MULTISPECIES: DUF1870 family protein [unclassified Gilliamella]	75.9	75.9	0.89	7e-21	35.71	WP_160431985.1	9.3e-37	117	0	0
YdiL family protein [Gilliamella apicola]	77	77	0.89	3e-21	33.93	WP_065564170.1	1.1e-36	117	0	0
YdiL family protein [Gilliamella apicola]	71.2	71.2	0.89	5e-19	33.04	WP_065610611.1	1.2e-36	117	0	0
YdiL family protein [Gilliamella apicola]	78.2	78.2	0.89	1e-21	36.61	WP_065637715.1	1.2e-36	117	0	0
YdiL family protein [Gilliamella apicola]	86.3	86.3	0.89	6e-25	35.71	WP_065561983.1	1.3e-36	117	0	0
YdiL family protein [Gilliamella apicola]	72.4	72.4	0.89	1e-19	33.04	WP_039130077.1	1.5e-36	117	0	0
DUF1870 family protein [Gilliamella apicola]	72.4	72.4	0.89	2e-19	33.04	WP_065590275.1	1.5e-36	117	0	0
DUF1870 family protein [Gilliamella apicola]	70.9	70.9	0.89	6e-19	33.04	WP_065561260.1	1.8e-36	117	0	0
YdiL family protein [Gilliamella apicola]	83.6	83.6	0.89	8e-24	35.71	WP_065633982.1	1.8e-36	117	0	0
YdiL family protein [Gilliamella apicola]	70.9	70.9	0.89	6e-19	33.04	WP_065626599.1	1.9e-36	117	0	0
YdiL family protein [Gilliamella apicola]	85.1	85.1	0.89	2e-24	33.93	WP_110434643.1	3.4e-36	117	0	0
YdiL family protein [Gilliamella apicola]	80.5	80.5	0.89	1e-22	36.28	WP_065587202.1	3.7e-36	117	0	0
DUF1870 family protein [Orbus sp. IPMB12]	85.9	85.9	0.89	8e-25	37.5	WP_166915013.1	3.8e-36	117	0	0
YdiL family protein [Gilliamella apicola]	76.6	76.6	0.89	4e-21	33.04	WP_065738367.1	4e-36	117	0	0
YdiL family protein [Gilliamella apicola]	77.8	77.8	0.89	1e-21	33.04	WP_025314529.1	1.4e-35	117	0	0
YdiL family protein [Gilliamella apicola]	77.8	77.8	0.89	1e-21	33.04	WP_065604241.1	1.5e-35	117	0	0
YdiL family protein [Gilliamella apis]	79.7	79.7	0.89	2e-22	34.82	WP_065578256.1	1.8e-35	117	0	0
YdiL family protein [Gilliamella apicola]	80.5	80.5	0.89	1e-22	33.93	WP_065558423.1	1.9e-35	117	0	0
YdiL family protein [Gilliamella sp. A7]	79.7	79.7	0.89	3e-22	34.82	WP_086363422.1	2e-35	117	0	0
DUF1870 family protein [Gilliamella sp. Pas-s95]	73.6	73.6	0.89	7e-20	31.25	WP_160403441.1	2.3e-35	117	0	0
DUF1870 family protein [Saccharospirillaceae bacterium]	139	139	0.99	1e-45	55.91	NRB79163.1	2.6e-35	127	0	0
MULTISPECIES: DUF1870 family protein [unclassified Gilliamella]	72	72	0.89	2e-19	31.25	WP_160400482.1	2.7e-35	117	0	0
YdiL family protein [Gilliamella apicola]	76.3	76.3	0.89	5e-21	32.14	WP_065583007.1	2.9e-35	117	0	0
MULTISPECIES: YdiL family protein [Gilliamella]	73.9	73.9	0.89	4e-20	31.25	WP_091350614.1	3.1e-35	117	0	0
DUF1870 family protein [Gilliamella apicola]	79	79	0.89	4e-22	34.82	WP_144189361.1	3.2e-35	117	0	0
YdiL family protein [Gilliamella apis]	79	79	0.89	5e-22	33.93	WP_110448656.1	4.3e-35	117	0	0
YdiL family protein [Gilliamella apicola]	78.6	78.6	0.89	6e-22	34.82	WP_065557408.1	5.4e-35	117	0	0
YdiL family protein [Gilliamella apicola]	83.6	83.6	0.89	8e-24	33.93	WP_110424405.1	5.7e-35	117	0	0
MULTISPECIES: YdiL family protein [unclassified Gilliamella]	82.8	82.8	0.89	1e-23	33.93	WP_034884341.1	6e-35	117	0	0
YdiL family protein [Gilliamella apicola]	76.3	76.3	0.89	5e-21	32.14	WP_065587706.1	7.6e-35	117	0	0
YdiL family protein [Gilliamella apicola]	76.6	76.6	0.89	4e-21	32.14	WP_065568317.1	9.9e-35	117	0	0
DUF1870 family protein [Pseudomonas alcaliphila]	95.5	95.5	0.93	1e-28	40.83	WP_074681853.1	4.8e-34	119	0	0
YdiL family protein [Frischella perrara]	69.7	69.7	0.89	2e-18	31.25	WP_039103519.1	1.7e-32	117	0	0
YdiL family protein [Frischella perrara]	68.9	68.9	0.89	4e-18	30.36	WP_110442910.1	2.3e-32	117	0	0
DUF1870 family protein [Yersinia frederiksenii]	62.4	62.4	0.88	2e-15	29.46	WP_145505838.1	1.6e-31	118	0	0
DUF1870 family protein [Stenotrophomonas nitritireducens]	89.4	89.4	0.93	4e-26	40.17	WP_082592199.1	1.8e-31	115	0	0
YdiL family protein [Yersinia frederiksenii]	62	62	0.88	2e-15	29.46	WP_050122095.1	3.4e-31	118	0	0
YdiL family protein [Salmonella enterica]	60.1	60.1	0.88	1e-14	25.89	EFQ6776103.1	4.4e-31	119	0	0
YdiL family protein [Yersinia frederiksenii]	61.2	61.2	0.88	3e-15	29.46	WP_050107315.1	4.8e-31	118	0	0
DUF1870 family protein [Yersinia frederiksenii]	63.2	63.2	0.88	8e-16	29.46	WP_145576698.1	5.4e-31	118	0	0
DUF1870 family protein [Yersinia frederiksenii]	62	62	0.88	2e-15	29.46	WP_145533585.1	5.6e-31	118	0	0
DUF1870 family protein [Yersinia frederiksenii]	62	62	0.88	2e-15	29.73	WP_145538177.1	6.5e-31	118	0	0
YdiL family protein [Yersinia frederiksenii]	60.1	60.1	0.88	9e-15	28.57	WP_050318277.1	1e-30	118	0	0
YdiL family protein [Yersinia frederiksenii]	62.8	62.8	0.88	9e-16	29.46	WP_087818268.1	1.1e-30	118	0	0
DUF1870 family protein [Salmonella enterica]	58.5	58.5	0.88	4e-14	25.89	EBB5734023.1	1.2e-30	119	0	0
DUF1870 family protein [Salmonella enterica subsp. enterica]	59.7	59.7	0.88	2e-14	25.89	EBF8170972.1	1.5e-30	119	0	0
DUF1870 domain-containing protein [Salmonella enterica subsp. enterica]	56.6	56.6	0.88	2e-13	25	MLP05489.1	1.9e-30	119	0	0
TPA: YdiL family protein [Salmonella enterica]	57	57	0.88	2e-13	25	HAK3428393.1	2.1e-30	119	0	0
DUF1870 family protein [Salmonella enterica]	60.5	60.5	0.88	8e-15	25.89	EAB3173560.1	2.2e-30	119	0	0
YdiL family protein [Salmonella enterica subsp. salamae]	55.5	55.5	0.88	8e-13	24.11	EEJ7562612.1	2.2e-30	119	0	0
DUF1870 family protein [Salmonella enterica subsp. enterica serovar Tyresoe]	55.5	55.5	0.88	7e-13	24.11	ECF2223356.1	2.3e-30	119	0	0
DUF1870 domain-containing protein [Salmonella enterica subsp. enterica]	57.4	57.4	0.88	1e-13	25	EAA7089189.1	2.4e-30	119	0	0
YdiL family protein [Salmonella enterica]	57	57	0.88	2e-13	25	WP_077918999.1	2.4e-30	119	0	0
hypothetical protein TJ42_11860 [Salmonella enterica subsp. enterica serovar Enteritidis]	57	57	0.88	2e-13	25	KKD67371.1	2.4e-30	118	0	0
DUF1870 family protein [Salmonella enterica]	60.1	60.1	0.88	1e-14	25.89	EAM2834186.1	2.5e-30	119	0	0
DUF1870 family protein [Salmonella enterica]	59.7	59.7	0.88	2e-14	25.89	EAN5746584.1	2.5e-30	119	0	0
DUF1870 family protein [Salmonella enterica subsp. enterica serovar Panama]	57.4	57.4	0.88	1e-13	25	ECD5935966.1	2.5e-30	119	0	0
TPA: YdiL family protein [Salmonella enterica]	57.4	57.4	0.88	1e-13	25	HAK5454758.1	2.5e-30	119	0	0
DUF1870 family protein [Salmonella enterica subsp. enterica serovar Enteritidis]	58.5	58.5	0.88	5e-14	25.89	EBW2446541.1	2.6e-30	119	0	0
hypothetical protein CFSAN000658_15260 [Salmonella enterica subsp. enterica serovar Abaetetuba str. ATCC 35640]	56.6	56.6	0.88	2e-13	25	AHW19794.1	2.6e-30	118	0	0
YdiL family protein [Salmonella enterica]	57	57	0.88	2e-13	25	WP_000980457.1	2.7e-30	119	0	0
YdiL family protein [Salmonella enterica]	57	57	0.88	2e-13	25	WP_138171959.1	2.8e-30	119	0	0
DUF1870 family protein [Salmonella enterica]	57.4	57.4	0.88	1e-13	25	EAO9917267.1	3e-30	119	0	0
DUF1870 family protein [Salmonella enterica subsp. enterica]	55.8	55.8	0.88	6e-13	25	EBG4354843.1	3e-30	119	0	0
YdiL family protein [Salmonella enterica]	57	57	0.88	2e-13	25	WP_077950871.1	3e-30	119	0	0
hypothetical protein SEEM9284_012420 [Salmonella enterica subsp. enterica serovar Minnesota str. ATCC 49284]	60.1	60.1	0.88	9e-15	25.89	APV95365.1	3e-30	118	0	0
hypothetical protein AKO42_10525 [Salmonella enterica subsp. enterica serovar Nottingham]	57	57	0.88	2e-13	25	OAG97928.1	3e-30	118	0	0
YdiL family protein [Salmonella enterica]	60.1	60.1	0.88	1e-14	25.89	WP_001605585.1	3.1e-30	119	0	0
DUF1870 family protein [Salmonella enterica]	57.4	57.4	0.88	1e-13	25	EAM3504584.1	3.2e-30	119	0	0
DUF1870 family protein [Salmonella enterica]	57.4	57.4	0.88	1e-13	25	EAM8929248.1	3.2e-30	119	0	0
YdiL family protein [Salmonella enterica]	57.4	57.4	0.88	1e-13	25	WP_080095633.1	3.2e-30	119	0	0
DUF1870 family protein [Salmonella enterica]	55.8	55.8	0.88	5e-13	25	EAM2882719.1	3.3e-30	119	0	0
hypothetical protein AV70_16870 [Salmonella enterica subsp. enterica serovar Enteritidis str. EC20121175]	56.6	56.6	0.88	2e-13	25	AHO00877.1	3.4e-30	118	0	0
MULTISPECIES: YdiL family protein [Salmonella]	56.6	56.6	0.88	2e-13	25	WP_000980459.1	3.5e-30	119	0	0
DUF1870 family protein [Salmonella enterica subsp. enterica serovar Hadar]	56.6	56.6	0.88	2e-13	25	ECG4999554.1	3.6e-30	119	0	0
DUF1870 family protein [Salmonella enterica subsp. enterica serovar Infantis]	57.8	57.8	0.88	1e-13	25	EEB7071406.1	3.6e-30	119	0	0
hypothetical protein EC06_20185 [Salmonella enterica subsp. enterica serovar Bareilly str. CFSAN000754]	56.6	56.6	0.88	2e-13	25	KFS46690.1	3.7e-30	118	0	0
DUF1870 family protein [Salmonella enterica]	56.6	56.6	0.88	2e-13	25	EAQ1856917.1	3.8e-30	119	0	0
YdiL family protein [Salmonella enterica]	56.6	56.6	0.88	2e-13	25	WP_000980458.1	3.8e-30	119	0	0
YdiL family protein [Salmonella enterica]	55.1	55.1	0.88	1e-12	24.11	WP_080220235.1	3.8e-30	119	0	0
DUF1870 family protein [Salmonella enterica]	57	57	0.88	2e-13	25	EAW4417555.1	3.9e-30	119	0	0
YdiL family protein [Salmonella enterica]	56.6	56.6	0.88	3e-13	25	EEI2800597.1	3.9e-30	119	0	0
YdiL family protein [Salmonella enterica]	57	57	0.88	2e-13	25	WP_077914049.1	3.9e-30	119	0	0
TPA: YdiL family protein [Salmonella enterica]	57.4	57.4	0.88	1e-13	25	HAF9716958.1	4e-30	119	0	0
DUF1870 family protein [Salmonella enterica]	56.6	56.6	0.88	2e-13	25	EAM3014399.1	4.1e-30	119	0	0
YdiL family protein [Salmonella enterica]	55.5	55.5	0.88	6e-13	24.11	WP_097360888.1	4.1e-30	119	0	0
DUF1870 family protein [Salmonella enterica]	55.8	55.8	0.88	5e-13	25	EBU3659382.1	4.3e-30	119	0	0
DUF1870 family protein [Salmonella enterica]	55.5	55.5	0.88	6e-13	25	EEM2034437.1	4.3e-30	119	0	0
DUF1870 family protein [Salmonella enterica subsp. enterica serovar Ramatgan]	56.2	56.2	0.88	3e-13	25	ECD1785265.1	4.4e-30	119	0	0
DUF1870 family protein [Salmonella enterica subsp. enterica serovar Bietri]	58.5	58.5	0.88	5e-14	25.89	ECF2409844.1	4.4e-30	119	0	0
YdiL family protein [Salmonella enterica subsp. enterica serovar Mississippi]	56.2	56.2	0.88	3e-13	25	EDX3113270.1	4.4e-30	119	0	0
YdiL family protein [Salmonella enterica]	56.2	56.2	0.88	3e-13	25.89	WP_097375317.1	4.4e-30	119	0	0
cytoplasmic protein [Salmonella enterica subsp. enterica serovar Javiana str. CFSAN001992]	56.6	56.6	0.88	2e-13	25	AGF81277.1	4.4e-30	118	0	0
DUF1870 domain-containing protein [Salmonella enterica]	57.4	57.4	0.88	1e-13	25	EBI9993451.1	4.5e-30	119	0	0
MULTISPECIES: YdiL family protein [Salmonella]	56.6	56.6	0.88	2e-13	25	WP_000980454.1	4.5e-30	119	0	0
YdiL family protein [Salmonella enterica subsp. enterica serovar Brazos]	57.4	57.4	0.88	1e-13	25.89	EDU3493660.1	4.6e-30	119	0	0
DUF1870 family protein [Salmonella enterica subsp. enterica serovar Amager]	57	57	0.88	2e-13	25	EEM8337512.1	4.7e-30	119	0	0
DUF1870 family protein [Escherichia coli]	65.5	65.5	0.89	9e-17	30.97	EFH7839955.1	4.8e-30	118	0	0
YdiL family protein [Escherichia sp. MOD1-EC6842]	63.9	63.9	0.88	4e-16	31.25	WP_105289766.1	4.8e-30	118	0	0
DUF1870 domain-containing protein [Salmonella enterica subsp. enterica]	57	57	0.88	2e-13	25	EAA5307511.1	5.1e-30	119	0	0
YdiL family protein [Salmonella enterica]	58.2	58.2	0.88	6e-14	25.89	WP_094891588.1	5.2e-30	119	0	0
MULTISPECIES: YdiL family protein [Escherichia]	63.9	63.9	0.88	3e-16	31.25	WP_000995296.1	5.3e-30	118	0	0
YdiL family protein [Escherichia coli]	64.3	64.3	0.89	3e-16	30.97	WP_032225512.1	5.5e-30	118	0	0
DUF1870 family protein [Salmonella enterica]	56.6	56.6	0.88	3e-13	25.89	EAO5735116.1	5.6e-30	119	0	0
YdiL family protein [Salmonella enterica]	55.8	55.8	0.88	5e-13	25	EDX0372585.1	5.6e-30	119	0	0
YdiL family protein [Salmonella enterica]	55.5	55.5	0.88	6e-13	25	WP_079968162.1	5.6e-30	119	0	0
hypothetical protein SEEA1592_04565 [Salmonella enterica subsp. enterica serovar Anatum str. ATCC BAA-1592]	56.6	56.6	0.88	3e-13	25	AHW13489.1	5.8e-30	118	0	0
MULTISPECIES: YdiL family protein [Salmonella]	56.6	56.6	0.88	3e-13	25	WP_000980455.1	5.9e-30	119	0	0
DUF1870 family protein [Salmonella enterica subsp. enterica]	58.5	58.5	0.87	5e-14	25.45	ECH8656754.1	6e-30	119	0	0
hypothetical protein LFZ45_05005 [Salmonella enterica subsp. enterica serovar Weslaco str. 247K]	55.5	55.5	0.88	6e-13	25	KSB72891.1	6e-30	118	0	0
YdiL family protein [Escherichia coli]	64.3	64.3	0.89	2e-16	30.97	WP_085460675.1	6.1e-30	118	0	0
YdiL family protein [Salmonella enterica]	55.8	55.8	0.88	5e-13	25	WP_077945691.1	6.2e-30	119	0	0
hypothetical protein B1R69_23610 [Salmonella enterica subsp. enterica serovar Weltevreden]	56.6	56.6	0.88	3e-13	25	PRT81728.1	6.3e-30	121	0	0
DUF1870 family protein [Salmonella enterica subsp. enterica]	55.8	55.8	0.88	5e-13	25	ECL7342609.1	6.3e-30	119	0	0
DUF1870 family protein [Salmonella enterica]	55.8	55.8	0.88	5e-13	25	EAA9318271.1	6.4e-30	119	0	0
YdiL family protein [Salmonella enterica subsp. enterica]	57	57	0.88	2e-13	25	EEA8023472.1	6.4e-30	119	0	0
hypothetical protein LFZ43_06970 [Salmonella enterica subsp. enterica serovar Wandsworth str. SA20092095]	56.6	56.6	0.88	2e-13	25	APZ69025.1	6.4e-30	118	0	0
YdiL family protein [Salmonella enterica]	56.6	56.6	0.88	3e-13	25	WP_001534769.1	6.5e-30	122	0	0
YdiL family protein [Salmonella enterica]	56.6	56.6	0.88	2e-13	25	WP_000980456.1	6.5e-30	119	0	0
YdiL family protein [Salmonella enterica subsp. enterica serovar Java]	57.4	57.4	0.88	1e-13	25	EDX6047716.1	6.6e-30	119	0	0
DUF1870 family protein [Salmonella enterica]	58.9	58.9	0.88	3e-14	25.89	EEG9644946.1	6.6e-30	119	0	0
DUF1870 family protein [Salmonella enterica]	55.8	55.8	0.88	5e-13	25	EBF7683818.1	6.8e-30	119	0	0
YdiL family protein [Salmonella enterica]	55.5	55.5	0.88	6e-13	25	WP_079945571.1	6.8e-30	119	0	0
DUF1870 domain-containing protein [Salmonella enterica subsp. enterica serovar Leeuwarden]	56.2	56.2	0.88	3e-13	25	EBX2839351.1	7e-30	119	0	0
hypothetical protein EATG_01132 [Escherichia coli H605]	64.3	64.3	0.89	3e-16	30.97	OSL50258.1	7.1e-30	123	0	0
DUF1870 family protein [Salmonella enterica subsp. enterica]	54.7	54.7	0.88	1e-12	25	EBG2801933.1	7.1e-30	119	0	0
hypothetical protein BTN67_08205 [Salmonella enterica subsp. enterica serovar Enteritidis]	55.5	55.5	0.88	8e-13	25	ATT30734.1	7.2e-30	118	0	0
YdiL family protein [Salmonella enterica]	55.5	55.5	0.88	7e-13	25	WP_077911757.1	7.3e-30	119	0	0
YdiL family protein [Salmonella enterica]	62.4	62.4	0.88	1e-15	26.79	WP_115267589.1	7.3e-30	119	0	0
TPA: YdiL family protein [Salmonella enterica subsp. enterica serovar Paratyphi B]	55.8	55.8	0.88	5e-13	25	HAE7148693.1	7.4e-30	119	0	0
YdiL family protein [Salmonella enterica subsp. enterica serovar Mbandaka]	56.6	56.6	0.88	2e-13	25	EDR3001729.1	7.5e-30	119	0	0
MULTISPECIES: YdiL family protein [Yersinia]	61.6	61.6	0.88	2e-15	31.25	WP_050098219.1	7.5e-30	118	0	0
YdiL family protein [Salmonella enterica]	56.2	56.2	0.88	3e-13	25	WP_001539891.1	7.6e-30	119	0	0
MULTISPECIES: YdiL family protein [unclassified Escherichia]	65.5	65.5	0.88	9e-17	32.14	WP_105280476.1	7.6e-30	118	0	0
DUF1870 family protein [Salmonella enterica]	56.6	56.6	0.88	2e-13	25	ECE5681858.1	7.7e-30	119	0	0
DUF1870 family protein [Salmonella enterica]	55.5	55.5	0.88	6e-13	25	EBQ7321792.1	7.8e-30	119	0	0
YdiL family protein [Salmonella enterica]	55.8	55.8	0.88	5e-13	24.11	WP_077945961.1	7.8e-30	119	0	0
DUF1870 family protein [Salmonella enterica subsp. enterica serovar Stanley]	53.5	53.5	0.88	3e-12	24.11	EBZ3102453.1	8e-30	119	0	0
YdiL family protein [Salmonella enterica subsp. enterica]	56.2	56.2	0.88	3e-13	25	EDQ9689777.1	8e-30	119	0	0
DUF1870 family protein [Pseudoalteromonas sp. SR45-4]	78.6	78.6	0.89	1e-21	37.72	WP_182678254.1	8.3e-30	149	0	0
DUF1870 family protein [Escherichia coli]	64.7	64.7	0.88	2e-16	31.25	WP_174576227.1	8.4e-30	118	0	0
DUF1870 domain-containing protein [Salmonella enterica subsp. enterica]	57.8	57.8	0.88	1e-13	25	EAA3715910.1	8.6e-30	119	0	0
YdiL family protein [Escherichia coli]	65.9	65.9	0.88	6e-17	31.25	EFA7448088.1	8.6e-30	118	0	0
DUF1870 family protein [Salmonella enterica]	53.5	53.5	0.88	3e-12	24.11	EAW0644843.1	8.7e-30	119	0	0
hypothetical protein CFSAN001075_07835 [Salmonella enterica subsp. enterica serovar Hartford str. CFSAN001075]	55.8	55.8	0.88	5e-13	25	ESJ78271.1	8.7e-30	118	0	0
DUF1870 family protein [Salmonella enterica subsp. enterica serovar Typhimurium]	55.1	55.1	0.88	8e-13	25	EBO5289392.1	8.8e-30	119	0	0
DUF1870 family protein [Salmonella enterica subsp. enterica serovar Enteritidis]	55.8	55.8	0.88	4e-13	25	EDE4817730.1	8.8e-30	119	0	0
YdiL family protein [Salmonella enterica]	55.5	55.5	0.88	7e-13	25	WP_106755436.1	8.8e-30	119	0	0
YdiL family protein [Salmonella enterica]	56.6	56.6	0.88	2e-13	25	EDW7802408.1	8.9e-30	119	0	0
YdiL family protein [Salmonella enterica]	55.8	55.8	0.88	5e-13	25	WP_000980453.1	8.9e-30	119	0	0
DUF1870 family protein [Salmonella enterica]	56.6	56.6	0.88	2e-13	25	EAS8457742.1	9e-30	119	0	0
DUF1870 family protein [Salmonella enterica]	59.3	59.3	0.88	2e-14	25.89	EBQ2711193.1	9e-30	119	0	0
TPA: DUF1870 domain-containing protein [Stenotrophomonas sp.]	87	87	0.93	3e-25	40.17	HBN53047.1	9e-30	115	0	0
DUF1870 family protein [Salmonella enterica]	55.5	55.5	0.88	6e-13	25	EDZ1740965.1	9.4e-30	119	0	0
YdiL family protein [Salmonella enterica]	55.1	55.1	0.88	8e-13	25	WP_001682355.1	9.4e-30	118	0	0
DUF1870 family protein [Salmonella enterica]	57	57	0.88	2e-13	25	MMJ79231.1	9.5e-30	119	0	0
MULTISPECIES: YdiL family protein [Salmonella]	55.5	55.5	0.88	8e-13	25	WP_000980451.1	9.6e-30	119	0	0
DUF1870 family protein [Salmonella enterica]	55.8	55.8	0.88	4e-13	25	WP_149404890.1	9.6e-30	119	0	0
YdiL family protein [Escherichia coli]	65.9	65.9	0.89	6e-17	31.86	QMM75564.1	9.6e-30	118	0	0
YdiL family protein [Salmonella enterica]	56.6	56.6	0.88	2e-13	25	WP_077947602.1	9.8e-30	119	0	0
DUF1870 family protein [Salmonella enterica subsp. enterica serovar Javiana]	56.6	56.6	0.88	3e-13	25	EBZ2724327.1	9.9e-30	119	0	0
YdiL family protein [Salmonella enterica subsp. enterica serovar Larochelle]	57.4	57.4	0.88	1e-13	25.89	EDQ3450520.1	9.9e-30	119	0	0
DUF1870 family protein [Salmonella enterica]	56.2	56.2	0.88	4e-13	25	ECG7507622.1	1e-29	119	0	0
DUF1870 family protein [Salmonella enterica subsp. enterica serovar Newport]	55.8	55.8	0.88	5e-13	25	ECO0849778.1	1e-29	119	0	0
YdiL family protein [Salmonella enterica]	55.5	55.5	0.88	8e-13	25	EFT8288645.1	1e-29	119	0	0
YdiL family protein [Salmonella enterica]	56.6	56.6	0.88	2e-13	25	EGC7192646.1	1e-29	119	0	0
YdiL family protein [Brenneria roseae]	65.5	65.5	0.89	8e-17	37.07	WP_136157396.1	1e-29	118	0	0
DUF1870 family protein [Escherichia sp. 93.0816]	66.6	66.6	0.89	3e-17	31.86	WP_176241131.1	1e-29	118	0	0
DUF1870 family protein [Salmonella enterica]	55.5	55.5	0.88	7e-13	25	EAW8868468.1	1.1e-29	119	0	0
DUF1870 family protein [Salmonella enterica]	60.8	60.8	0.88	5e-15	25.89	EAX8686396.1	1.1e-29	119	0	0
DUF1870 family protein [Salmonella enterica subsp. enterica]	55.8	55.8	0.88	4e-13	25	EBH3543345.1	1.1e-29	119	0	0
DUF1870 family protein [Salmonella enterica]	55.8	55.8	0.88	5e-13	25	ECP2792610.1	1.1e-29	119	0	0
DUF1870 domain-containing protein [Salmonella enterica subsp. enterica serovar Austin]	55.1	55.1	0.88	9e-13	25	EDH9620424.1	1.1e-29	119	0	0
YdiL family protein [Salmonella enterica]	56.6	56.6	0.88	3e-13	25	WP_078033143.1	1.1e-29	119	0	0
MULTISPECIES: YdiL family protein [Escherichia]	67.8	67.8	0.89	1e-17	31.86	WP_000995295.1	1.1e-29	118	0	0
DUF1870 family protein [Salmonella enterica]	56.2	56.2	0.88	3e-13	25	EAM1122876.1	1.2e-29	119	0	0
DUF1870 family protein [Salmonella enterica]	56.2	56.2	0.88	4e-13	25	EAP9250504.1	1.2e-29	119	0	0
DUF1870 family protein [Salmonella enterica]	55.8	55.8	0.88	6e-13	25	EAW5495429.1	1.2e-29	119	0	0
DUF1870 family protein [Salmonella enterica]	55.1	55.1	0.88	8e-13	24.11	EBH5837181.1	1.2e-29	119	0	0
DUF1870 family protein [Salmonella enterica]	56.6	56.6	0.88	2e-13	25	EBK7460492.1	1.2e-29	119	0	0
DUF1870 family protein [Salmonella enterica]	57	57	0.88	2e-13	25.89	EBU3815507.1	1.2e-29	119	0	0
DUF1870 family protein [Salmonella enterica]	55.8	55.8	0.88	5e-13	25	EDF9053263.1	1.2e-29	119	0	0
YdiL family protein [Salmonella enterica subsp. enterica]	55.5	55.5	0.88	6e-13	25	EDT1791035.1	1.2e-29	119	0	0
YdiL family protein [Salmonella enterica subsp. enterica]	56.2	56.2	0.88	3e-13	25	EEJ0026269.1	1.2e-29	119	0	0
YdiL family protein [Salmonella enterica]	55.1	55.1	0.88	9e-13	24.11	WP_077951076.1	1.2e-29	119	0	0
hypothetical protein STU288_03135 [Salmonella enterica subsp. enterica serovar Typhimurium str. U288]	55.1	55.1	0.88	9e-13	25	AGK08241.1	1.2e-29	118	0	0
MULTISPECIES: YdiL family protein [unclassified Escherichia]	67.8	67.8	0.89	1e-17	31.86	WP_105286851.1	1.2e-29	118	0	0
DUF1870 family protein [Salmonella enterica]	55.8	55.8	0.88	5e-13	25	EAM1624843.1	1.3e-29	119	0	0
DUF1870 family protein [Salmonella enterica]	56.6	56.6	0.88	3e-13	25	EBA1589674.1	1.3e-29	119	0	0
DUF1870 family protein [Salmonella enterica]	56.2	56.2	0.88	4e-13	25.89	EBM7159780.1	1.3e-29	119	0	0
DUF1870 domain-containing protein [Salmonella enterica subsp. enterica]	55.8	55.8	0.88	5e-13	25	ECE5871361.1	1.3e-29	119	0	0
DUF1870 family protein [Salmonella enterica subsp. enterica serovar Enteritidis]	55.1	55.1	0.88	9e-13	25	ECV7029764.1	1.3e-29	119	0	0
DUF1870 family protein [Salmonella enterica]	53.5	53.5	0.88	4e-12	24.11	EDG4565401.1	1.3e-29	119	0	0
YdiL family protein [Salmonella enterica subsp. enterica]	57	57	0.88	2e-13	25	EEH7506276.1	1.3e-29	119	0	0
MULTISPECIES: YdiL family protein [Salmonella]	55.1	55.1	0.88	8e-13	25	WP_000980452.1	1.3e-29	119	0	0
hypothetical protein SEEHRA23_06105 [Salmonella enterica subsp. enterica serovar Heidelberg str. SARA33]	55.1	55.1	0.88	1e-12	25	ERF93924.1	1.4e-29	133	0	0
DUF1870 family protein [Salmonella enterica]	55.1	55.1	0.88	8e-13	25	EAM9406848.1	1.4e-29	119	0	0
DUF1870 domain-containing protein [Salmonella enterica subsp. enterica serovar Typhimurium]	55.5	55.5	0.88	8e-13	25	EDM6428146.1	1.4e-29	119	0	0
YdiL family protein [Salmonella enterica subsp. enterica]	55.8	55.8	0.88	5e-13	25	EDV4607496.1	1.4e-29	119	0	0
YdiL family protein [Salmonella enterica subsp. enterica]	56.6	56.6	0.88	2e-13	25	EEJ1459856.1	1.4e-29	119	0	0
YdiL family protein [Escherichia coli]	64.7	64.7	0.88	2e-16	30.36	WP_095079566.1	1.4e-29	118	0	0
DUF1870 domain-containing protein [Salmonella enterica subsp. enterica]	56.6	56.6	0.88	3e-13	25	EAA3276491.1	1.5e-29	119	0	0
DUF1870 family protein [Salmonella enterica]	53.1	53.1	0.88	6e-12	24.11	EAT1637420.1	1.5e-29	119	0	0
DUF1870 family protein [Salmonella enterica subsp. enterica serovar Omuna]	56.6	56.6	0.88	2e-13	25	ECA8968935.1	1.5e-29	119	0	0
DUF1870 family protein [Salmonella enterica]	55.8	55.8	0.88	5e-13	25	ECD8773779.1	1.5e-29	119	0	0
DUF1870 family protein [Salmonella enterica subsp. enterica serovar Enteritidis]	55.1	55.1	0.88	8e-13	24.11	EDA2339947.1	1.5e-29	119	0	0
YdiL family protein [Salmonella enterica subsp. enterica]	55.5	55.5	0.88	7e-13	25	EDR3624466.1	1.5e-29	119	0	0
YdiL family protein [Salmonella enterica]	58.9	58.9	0.88	3e-14	25.89	WP_023237082.1	1.5e-29	119	0	0
YdiL family protein [Salmonella enterica]	55.8	55.8	0.88	4e-13	25	WP_085375768.1	1.5e-29	119	0	0
DUF1870 family protein [Escherichia coli]	63.5	63.5	0.88	5e-16	30.36	EFB8330379.1	1.5e-29	118	0	0
cytoplasmic protein [Salmonella enterica subsp. enterica serovar Braenderup str. CFSAN000756]	58.9	58.9	0.88	3e-14	25.89	ESJ84409.1	1.5e-29	118	0	0
YdiL family protein [Escherichia coli]	62.4	62.4	0.88	1e-15	30.36	WP_059321899.1	1.5e-29	118	0	0
DUF1870 family protein [Salmonella enterica]	55.8	55.8	0.88	4e-13	25	EBM5746516.1	1.6e-29	119	0	0
DUF1870 domain-containing protein [Salmonella enterica]	56.6	56.6	0.88	3e-13	25	EBN4539472.1	1.6e-29	119	0	0
DUF1870 domain-containing protein [Salmonella enterica subsp. enterica]	55.5	55.5	0.88	7e-13	25	ECG1252340.1	1.6e-29	119	0	0
DUF1870 domain-containing protein [Salmonella enterica subsp. enterica serovar Muenchen]	55.1	55.1	0.88	1e-12	24.11	EDI4658877.1	1.6e-29	119	0	0
DUF1870 domain-containing protein [Salmonella enterica]	56.6	56.6	0.88	2e-13	25	EDK4585586.1	1.6e-29	119	0	0
YdiL family protein [Escherichia coli]	62.8	62.8	0.88	1e-15	29.82	EFM2060262.1	1.6e-29	118	0	0
YdiL family protein [Biostraticola sp. BGMRC 2031]	64.3	64.3	0.89	2e-16	30.09	WP_136989926.1	1.6e-29	118	0	0
DUF1870 family protein [Salmonella enterica]	55.5	55.5	0.88	6e-13	25	EAU6668551.1	1.7e-29	119	0	0
DUF1870 family protein [Salmonella enterica]	54.3	54.3	0.88	2e-12	24.11	EBP1708645.1	1.7e-29	119	0	0
DUF1870 family protein [Salmonella enterica]	56.6	56.6	0.88	3e-13	25	EBQ6860297.1	1.7e-29	119	0	0
TPA: YdiL family protein [Salmonella enterica]	55.5	55.5	0.88	8e-13	25	HAF8449901.1	1.7e-29	119	0	0
YdiL family protein [Escherichia coli]	64.7	64.7	0.88	2e-16	30.7	QMD81363.1	1.7e-29	118	0	0
DUF1870 domain-containing protein [Salmonella enterica subsp. enterica]	55.1	55.1	0.88	1e-12	25	EAA6579015.1	1.8e-29	119	0	0
MULTISPECIES: YdiL family protein [Salmonella]	55.5	55.5	0.88	6e-13	25.89	WP_023893958.1	1.8e-29	119	0	0
hypothetical protein CFSAN001588_009670 [Salmonella enterica subsp. enterica serovar Cerro str. CFSAN001588]	55.5	55.5	0.88	6e-13	25.89	ALI15406.1	1.8e-29	118	0	0
YdiL family protein [Escherichia coli]	65.1	65.1	0.88	1e-16	31.25	EEQ7695136.1	1.8e-29	118	0	0
YdiL family protein [Escherichia coli]	63.2	63.2	0.88	7e-16	30.36	WP_126675426.1	1.8e-29	118	0	0
DUF1870 family protein [Salmonella enterica]	55.8	55.8	0.88	4e-13	25	EAZ7772597.1	1.9e-29	119	0	0
DUF1870 family protein [Salmonella enterica]	55.8	55.8	0.88	5e-13	25	EBC5721194.1	1.9e-29	119	0	0
DUF1870 family protein [Salmonella enterica]	55.1	55.1	0.88	8e-13	25	EBG3700972.1	1.9e-29	119	0	0
DUF1870 family protein [Salmonella enterica subsp. enterica serovar Heidelberg]	55.1	55.1	0.88	8e-13	25	EDF7630776.1	1.9e-29	119	0	0
YdiL family protein [Salmonella enterica]	55.1	55.1	0.88	8e-13	25	WP_077917360.1	1.9e-29	119	0	0
YdiL family protein [Salmonella enterica]	55.1	55.1	0.88	9e-13	25	WP_107238645.1	1.9e-29	119	0	0
hypothetical protein QS27_14885 [Salmonella enterica subsp. enterica] [Salmonella enterica subsp. enterica serovar Livingstone]	55.1	55.1	0.88	8e-13	25	KHQ03522.1	1.9e-29	118	0	0
DUF1870 family protein [Salmonella enterica]	55.5	55.5	0.88	6e-13	25	EAO1523365.1	2e-29	119	0	0
DUF1870 family protein [Salmonella enterica]	56.2	56.2	0.88	3e-13	25	ECQ3885887.1	2e-29	119	0	0
YdiL family protein [Salmonella enterica]	54.7	54.7	0.88	1e-12	25	WP_077917081.1	2e-29	119	0	0
YdiL family protein [Escherichia coli]	64.7	64.7	0.88	2e-16	31.25	WP_097367170.1	2e-29	118	0	0
DUF1870 domain-containing protein [Salmonella enterica subsp. enterica]	54.3	54.3	0.88	2e-12	24.11	EAA6583100.1	2.1e-29	119	0	0
DUF1870 family protein [Salmonella enterica subsp. enterica]	55.1	55.1	0.88	9e-13	25	ECO6367212.1	2.1e-29	119	0	0
DUF1870 family protein [Salmonella enterica subsp. enterica serovar Enteritidis]	54.7	54.7	0.88	1e-12	25	EDO4144873.1	2.1e-29	119	0	0
DUF1870 family protein [Salmonella enterica subsp. enterica serovar Durham]	55.5	55.5	0.88	7e-13	25	EBY1866510.1	2.2e-29	119	0	0
DUF1870 domain-containing protein [Salmonella enterica subsp. enterica serovar Typhimurium]	53.9	53.9	0.88	2e-12	24.11	EDM1819573.1	2.2e-29	119	0	0
YdiL family protein [Salmonella enterica subsp. enterica]	55.1	55.1	0.88	1e-12	25	EDW4610287.1	2.2e-29	119	0	0
YdiL family protein [Salmonella enterica]	55.5	55.5	0.88	7e-13	25	WP_093984187.1	2.2e-29	119	0	0
DUF1870 family protein [Escherichia coli]	62.8	62.8	0.88	1e-15	30.36	EFN4221488.1	2.2e-29	118	0	0
DUF1870 domain-containing protein [Salmonella enterica subsp. enterica serovar Rideau]	55.8	55.8	0.88	4e-13	25	EBQ8936204.1	2.3e-29	119	0	0
YdiL family protein [Salmonella enterica subsp. enterica]	55.1	55.1	0.88	8e-13	25	EDW4508199.1	2.3e-29	119	0	0
DUF1870 family protein [Salmonella enterica]	56.2	56.2	0.88	4e-13	25	WP_154023651.1	2.3e-29	119	0	0
DUF1870 family protein [Salmonella enterica subsp. enterica]	55.1	55.1	0.88	9e-13	25	EBG6828741.1	2.4e-29	119	0	0
DUF1870 domain-containing protein [Salmonella enterica subsp. enterica serovar Litchfield]	54.7	54.7	0.88	1e-12	25	EDH8650360.1	2.4e-29	119	0	0
DUF1870 family protein [Escherichia coli]	62.8	62.8	0.88	9e-16	30.36	EFF9398431.1	2.4e-29	118	0	0
YdiL family protein [Escherichia coli]	63.9	63.9	0.88	4e-16	30.36	WP_121844553.1	2.5e-29	118	0	0
YdiL family protein [Escherichia coli]	64.3	64.3	0.88	3e-16	31.25	WP_124035667.1	2.5e-29	118	0	0
DUF1870 family protein [Gilliamella apicola]	55.8	55.8	0.78	4e-13	29.59	WP_065605619.1	2.5e-29	98	0	0
DUF1870 family protein [Salmonella enterica subsp. enterica]	55.8	55.8	0.88	4e-13	25	EAA8321838.1	2.6e-29	119	0	0
YdiL family protein [Escherichia coli]	66.2	66.2	0.88	4e-17	32.14	EEY7723069.1	2.6e-29	118	0	0
MULTISPECIES: YdiL family protein [Escherichia]	66.6	66.6	0.89	3e-17	30.97	WP_016158180.1	2.6e-29	118	0	0
YdiL family protein [Escherichia coli]	65.9	65.9	0.88	7e-17	31.25	WP_065227010.1	2.6e-29	118	0	0
YdiL family protein [Escherichia coli]	64.3	64.3	0.88	3e-16	30.36	WP_115264478.1	2.6e-29	118	0	0
DUF1870 family protein [Salmonella enterica]	54.3	54.3	0.88	2e-12	25	EBH5435047.1	2.7e-29	119	0	0
DUF1870 family protein [Salmonella enterica]	54.3	54.3	0.88	2e-12	25	ECY7344340.1	2.7e-29	119	0	0
YdiL family protein [Escherichia coli]	64.3	64.3	0.88	2e-16	30.36	WP_096944230.1	2.7e-29	118	0	0
DUF1870 family protein [Salmonella enterica]	55.1	55.1	0.88	9e-13	25	EAM6061349.1	2.8e-29	119	0	0
DUF1870 family protein [Salmonella enterica]	52.8	52.8	0.88	6e-12	24.11	EAO9522733.1	2.8e-29	119	0	0
YdiL family protein [Salmonella enterica]	55.5	55.5	0.88	7e-13	25	EDV2152317.1	2.8e-29	119	0	0
YdiL family protein [Salmonella enterica]	55.5	55.5	0.88	6e-13	25	EFT8694073.1	2.8e-29	119	0	0
MULTISPECIES: YdiL family protein [Enterobacteriaceae]	62.4	62.4	0.88	1e-15	30.36	WP_001308680.1	2.8e-29	118	0	0
YdiL family protein [Escherichia coli]	64.3	64.3	0.88	2e-16	31.25	WP_063115828.1	2.9e-29	118	0	0
MULTISPECIES: YdiL family protein [Escherichia]	63.9	63.9	0.88	3e-16	30.36	WP_105276973.1	2.9e-29	118	0	0
YdiL family protein [Escherichia coli]	64.3	64.3	0.88	3e-16	30.36	WP_126698871.1	2.9e-29	118	0	0
DUF1870 family protein [Salmonella enterica]	55.8	55.8	0.88	5e-13	25	EAU8270662.1	3e-29	119	0	0
DUF1870 family protein [Salmonella enterica]	57	57	0.88	2e-13	25	ECZ0950567.1	3e-29	119	0	0
TPA: YdiL family protein [Salmonella enterica]	54.7	54.7	0.88	1e-12	25	HAF2402702.1	3e-29	119	0	0
YdiL family protein [Escherichia albertii]	62.4	62.4	0.88	1e-15	29.82	WP_010341307.1	3e-29	118	0	0
YdiL family protein [Salmonella enterica]	55.8	55.8	0.88	5e-13	25	EEI4428436.1	3.1e-29	119	0	0
YdiL family protein [Escherichia coli]	64.7	64.7	0.88	2e-16	30.36	EFF5040407.1	3.1e-29	118	0	0
hypothetical protein AEV70_04360 [Salmonella enterica subsp. enterica serovar Kentucky]	54.7	54.7	0.88	1e-12	25	KNP42664.1	3.1e-29	118	0	0
YdiL family protein [Escherichia coli]	63.2	63.2	0.88	7e-16	30.36	WP_089723490.1	3.1e-29	118	0	0
YdiL family protein [Salmonella enterica]	53.5	53.5	0.88	4e-12	24.11	EFP1839433.1	3.2e-29	119	0	0
YdiL family protein [Salmonella enterica]	54.7	54.7	0.88	1e-12	25	WP_077943915.1	3.2e-29	119	0	0
DUF1870 family protein [Salmonella enterica subsp. enterica serovar Stanley]	55.1	55.1	0.88	8e-13	25	ECD4035778.1	3.3e-29	119	0	0
DUF1870 family protein [Salmonella enterica subsp. salamae]	58.2	58.2	0.88	6e-14	25.89	ECG8588959.1	3.4e-29	118	0	0
YdiL family protein [Escherichia coli]	66.6	66.6	0.88	3e-17	31.25	WP_032303144.1	3.4e-29	118	0	0
YdiL family protein [Escherichia coli]	63.9	63.9	0.88	4e-16	30.36	EEQ3600534.1	3.5e-29	118	0	0
YdiL family protein [Escherichia coli]	64.7	64.7	0.88	2e-16	31.25	WP_001573449.1	3.5e-29	118	0	0
YdiL family protein [Escherichia coli]	63.5	63.5	0.88	5e-16	30.36	WP_054496104.1	3.5e-29	118	0	0
DUF1870 family protein [Salmonella enterica]	55.8	55.8	0.88	5e-13	25	ECR1282923.1	3.6e-29	119	0	0
YdiL family protein [Escherichia coli]	63.5	63.5	0.88	6e-16	30.36	EFI6273126.1	3.6e-29	118	0	0
DUF1870 family protein [Salmonella enterica]	53.9	53.9	0.88	3e-12	25	EAZ8053010.1	3.7e-29	119	0	0
YdiL family protein [Salmonella enterica]	55.8	55.8	0.88	5e-13	25	WP_080171498.1	3.7e-29	119	0	0
YdiL family protein [Escherichia coli]	63.5	63.5	0.88	5e-16	30.36	EEW8938845.1	3.7e-29	118	0	0
YdiL family protein [Escherichia coli]	63.9	63.9	0.88	4e-16	30.36	WP_089575420.1	3.7e-29	118	0	0
YdiL family protein [Escherichia coli]	64.3	64.3	0.88	2e-16	30.36	WP_134872287.1	3.7e-29	118	0	0
YdiL family protein [Escherichia albertii]	62	62	0.88	2e-15	29.82	WP_059220079.1	3.8e-29	118	0	0
DUF1870 family protein [Escherichia coli]	63.5	63.5	0.88	5e-16	30.36	EFA4875870.1	3.9e-29	118	0	0
YdiL family protein [Escherichia albertii]	62.4	62.4	0.88	1e-15	30.7	WP_059224420.1	3.9e-29	118	0	0
YdiL family protein [Escherichia coli]	62.4	62.4	0.88	2e-15	30.63	WP_112066629.1	3.9e-29	118	0	0
YdiL family protein [Escherichia coli]	61.6	61.6	0.88	2e-15	29.46	WP_126680564.1	3.9e-29	118	0	0
MULTISPECIES: YdiL family protein [Escherichia]	63.9	63.9	0.88	3e-16	30.36	WP_088541852.1	4e-29	118	0	0
YdiL family protein [Salmonella enterica]	53.9	53.9	0.88	3e-12	24.11	WP_080232154.1	4.1e-29	119	0	0
DUF1870 family protein [Escherichia coli]	62.4	62.4	0.88	1e-15	30.36	EEW2075665.1	4.1e-29	118	0	0
YdiL family protein [Escherichia coli]	63.5	63.5	0.88	6e-16	30.36	WP_033554237.1	4.1e-29	118	0	0
YdiL family protein [Escherichia coli]	62	62	0.88	2e-15	30.36	WP_124835239.1	4.1e-29	118	0	0
DUF1870 family protein [Salmonella enterica subsp. enterica serovar Give]	52.4	52.4	0.88	1e-11	24.11	EBS0248295.1	4.2e-29	119	0	0
YdiL family protein [Salmonella enterica]	55.5	55.5	0.88	8e-13	25	WP_109187462.1	4.2e-29	119	0	0
YdiL family protein [Escherichia coli]	63.9	63.9	0.88	4e-16	30.36	WP_137520373.1	4.2e-29	118	0	0
DUF1870 family protein [Salmonella enterica subsp. enterica]	53.5	53.5	0.88	4e-12	24.11	EBF9805539.1	4.3e-29	119	0	0
DUF1870 family protein [Salmonella enterica subsp. enterica serovar Newport]	55.5	55.5	0.88	6e-13	25	ECO1348178.1	4.3e-29	119	0	0
YdiL family protein [Escherichia coli]	63.2	63.2	0.88	8e-16	30.36	EFJ3358101.1	4.3e-29	118	0	0
TPA: YdiL family protein [Salmonella enterica]	55.5	55.5	0.88	8e-13	25	HAG5508107.1	4.4e-29	119	0	0
YdiL family protein [Escherichia coli]	64.7	64.7	0.88	2e-16	31.25	WP_128430156.1	4.4e-29	118	0	0
YdiL family protein [Escherichia coli]	63.5	63.5	0.88	5e-16	30.36	EFK6609642.1	4.5e-29	118	0	0
YdiL family protein [Escherichia coli]	62.4	62.4	0.88	1e-15	30.36	WP_096987335.1	4.5e-29	118	0	0
DUF1870 family protein [Salmonella enterica subsp. enterica serovar Anatum]	55.8	55.8	0.88	5e-13	25	EBW5994875.1	4.6e-29	119	0	0
YdiL family protein [Escherichia albertii]	62	62	0.88	2e-15	29.82	WP_105197973.1	4.6e-29	118	0	0
YdiL family protein [Escherichia coli]	62.8	62.8	0.88	1e-15	30.36	WP_025491839.1	4.8e-29	118	0	0
DUF1870 family protein [Salmonella enterica]	54.3	54.3	0.88	2e-12	25	EBA9806579.1	4.9e-29	119	0	0
YdiL family protein [Salmonella enterica]	54.7	54.7	0.88	1e-12	25	WP_079827951.1	4.9e-29	119	0	0
DUF1870 family protein [Vibrio cholerae]	92.8	92.8	0.91	2e-27	42.98	WP_185841004.1	4.9e-29	119	0	0
YdiL family protein [Escherichia coli]	62.4	62.4	0.88	1e-15	29.46	EET3365035.1	4.9e-29	118	0	0
DUF1870 family protein [Escherichia coli]	62	62	0.88	2e-15	29.46	EFF9485266.1	4.9e-29	118	0	0
YdiL family protein [Escherichia coli]	63.5	63.5	0.88	5e-16	30.36	WP_069067620.1	4.9e-29	118	0	0
YdiL family protein [Brenneria sp. CFCC 11842]	62	62	0.89	2e-15	30.09	WP_136167593.1	4.9e-29	118	0	0
DUF1870 domain-containing protein [Salmonella enterica]	52.4	52.4	0.88	9e-12	24.11	EBN2280280.1	5e-29	119	0	0
TPA: YdiL family protein [Escherichia coli]	62.8	62.8	0.88	1e-15	30.36	HAL2932720.1	5e-29	118	0	0
YdiL family protein [Escherichia sp. B1147]	63.2	63.2	0.88	7e-16	29.82	WP_064530069.1	5e-29	118	0	0
MULTISPECIES: YdiL family protein [unclassified Escherichia]	59.7	59.7	0.88	1e-14	28.95	WP_130237116.1	5e-29	118	0	0
DUF1870 domain-containing protein [Salmonella enterica subsp. enterica serovar Adelaide]	53.9	53.9	0.88	2e-12	25	EBU6735187.1	5.1e-29	119	0	0
TPA: YdiL family protein [Salmonella enterica]	53.1	53.1	0.88	4e-12	25	HAK3106368.1	5.1e-29	119	0	0
YdiL family protein [Escherichia coli]	64.7	64.7	0.88	2e-16	30.36	WP_127447172.1	5.1e-29	118	0	0
DUF1870 family protein [Escherichia coli]	64.3	64.3	0.88	2e-16	30.36	WP_170969351.1	5.1e-29	118	0	0
DUF1870 family protein [Salmonella enterica subsp. enterica serovar Enteritidis]	52.8	52.8	0.88	7e-12	24.11	EDH5370753.1	5.2e-29	119	0	0
YdiL family protein [Salmonella enterica subsp. enterica]	55.5	55.5	0.88	6e-13	25	EEB9694478.1	5.2e-29	119	0	0
YdiL family protein [Salmonella enterica subsp. enterica serovar Java]	54.7	54.7	0.88	1e-12	24.11	EEJ3071634.1	5.2e-29	119	0	0
TPA: YdiL family protein [Escherichia coli O25b:H4-ST131]	63.5	63.5	0.88	4e-16	30.36	HAI1593312.1	5.2e-29	118	0	0
MULTISPECIES: YdiL family protein [Enterobacteriaceae]	63.2	63.2	0.88	7e-16	30.36	WP_001295404.1	5.2e-29	118	0	0
DUF1870 family protein [Escherichia albertii]	61.6	61.6	0.88	2e-15	29.82	WP_149508118.1	5.2e-29	118	0	0
YdiL family protein [Escherichia coli]	62	62	0.88	2e-15	29.46	EEU9756547.1	5.3e-29	118	0	0
MULTISPECIES: YdiL family protein [Escherichia]	61.2	61.2	0.88	4e-15	29.82	WP_010699824.1	5.3e-29	118	0	0
YdiL family protein [Escherichia coli]	63.5	63.5	0.88	5e-16	30.36	WP_076795687.1	5.3e-29	118	0	0
DUF1870 family protein [Escherichia coli]	63.2	63.2	0.88	8e-16	30.36	WP_160449803.1	5.3e-29	118	0	0
YdiL family protein [Serratia fonticola]	62.4	62.4	0.88	1e-15	31.53	WP_037411538.1	5.4e-29	118	0	0
YdiL family protein [Escherichia coli]	63.9	63.9	0.88	4e-16	30.36	WP_112930545.1	5.4e-29	118	0	0
DUF1870 family protein [Salmonella enterica]	54.7	54.7	0.88	1e-12	25	EAU3093251.1	5.5e-29	119	0	0
YdiL family protein [Escherichia coli]	65.5	65.5	0.88	1e-16	30.36	EEU2371395.1	5.5e-29	118	0	0
DUF1870 domain-containing protein [Salmonella enterica subsp. enterica serovar Livingstone]	54.3	54.3	0.88	2e-12	25	EBX7825439.1	5.6e-29	119	0	0
YdiL family protein [Escherichia coli]	63.9	63.9	0.88	4e-16	30.36	EFC9937132.1	5.6e-29	118	0	0
MULTISPECIES: YdiL family protein [Enterobacteriaceae]	63.5	63.5	0.88	5e-16	30.36	WP_001299124.1	5.6e-29	118	0	0
DUF1870 family protein [Escherichia coli]	63.9	63.9	0.88	4e-16	30.36	WP_174490483.1	5.6e-29	118	0	0
DUF1870 domain-containing protein [Salmonella enterica]	52.4	52.4	0.88	9e-12	24.11	EAS2635015.1	5.7e-29	119	0	0
YdiL family protein [Escherichia coli]	63.9	63.9	0.88	3e-16	30.36	EEQ8252860.1	5.7e-29	118	0	0
YdiL family protein [Escherichia coli]	63.2	63.2	0.88	8e-16	30.36	EFL8569916.1	5.8e-29	118	0	0
YdiL family protein [Escherichia coli]	65.5	65.5	0.88	8e-17	30.36	WP_012602304.1	5.8e-29	118	0	0
YdiL family protein [Escherichia albertii]	61.2	61.2	0.88	4e-15	29.82	WP_059215115.1	5.9e-29	118	0	0
YdiL family protein [Escherichia coli]	63.9	63.9	0.88	3e-16	30.36	WP_109548652.1	5.9e-29	118	0	0
YdiL family protein [Escherichia coli]	63.9	63.9	0.88	4e-16	30.36	EEY8771336.1	6e-29	118	0	0
YdiL family protein [Escherichia coli]	63.5	63.5	0.88	4e-16	30.36	WP_053900488.1	6e-29	118	0	0
YdiL family protein [Escherichia coli]	62.4	62.4	0.88	1e-15	30.36	WP_097290023.1	6e-29	118	0	0
YdiL family protein [Escherichia albertii]	62	62	0.88	2e-15	29.82	WP_113649931.1	6e-29	118	0	0
DUF1870 family protein [Salmonella enterica]	55.1	55.1	0.88	8e-13	25	EBD5391054.1	6.1e-29	119	0	0
YdiL family protein [Escherichia coli]	63.9	63.9	0.88	4e-16	30.36	WP_066018991.1	6.1e-29	118	0	0
YdiL family protein [Escherichia coli]	63.5	63.5	0.88	6e-16	30.36	WP_096988542.1	6.2e-29	118	0	0
DUF1870 family protein [Salmonella enterica]	55.5	55.5	0.88	6e-13	25	EAY7826751.1	6.3e-29	119	0	0
YdiL family protein [Escherichia coli]	63.9	63.9	0.88	3e-16	30.36	WP_096322257.1	6.3e-29	118	0	0
YdiL family protein [Escherichia coli]	63.5	63.5	0.88	5e-16	30.36	WP_112867857.1	6.3e-29	118	0	0
DUF1870 family protein [Escherichia coli]	62	62	0.88	2e-15	30.36	EFN7497639.1	6.4e-29	118	0	0
YdiL family protein [Escherichia sp. E4742]	62.8	62.8	0.88	9e-16	30.36	WP_135522346.1	6.5e-29	118	0	0
YdiL family protein [Escherichia coli]	63.9	63.9	0.88	4e-16	30.36	WP_001296105.1	6.6e-29	118	0	0
YdiL family protein [Escherichia coli]	63.2	63.2	0.88	7e-16	30.36	WP_047402919.1	6.6e-29	118	0	0
DUF1870 family protein [Escherichia coli]	64.7	64.7	0.88	2e-16	30.36	WP_175286535.1	6.6e-29	118	0	0
YdiL family protein [Escherichia coli]	64.3	64.3	0.88	3e-16	30.36	MBB2376675.1	6.7e-29	118	0	0
YdiL family protein [Escherichia coli]	62.8	62.8	0.88	9e-16	30.36	WP_001469172.1	6.7e-29	118	0	0
DUF1870 family protein [Escherichia coli]	60.5	60.5	0.88	8e-15	29.46	WP_149842841.1	6.7e-29	118	0	0
TPA: DUF1870 family protein [Salmonella enterica]	54.3	54.3	0.88	2e-12	25	HAD9658263.1	6.8e-29	119	0	0
YdiL family protein [Escherichia coli]	63.9	63.9	0.88	3e-16	30.36	WP_001367829.1	6.8e-29	118	0	0
YdiL family protein [Escherichia coli]	63.9	63.9	0.88	3e-16	30.36	WP_032207894.1	6.8e-29	118	0	0
YdiL family protein [Escherichia coli]	62.8	62.8	0.88	1e-15	30.36	WP_097501998.1	6.8e-29	118	0	0
YdiL family protein [Escherichia coli]	63.2	63.2	0.88	7e-16	30.36	WP_057080848.1	6.9e-29	118	0	0
YdiL family protein [Escherichia coli]	64.3	64.3	0.88	2e-16	30.36	WP_096837841.1	6.9e-29	118	0	0
DUF1870 family protein [Salmonella enterica]	55.5	55.5	0.88	6e-13	25	EAO9938824.1	7e-29	119	0	0
DUF1870 family protein [Escherichia coli]	63.2	63.2	0.88	7e-16	30.36	WP_180410451.1	7.1e-29	118	0	0
DUF1870 family protein [Salmonella enterica]	54.3	54.3	0.88	2e-12	27.83	EBI0544938.1	7.2e-29	119	0	0
YdiL family protein [Escherichia coli]	63.5	63.5	0.88	5e-16	30.36	EEC9107629.1	7.2e-29	118	0	0
YdiL family protein [Escherichia coli]	63.2	63.2	0.88	7e-16	30.36	WP_062876117.1	7.3e-29	118	0	0
YdiL family protein [Escherichia coli]	62.4	62.4	0.88	1e-15	30.36	WP_108118719.1	7.3e-29	118	0	0
YdiL family protein [Escherichia coli]	64.7	64.7	0.88	2e-16	30.36	WP_001409970.1	7.4e-29	118	0	0
YdiL family protein [Escherichia coli]	63.2	63.2	0.88	7e-16	30.36	WP_097512868.1	7.4e-29	118	0	0
DUF1870 family protein [Escherichia coli]	63.5	63.5	0.88	6e-16	30.36	EFF9604119.1	7.5e-29	118	0	0
YdiL family protein [Escherichia coli]	63.2	63.2	0.88	7e-16	30.36	MBB8025591.1	7.5e-29	118	0	0
YdiL family protein [Escherichia coli]	63.9	63.9	0.88	4e-16	30.36	EFB4380587.1	7.6e-29	118	0	0
YdiL family protein [Escherichia albertii]	60.8	60.8	0.88	6e-15	28.95	WP_059218829.1	7.7e-29	118	0	0
YdiL family protein [Escherichia coli]	65.1	65.1	0.88	1e-16	31.25	EER5445361.1	7.8e-29	118	0	0
YdiL family protein [Escherichia coli]	60.5	60.5	0.88	8e-15	29.46	EFC3040701.1	7.8e-29	118	0	0
DUF1870 family protein [Escherichia coli]	63.2	63.2	0.88	7e-16	29.46	EFH5602156.1	7.8e-29	118	0	0
TPA: YdiL family protein [Escherichia coli]	63.5	63.5	0.88	5e-16	30.36	HAI0142645.1	7.8e-29	118	0	0
YdiL family protein [Escherichia coli]	61.6	61.6	0.88	2e-15	29.46	WP_061352923.1	7.8e-29	118	0	0
YdiL family protein [Escherichia coli]	64.3	64.3	0.88	3e-16	31.25	WP_113394657.1	7.8e-29	118	0	0
DUF1870 family protein [Escherichia coli]	63.2	63.2	0.88	8e-16	30.36	EEV5736637.1	7.9e-29	118	0	0
YdiL family protein [Escherichia coli]	63.5	63.5	0.88	6e-16	30.36	WP_032182823.1	8e-29	118	0	0
YdiL family protein [Escherichia coli]	63.5	63.5	0.88	5e-16	30.36	WP_062865145.1	8.1e-29	118	0	0
YdiL family protein [Escherichia coli]	65.1	65.1	0.88	1e-16	31.25	WP_137508564.1	8.1e-29	118	0	0
YdiL family protein [Escherichia albertii]	61.6	61.6	0.88	3e-15	29.82	WP_125059359.1	8.2e-29	118	0	0
hypothetical protein EAKF1_ch4363c [Escherichia albertii KF1]	61.2	61.2	0.88	5e-15	29.82	AHE62174.1	8.3e-29	133	0	0
YdiL family protein [Escherichia coli]	63.2	63.2	0.88	6e-16	30.36	EFI8322301.1	8.3e-29	118	0	0
YdiL family protein [Escherichia coli]	63.9	63.9	0.88	4e-16	30.36	MBB9271700.1	8.3e-29	118	0	0
MULTISPECIES: YdiL family protein [Proteobacteria]	63.2	63.2	0.88	7e-16	30.36	WP_001310864.1	8.3e-29	118	0	0
YdiL family protein [Escherichia coli]	63.5	63.5	0.88	5e-16	30.36	WP_039021245.1	8.3e-29	118	0	0
YdiL family protein [Escherichia coli]	63.2	63.2	0.88	6e-16	30.36	WP_047081084.1	8.3e-29	118	0	0
YdiL family protein [Escherichia coli]	63.9	63.9	0.88	3e-16	30.36	WP_096321350.1	8.3e-29	118	0	0
DUF1870 family protein [Escherichia coli]	63.9	63.9	0.88	3e-16	30.36	WP_161402518.1	8.3e-29	118	0	0
YdiL family protein [Escherichia coli]	61.2	61.2	0.88	4e-15	30.36	WP_001520615.1	8.4e-29	118	0	0
YdiL family protein [Escherichia coli]	63.5	63.5	0.88	4e-16	30.36	WP_106904227.1	8.4e-29	118	0	0
YdiL family protein [Escherichia coli]	63.5	63.5	0.88	4e-16	30.36	WP_118393906.1	8.4e-29	118	0	0
DUF1870 family protein [Escherichia coli]	62.8	62.8	0.88	9e-16	30.36	EEW6006171.1	8.6e-29	118	0	0
YdiL family protein [Escherichia coli]	63.5	63.5	0.88	5e-16	30.36	WP_097438873.1	8.6e-29	118	0	0
YdiL family protein [Escherichia coli]	65.9	65.9	0.88	7e-17	30.36	EFJ7466156.1	8.7e-29	118	0	0
TPA: DUF1870 family protein [Escherichia coli]	63.2	63.2	0.88	6e-16	30.36	HAJ3085181.1	8.7e-29	118	0	0
YdiL family protein [Escherichia coli]	63.9	63.9	0.88	4e-16	30.36	WP_112043295.1	8.7e-29	118	0	0
ydiL [Escherichia coli O25b:H4]	63.9	63.9	0.88	5e-16	30.36	ANK01640.1	8.8e-29	127	0	0
DUF1870 family protein [Salmonella enterica subsp. enterica]	53.9	53.9	0.88	3e-12	25	ECD0352543.1	8.9e-29	119	0	0
TPA: YdiL family protein [Escherichia coli]	63.5	63.5	0.88	4e-16	30.36	HAI8130662.1	8.9e-29	118	0	0
YdiL family protein [Escherichia coli]	63.2	63.2	0.88	7e-16	30.36	WP_060616589.1	9.1e-29	118	0	0
MULTISPECIES: YdiL family protein [unclassified Escherichia]	63.5	63.5	0.88	6e-16	29.82	WP_130218933.1	9.1e-29	118	0	0
YdiL family protein [Escherichia coli]	63.2	63.2	0.88	7e-16	30.36	EEC7216765.1	9.2e-29	118	0	0
YdiL family protein [Escherichia coli]	62.8	62.8	0.88	1e-15	29.46	WP_074557344.1	9.3e-29	118	0	0
YdiL family protein [Escherichia coli]	63.5	63.5	0.88	5e-16	30.36	WP_135563171.1	9.3e-29	118	0	0
YdiL family protein [Escherichia coli]	63.5	63.5	0.89	5e-16	30.09	WP_089565625.1	9.4e-29	118	0	0
YdiL family protein [Escherichia coli]	62	62	0.88	2e-15	29.46	WP_134873776.1	9.4e-29	118	0	0
DUF1870 family protein [Escherichia coli]	64.3	64.3	0.88	3e-16	31.25	EFB7640457.1	9.5e-29	118	0	0
YdiL family protein [Escherichia coli]	63.9	63.9	0.88	4e-16	30.36	WP_021528221.1	9.5e-29	118	0	0
YdiL family protein [Escherichia coli]	63.2	63.2	0.88	6e-16	30.36	WP_111732481.1	9.5e-29	118	0	0
DUF1870 family protein [Salmonella enterica subsp. enterica serovar Richmond]	52.8	52.8	0.88	7e-12	24.11	ECD7156409.1	9.6e-29	119	0	0
YdiL family protein [Escherichia coli]	61.6	61.6	0.88	3e-15	29.46	EFF2206500.1	9.6e-29	118	0	0
YdiL family protein [Shigella flexneri]	63.9	63.9	0.88	4e-16	30.36	WP_134797562.1	9.6e-29	118	0	0
DUF1870 family protein [Escherichia coli]	62.8	62.8	0.88	9e-16	30.36	WP_182123401.1	9.6e-29	118	0	0
YdiL family protein [Escherichia coli]	63.2	63.2	0.88	6e-16	30.36	EEZ4895273.1	9.7e-29	118	0	0
YdiL family protein [Escherichia coli]	63.9	63.9	0.88	4e-16	30.36	WP_062882142.1	9.8e-29	118	0	0
YdiL family protein [Escherichia coli]	62.8	62.8	0.88	1e-15	30.36	WP_089564417.1	9.8e-29	118	0	0
YdiL family protein [Escherichia coli]	64.3	64.3	0.88	2e-16	30.36	EFF1982519.1	9.9e-29	118	0	0
DUF1870 family protein [Salmonella enterica]	54.3	54.3	0.88	2e-12	25	EAN6185322.1	1e-28	119	0	0
DUF1870 family protein [Salmonella enterica]	54.3	54.3	0.88	2e-12	25	EAO1715820.1	1e-28	119	0	0
DUF1870 family protein [Escherichia coli]	63.2	63.2	0.88	7e-16	30.36	EEW3669244.1	1e-28	118	0	0
YdiL family protein [Escherichia coli]	63.9	63.9	0.88	3e-16	30.36	EFD8937881.1	1e-28	118	0	0
YdiL family protein [Escherichia coli]	65.5	65.5	0.88	1e-16	31.25	EFK4980260.1	1e-28	118	0	0
YdiL family protein [Escherichia coli]	65.1	65.1	0.88	1e-16	31.25	WP_001302072.1	1e-28	118	0	0
YdiL family protein [Escherichia coli]	64.3	64.3	0.88	3e-16	30.36	WP_016239255.1	1e-28	118	0	0
YdiL family protein [Serratia sp. 3ACOL1]	61.6	61.6	0.88	2e-15	31.53	WP_121608875.1	1e-28	118	0	0
YdiL family protein [Escherichia coli]	63.9	63.9	0.88	4e-16	30.36	WP_126728300.1	1e-28	118	0	0
DUF1870 family protein [Escherichia coli]	63.9	63.9	0.88	4e-16	30.36	WP_152639108.1	1e-28	118	0	0
ydiL protein [Escherichia coli B088]	63.2	63.2	0.88	7e-16	30.36	EFE62321.1	1.1e-28	127	0	0
DUF1870 family protein [Salmonella enterica]	53.9	53.9	0.85	3e-12	25	ECE2151338.1	1.1e-28	119	0	0
YdiL family protein [Salmonella enterica]	54.7	54.7	0.88	1e-12	27.43	EEL3480426.1	1.1e-28	119	0	0
YdiL family protein [Escherichia coli]	62	62	0.88	2e-15	29.46	EES0774037.1	1.1e-28	118	0	0
YdiL family protein [Escherichia coli]	65.1	65.1	0.88	1e-16	31.25	EEZ3222699.1	1.1e-28	118	0	0
YdiL family protein [Escherichia coli]	63.5	63.5	0.88	5e-16	30.36	EFC5160242.1	1.1e-28	118	0	0
YdiL family protein [Escherichia coli]	61.6	61.6	0.88	3e-15	29.46	EFE1381605.1	1.1e-28	118	0	0
YdiL family protein [Escherichia coli]	63.2	63.2	0.88	6e-16	30.36	WP_001299573.1	1.1e-28	118	0	0
YdiL family protein [Escherichia coli]	61.6	61.6	0.88	3e-15	29.46	WP_021534298.1	1.1e-28	118	0	0
YdiL family protein [Escherichia coli]	64.3	64.3	0.88	2e-16	30.36	WP_089537417.1	1.1e-28	118	0	0
YdiL family protein [Escherichia coli]	62.4	62.4	0.88	1e-15	30.36	WP_113264407.1	1.1e-28	118	0	0
YdiL family protein [Escherichia coli]	63.5	63.5	0.88	4e-16	30.36	WP_115738538.1	1.1e-28	118	0	0
DUF1870 family protein [Escherichia coli]	61.6	61.6	0.87	2e-15	30	WP_160537821.1	1.1e-28	118	0	0
DUF1870 family protein [Escherichia coli]	63.5	63.5	0.88	5e-16	30.36	WP_163382216.1	1.1e-28	118	0	0
DUF1870 family protein [Escherichia coli]	63.5	63.5	0.88	5e-16	30.36	WP_163435308.1	1.1e-28	118	0	0
DUF1870 domain-containing protein [Salmonella enterica subsp. enterica serovar Stourbridge]	50.8	50.8	0.88	4e-11	24.11	EBV2735105.1	1.2e-28	119	0	0
YdiL family protein [Escherichia coli O144]	63.2	63.2	0.88	8e-16	30.36	EFA4046555.1	1.2e-28	118	0	0
DUF1870 domain-containing protein [Escherichia coli]	62.8	62.8	0.88	9e-16	29.46	EFH9184150.1	1.2e-28	118	0	0
YdiL family protein [Escherichia coli]	62.8	62.8	0.88	1e-15	30.36	EFI1521419.1	1.2e-28	118	0	0
YdiL family protein [Escherichia coli]	63.2	63.2	0.88	8e-16	30.36	EFK7972500.1	1.2e-28	118	0	0
TPA: YdiL family protein [Escherichia coli]	64.7	64.7	0.88	2e-16	30.36	HAH1253845.1	1.2e-28	118	0	0
TPA: YdiL family protein [Escherichia coli]	63.5	63.5	0.88	5e-16	30.36	HAL9132374.1	1.2e-28	118	0	0
YdiL family protein [Escherichia coli]	61.6	61.6	0.88	3e-15	30.36	WP_001653148.1	1.2e-28	118	0	0
MULTISPECIES: YdiL family protein [Escherichia]	63.5	63.5	0.88	4e-16	30.36	WP_074501107.1	1.2e-28	118	0	0
YdiL family protein [Shigella boydii]	64.3	64.3	0.88	3e-16	30.36	WP_078167041.1	1.2e-28	118	0	0
YdiL family protein [Escherichia coli]	63.9	63.9	0.89	4e-16	30.09	WP_135566310.1	1.2e-28	118	0	0
YdiL family protein [Escherichia coli]	62.4	62.4	0.88	1e-15	29.46	WP_148116099.1	1.2e-28	118	0	0
DUF1870 family protein [Escherichia coli]	62.4	62.4	0.88	1e-15	30.36	WP_171938210.1	1.2e-28	118	0	0
DUF1870 family protein [Yersinia frederiksenii]	58.9	58.9	0.88	3e-14	28.83	WP_186373068.1	1.2e-28	118	0	0
DUF1870 family protein [Salmonella enterica]	52.4	52.4	0.88	1e-11	24.11	ECJ6406926.1	1.3e-28	119	0	0
YdiL family protein [Salmonella enterica]	52	52	0.88	1e-11	24.11	WP_114707262.1	1.3e-28	119	0	0
YdiL family protein [Escherichia coli]	62.4	62.4	0.88	2e-15	31.86	EEW3296045.1	1.3e-28	118	0	0
YdiL family protein [Escherichia coli]	63.2	63.2	0.88	8e-16	30.36	EEX2411979.1	1.3e-28	118	0	0
YdiL family protein [Escherichia coli]	63.2	63.2	0.88	7e-16	30.36	EFJ4043054.1	1.3e-28	118	0	0
YdiL family protein [Escherichia coli]	61.2	61.2	0.88	4e-15	29.82	EFK3196923.1	1.3e-28	118	0	0
YdiL family protein [Escherichia coli]	63.5	63.5	0.88	5e-16	30.36	EFN6374827.1	1.3e-28	118	0	0
TPA: YdiL family protein [Escherichia coli]	63.5	63.5	0.88	6e-16	30.36	HAH7127595.1	1.3e-28	118	0	0
MULTISPECIES: YdiL family protein [Enterobacteriaceae]	64.3	64.3	0.88	3e-16	30.36	WP_001298235.1	1.3e-28	118	0	0
MULTISPECIES: YdiL family protein [Enterobacteriaceae]	63.5	63.5	0.88	5e-16	30.36	WP_001571513.1	1.3e-28	118	0	0
YdiL family protein [Escherichia coli]	65.1	65.1	0.88	1e-16	30.36	WP_012304866.1	1.3e-28	118	0	0
YdiL family protein [Escherichia coli]	62	62	0.88	2e-15	29.46	WP_089641129.1	1.3e-28	118	0	0
YdiL family protein [Escherichia coli]	62	62	0.88	2e-15	29.46	WP_096969953.1	1.3e-28	118	0	0
orf, hypothetical protein [Escherichia coli O157:H7 str. EDL933]	65.1	65.1	0.88	2e-16	31.25	AAG56676.1	1.4e-28	127	0	0
YdiL family protein [Escherichia coli]	63.2	63.2	0.88	7e-16	30.36	EEZ1203064.1	1.4e-28	118	0	0
YdiL family protein [Escherichia coli]	64.7	64.7	0.88	2e-16	30.36	EFF3627369.1	1.4e-28	118	0	0
YdiL family protein [Escherichia coli]	65.1	65.1	0.88	1e-16	31.25	EFJ2550329.1	1.4e-28	118	0	0
DUF1870 family protein [Escherichia coli]	64.7	64.7	0.88	2e-16	30.36	EFO0236803.1	1.4e-28	118	0	0
MULTISPECIES: YdiL family protein [Enterobacteriaceae]	63.9	63.9	0.88	4e-16	30.36	WP_001301287.1	1.4e-28	118	0	0
MULTISPECIES: YdiL family protein [Enterobacteriaceae]	64.3	64.3	0.88	3e-16	30.36	WP_001490124.1	1.4e-28	118	0	0
MULTISPECIES: YdiL family protein [Mangrovibacter]	62.8	62.8	0.88	9e-16	31.53	WP_036106613.1	1.4e-28	118	0	0
YdiL family protein [Escherichia coli]	63.5	63.5	0.88	5e-16	30.36	WP_115189707.1	1.4e-28	118	0	0
DUF1870 family protein [Escherichia coli]	62.8	62.8	0.88	1e-15	30.36	WP_163424485.1	1.4e-28	118	0	0
DUF1870 family protein [Salmonella enterica]	53.1	53.1	0.88	5e-12	25	ECU3755412.1	1.5e-28	119	0	0
DUF1870 family protein [Escherichia coli]	63.5	63.5	0.88	4e-16	30.36	EFB5118065.1	1.5e-28	118	0	0
YdiL family protein [Escherichia coli]	63.5	63.5	0.88	6e-16	30.36	EFE9354554.1	1.5e-28	118	0	0
DUF1870 domain-containing protein [Escherichia coli]	60.5	60.5	0.88	8e-15	29.46	EFH9029354.1	1.5e-28	118	0	0
YdiL family protein [Escherichia coli]	65.1	65.1	0.88	1e-16	30.36	EFK3779761.1	1.5e-28	118	0	0
YdiL family protein [Shigella dysenteriae]	64.3	64.3	0.88	3e-16	30.36	EFY0241323.1	1.5e-28	118	0	0
hypothetical protein JD73_23170 [Escherichia coli]	64.7	64.7	0.88	2e-16	31.25	KFD74809.1	1.5e-28	118	0	0
YdiL family protein [Escherichia coli]	63.9	63.9	0.88	3e-16	30.36	WP_001330305.1	1.5e-28	118	0	0
YdiL family protein [Escherichia coli]	63.9	63.9	0.88	3e-16	30.36	WP_089541286.1	1.5e-28	118	0	0
YdiL family protein [Escherichia coli]	62	62	0.88	2e-15	29.46	WP_089637014.1	1.5e-28	118	0	0
YdiL family protein [Escherichia coli]	63.5	63.5	0.88	5e-16	30.36	WP_106509933.1	1.5e-28	118	0	0
YdiL family protein [Escherichia coli]	63.9	63.9	0.88	4e-16	30.36	WP_135527693.1	1.5e-28	118	0	0
YdiL family protein [Escherichia coli]	62.8	62.8	0.88	8e-16	30.36	EEY6261586.1	1.6e-28	118	0	0
YdiL family protein [Escherichia coli]	61.2	61.2	0.88	5e-15	30.36	EFI4396510.1	1.6e-28	118	0	0
YdiL family protein [Escherichia coli]	63.5	63.5	0.88	5e-16	30.36	EFI6120398.1	1.6e-28	118	0	0
MULTISPECIES: YdiL family protein [Enterobacteriaceae]	61.6	61.6	0.88	3e-15	29.46	WP_001297387.1	1.6e-28	118	0	0
YdiL family protein [Escherichia coli]	62.8	62.8	0.88	9e-16	30.36	WP_069357062.1	1.6e-28	118	0	0
YdiL family protein [Escherichia coli]	62.8	62.8	0.88	9e-16	30.36	WP_096850315.1	1.6e-28	118	0	0
YdiL family protein [Escherichia coli]	63.5	63.5	0.88	5e-16	30.36	WP_097309057.1	1.6e-28	118	0	0
YdiL family protein [Escherichia coli]	63.9	63.9	0.88	4e-16	30.36	WP_106645233.1	1.6e-28	118	0	0
YdiL family protein [Escherichia coli]	62.4	62.4	0.88	1e-15	30.36	WP_123905343.1	1.6e-28	118	0	0
YdiL family protein [Escherichia coli]	63.2	63.2	0.88	6e-16	30.36	WP_130062335.1	1.6e-28	118	0	0
DUF1870 family protein [Escherichia coli]	63.5	63.5	0.88	5e-16	30.36	WP_160377140.1	1.6e-28	118	0	0
Hypothetical protein ydiL [Escherichia coli CFT073]	64.3	64.3	0.88	3e-16	30.36	AAN80544.1	1.7e-28	127	0	0
DUF1870 family protein [Escherichia coli]	63.9	63.9	0.88	4e-16	30.36	EEW9409604.1	1.7e-28	118	0	0
DUF1870 family protein [Escherichia coli]	62.8	62.8	0.88	9e-16	30.36	EFB7617069.1	1.7e-28	118	0	0
TPA: YdiL family protein [Escherichia coli O25b:H4-ST131]	62	62	0.88	2e-15	29.46	HAI1002156.1	1.7e-28	118	0	0
YdiL family protein [Escherichia coli]	62.8	62.8	0.88	9e-16	30.36	QML56488.1	1.7e-28	118	0	0
YdiL family protein [Escherichia coli]	63.2	63.2	0.88	6e-16	30.36	WP_042003715.1	1.7e-28	118	0	0
YdiL family protein [Escherichia coli]	64.3	64.3	0.88	2e-16	30.36	WP_042965940.1	1.7e-28	118	0	0
YdiL family protein [Escherichia coli]	62	62	0.88	2e-15	29.46	WP_136682257.1	1.7e-28	118	0	0
DUF1870 family protein [Escherichia coli]	63.5	63.5	0.89	4e-16	30.09	WP_160449533.1	1.7e-28	118	0	0
DUF1870 family protein [Escherichia coli]	63.5	63.5	0.88	5e-16	30.36	WP_187224939.1	1.7e-28	118	0	0
conserved hypothetical protein [Shigella sonnei Ss046]	63.9	63.9	0.88	4e-16	30.36	AAZ88169.1	1.8e-28	127	0	0
YdiL family protein [Escherichia coli]	63.5	63.5	0.88	5e-16	30.36	EEZ6366522.1	1.8e-28	118	0	0
DUF1870 family protein [Escherichia coli]	63.9	63.9	0.88	4e-16	30.36	EFH3792691.1	1.8e-28	118	0	0
TPA: DUF1870 family protein [Escherichia coli]	60.8	60.8	0.88	6e-15	29.46	HAG9011833.1	1.8e-28	118	0	0
TPA: YdiL family protein [Escherichia coli]	61.6	61.6	0.88	3e-15	29.82	HAI0432643.1	1.8e-28	118	0	0
YdiL family protein [Escherichia coli]	62.8	62.8	0.88	1e-15	30.36	QMG22333.1	1.8e-28	118	0	0
YdiL family protein [Escherichia coli]	62	62	0.88	2e-15	29.46	WP_001348294.1	1.8e-28	118	0	0
YdiL family protein [Escherichia coli]	61.6	61.6	0.88	3e-15	29.46	WP_087598680.1	1.8e-28	118	0	0
YdiL family protein [Escherichia coli]	63.2	63.2	0.88	7e-16	30.36	WP_097344737.1	1.8e-28	118	0	0
YdiL family protein [Escherichia coli]	61.6	61.6	0.88	2e-15	29.46	WP_121332060.1	1.8e-28	118	0	0
DUF1870 family protein [Salmonella enterica]	53.9	53.9	0.88	3e-12	24.11	EAN0225800.1	1.9e-28	119	0	0
YdiL family protein [Escherichia coli O25]	62	62	0.88	2e-15	29.46	EEZ9803844.1	1.9e-28	118	0	0
DUF1870 family protein [Escherichia coli]	62.8	62.8	0.88	9e-16	30.36	EFA3940618.1	1.9e-28	118	0	0
DUF1870 family protein [Escherichia coli]	62.4	62.4	0.88	2e-15	29.46	EFB1882786.1	1.9e-28	118	0	0
YdiL family protein [Escherichia coli]	62.8	62.8	0.88	1e-15	30.36	EFE4666223.1	1.9e-28	118	0	0
DUF1870 family protein [Escherichia coli]	63.2	63.2	0.88	8e-16	30.36	EFH4181085.1	1.9e-28	118	0	0
DUF1870 domain-containing protein [Escherichia coli]	62.8	62.8	0.88	1e-15	30.36	EFO3156363.1	1.9e-28	118	0	0
YdiL family protein [Escherichia coli]	64.3	64.3	0.88	3e-16	30.36	WP_032218170.1	1.9e-28	118	0	0
YdiL family protein [Escherichia albertii]	61.2	61.2	0.88	3e-15	29.82	WP_059273591.1	1.9e-28	118	0	0
YdiL family protein [Escherichia albertii]	60.1	60.1	0.88	1e-14	29.82	WP_105175383.1	1.9e-28	118	0	0
YdiL family protein [Escherichia coli]	64.7	64.7	0.88	2e-16	30.36	WP_113897698.1	1.9e-28	118	0	0
YdiL family protein [Shigella dysenteriae]	60.8	60.8	0.88	5e-15	29.46	WP_128880488.1	1.9e-28	118	0	0
YdiL family protein [Escherichia coli]	63.9	63.9	0.88	4e-16	30.36	EER4470643.1	2e-28	118	0	0
YdiL family protein [Escherichia coli]	61.6	61.6	0.88	3e-15	29.46	EEZ9641202.1	2e-28	118	0	0
YdiL family protein [Escherichia albertii]	62.4	62.4	0.88	1e-15	29.82	WP_095573930.1	2e-28	118	0	0
YdiL family protein [Escherichia coli]	64.7	64.7	0.88	2e-16	31.25	WP_112843841.1	2e-28	118	0	0
conserved hypothetical protein [Escherichia coli O139:H28 str. E24377A]	61.6	61.6	0.88	4e-15	29.46	ABV21165.1	2.1e-28	127	0	0
YdiL family protein [Escherichia coli]	64.3	64.3	0.88	3e-16	30.36	EFF0612258.1	2.1e-28	118	0	0
DUF1870 family protein [Shigella sonnei]	63.5	63.5	0.88	6e-16	30.36	EFW3066858.1	2.1e-28	118	0	0
TPA: DUF1870 family protein [Escherichia coli]	62.4	62.4	0.88	2e-15	30.36	HAG7876973.1	2.1e-28	118	0	0
MULTISPECIES: YdiL family protein [Enterobacteriaceae]	63.5	63.5	0.88	5e-16	30.36	WP_001313010.1	2.1e-28	118	0	0
YdiL family protein [Escherichia coli]	61.2	61.2	0.88	3e-15	29.46	WP_033813797.1	2.1e-28	118	0	0
YdiL family protein [Escherichia coli]	63.5	63.5	0.88	6e-16	30.36	WP_053883348.1	2.1e-28	118	0	0
YdiL family protein [Escherichia sp. MOD1-EC7003]	60.8	60.8	0.88	6e-15	29.46	WP_105274145.1	2.1e-28	118	0	0
DUF1870 family protein [Escherichia coli]	61.6	61.6	0.88	3e-15	29.46	WP_168725763.1	2.1e-28	118	0	0
DUF1870 family protein [Escherichia coli]	60.8	60.8	0.88	6e-15	28.57	EFN5733644.1	2.2e-28	118	0	0
YdiL family protein [Escherichia coli]	63.2	63.2	0.88	7e-16	30.36	EFO4365442.1	2.2e-28	118	0	0
YdiL family protein [Escherichia coli]	62.8	62.8	0.88	1e-15	30.36	WP_001563436.1	2.2e-28	118	0	0
YdiL family protein [Escherichia coli]	62.8	62.8	0.88	9e-16	30.36	WP_003904718.1	2.2e-28	118	0	0
YdiL family protein [Escherichia coli]	62.4	62.4	0.88	1e-15	30.36	WP_021565226.1	2.2e-28	118	0	0
YdiL family protein [Escherichia coli]	63.9	63.9	0.88	4e-16	30.36	WP_114476541.1	2.2e-28	118	0	0
YdiL family protein [Escherichia coli]	63.2	63.2	0.88	6e-16	30.36	WP_137556302.1	2.2e-28	118	0	0
YdiL family protein [Escherichia coli]	63.9	63.9	0.88	4e-16	30.36	EFL9551165.1	2.3e-28	118	0	0
YdiL family protein [Escherichia coli]	65.1	65.1	0.93	1e-16	30.51	MBB7380706.1	2.3e-28	118	0	0
YdiL family protein [Escherichia coli]	63.5	63.5	0.88	6e-16	30.36	WP_053889402.1	2.3e-28	118	0	0
YdiL family protein [Escherichia coli]	60.8	60.8	0.88	5e-15	29.46	WP_073520299.1	2.3e-28	118	0	0
YdiL family protein [Escherichia coli]	61.2	61.2	0.88	3e-15	29.46	WP_089653060.1	2.3e-28	118	0	0
YdiL family protein [Escherichia coli]	63.5	63.5	0.88	5e-16	31.58	WP_096251662.1	2.3e-28	118	0	0
YdiL family protein [Escherichia coli]	63.5	63.5	0.89	4e-16	30.09	WP_097490868.1	2.3e-28	118	0	0
YdiL family protein [Escherichia coli]	61.2	61.2	0.88	3e-15	29.46	WP_137516618.1	2.3e-28	118	0	0
YdiL family protein [Salmonella enterica]	53.5	53.5	0.88	4e-12	24.11	WP_131041315.1	2.4e-28	119	0	0
DUF1870 family protein [Escherichia coli]	62	62	0.88	2e-15	30.36	EEW3154669.1	2.4e-28	118	0	0
DUF1870 family protein [Escherichia coli]	61.2	61.2	0.88	4e-15	29.46	EFD1659776.1	2.4e-28	118	0	0
DUF1870 family protein [Escherichia coli]	61.6	61.6	0.88	3e-15	29.46	MQK36885.1	2.4e-28	118	0	0
YdiL family protein [Yersinia frederiksenii]	58.2	58.2	0.88	6e-14	34.78	WP_032911958.1	2.4e-28	118	0	0
YdiL family protein [Escherichia coli]	63.2	63.2	0.88	8e-16	30.36	WP_042021276.1	2.4e-28	118	0	0
YdiL family protein [Escherichia coli]	61.6	61.6	0.88	3e-15	29.46	WP_096096916.1	2.4e-28	118	0	0
YdiL family protein [Escherichia coli]	65.5	65.5	0.88	1e-16	30.36	WP_097403317.1	2.4e-28	118	0	0
DUF1870 family protein [Enterobacter cloacae]	82.4	82.4	0.92	3e-23	38.33	WP_165465610.1	2.5e-28	121	0	0
DUF1870 family protein [Escherichia coli]	60.8	60.8	0.88	5e-15	29.46	EFN8353820.1	2.5e-28	118	0	0
DUF1870 domain-containing protein [Escherichia coli]	63.5	63.5	0.88	6e-16	29.46	EFO2962459.1	2.5e-28	118	0	0
TPA: YdiL family protein [Escherichia coli]	64.3	64.3	0.88	3e-16	30.36	HAI5461282.1	2.5e-28	118	0	0
YdiL family protein [Escherichia coli]	61.2	61.2	0.88	5e-15	29.46	WP_001544583.1	2.5e-28	118	0	0
YdiL family protein [Escherichia albertii]	60.8	60.8	0.88	6e-15	29.82	WP_059227370.1	2.5e-28	118	0	0
YdiL family protein [Escherichia coli]	61.6	61.6	0.88	3e-15	29.46	WP_074526090.1	2.5e-28	118	0	0
YdiL family protein [Escherichia coli]	62.8	62.8	0.88	9e-16	30.36	WP_112039555.1	2.5e-28	118	0	0
YdiL family protein [Escherichia albertii]	59.7	59.7	0.88	2e-14	28.95	WP_113640379.1	2.5e-28	118	0	0
DUF1870 family protein [Escherichia coli]	61.6	61.6	0.88	3e-15	29.46	EEW1718895.1	2.6e-28	118	0	0
DUF1870 family protein [Escherichia coli]	64.7	64.7	0.89	2e-16	30.09	EFE8169090.1	2.6e-28	118	0	0
YdiL family protein [Escherichia coli]	64.7	64.7	0.88	2e-16	30.36	MBC0513828.1	2.6e-28	118	0	0
DUF1870 family protein [Escherichia coli]	61.6	61.6	0.88	3e-15	29.46	QED69896.1	2.6e-28	118	0	0
YdiL family protein [Escherichia coli]	63.2	63.2	0.88	7e-16	30.36	WP_096964947.1	2.6e-28	118	0	0
YdiL family protein [Escherichia coli]	63.2	63.2	0.88	6e-16	31.86	WP_112923946.1	2.6e-28	118	0	0
MULTISPECIES: YdiL family protein [Escherichia]	62.8	62.8	0.88	1e-15	29.82	WP_135559532.1	2.6e-28	118	0	0
DUF1870 family protein [Escherichia coli]	62	62	0.88	2e-15	29.46	WP_149844755.1	2.6e-28	118	0	0
DUF1870 family protein [Escherichia coli]	63.2	63.2	0.88	8e-16	30.63	WP_179309270.1	2.6e-28	118	0	0
conserved hypothetical protein [Shigella dysenteriae Sd197]	63.5	63.5	0.88	6e-16	30.36	ABB61800.1	2.7e-28	127	0	0
YdiL family protein [Escherichia coli]	62	62	0.88	2e-15	29.46	EFB4088532.1	2.7e-28	118	0	0
YdiL family protein [Shigella flexneri]	62	62	0.88	2e-15	29.46	EFP9961960.1	2.7e-28	118	0	0
DUF1870 family protein [Escherichia coli]	63.9	63.9	0.88	4e-16	30.36	MSD87566.1	2.7e-28	118	0	0
YdiL family protein [Escherichia coli]	63.9	63.9	0.88	4e-16	30.36	WP_042091598.1	2.7e-28	118	0	0
MULTISPECIES: YdiL family protein [unclassified Escherichia]	63.2	63.2	0.88	7e-16	29.82	WP_130208240.1	2.7e-28	118	0	0
DUF1870 family protein [Escherichia coli]	62.8	62.8	0.88	1e-15	30.36	WP_172615471.1	2.8e-28	118	0	0
DUF1870 domain-containing protein [Yersinia frederiksenii]	58.2	58.2	0.88	6e-14	34.78	ATM95596.1	2.9e-28	124	0	0
YdiL family protein [Escherichia coli]	63.5	63.5	0.88	6e-16	30.36	WP_001474327.1	2.9e-28	118	0	0
YdiL family protein [Escherichia coli]	63.9	63.9	0.88	4e-16	30.36	WP_021522755.1	2.9e-28	118	0	0
MULTISPECIES: YdiL family protein [Enterobacteriaceae]	63.5	63.5	0.88	6e-16	30.36	WP_024043981.1	2.9e-28	118	0	0
YdiL family protein [Escherichia coli]	65.5	65.5	0.88	1e-16	30.36	WP_033807492.1	2.9e-28	118	0	0
YdiL family protein [Escherichia coli]	61.2	61.2	0.88	5e-15	29.46	WP_096308819.1	2.9e-28	118	0	0
YdiL family protein [Escherichia coli]	62.4	62.4	0.88	1e-15	30.36	WP_098030280.1	2.9e-28	118	0	0
DUF1870 family protein [Escherichia coli]	62.4	62.4	0.88	2e-15	29.46	WP_147679541.1	2.9e-28	118	0	0
DUF1870 family protein [Escherichia coli]	62.8	62.8	0.88	1e-15	29.46	EAB8217301.1	3e-28	118	0	0
DUF1870 family protein [Escherichia coli]	61.6	61.6	0.88	3e-15	29.46	EEV7643066.1	3e-28	118	0	0
TPA: YdiL family protein [Escherichia coli]	64.3	64.3	0.88	3e-16	30.36	HAH5905040.1	3e-28	118	0	0
YdiL family protein [Escherichia coli]	63.5	63.5	0.88	5e-16	30.36	MBA0919291.1	3e-28	118	0	0
YdiL family protein [Escherichia coli]	63.9	63.9	0.88	3e-16	30.36	WP_001372018.1	3e-28	118	0	0
YdiL family protein [Escherichia coli]	62	62	0.88	2e-15	29.46	WP_087899641.1	3e-28	118	0	0
DUF1870 family protein [Serratia fonticola]	61.2	61.2	0.88	4e-15	30.63	WP_161714032.1	3e-28	118	0	0
MULTISPECIES: YdiL family protein [Escherichia]	62	62	0.88	2e-15	29.46	WP_001353179.1	3.1e-28	118	0	0
YdiL family protein [Escherichia coli]	63.5	63.5	0.88	6e-16	30.36	WP_113415198.1	3.1e-28	118	0	0
YdiL family protein [Escherichia coli]	65.1	65.1	0.88	1e-16	30.36	WP_116304400.1	3.1e-28	118	0	0
YdiL family protein [Escherichia coli]	62.4	62.4	0.88	2e-15	29.46	EES4949446.1	3.2e-28	118	0	0
YdiL family protein [Escherichia coli]	62.8	62.8	0.88	8e-16	30.36	EEX3155712.1	3.2e-28	118	0	0
DUF1870 family protein [Shigella flexneri]	63.2	63.2	0.88	7e-16	30.36	EFV8164892.1	3.2e-28	118	0	0
DUF1870 family protein [Citrobacter sp. NCU1]	63.2	63.2	0.88	7e-16	29.46	WP_162383642.1	3.2e-28	118	0	0
DUF1870 family protein [Escherichia coli]	64.3	64.3	0.88	3e-16	30.36	EFH3144633.1	3.3e-28	118	0	0
YdiL family protein [Escherichia coli]	65.1	65.1	0.88	1e-16	30.36	WP_024225358.1	3.4e-28	118	0	0
YdiL family protein [Escherichia coli]	62.4	62.4	0.88	2e-15	29.46	WP_069917495.1	3.4e-28	118	0	0
YdiL family protein [Shigella boydii]	63.2	63.2	0.88	7e-16	30.36	WP_075330781.1	3.4e-28	118	0	0
YdiL family protein [Escherichia coli]	60.5	60.5	0.88	9e-15	29.46	WP_097424431.1	3.4e-28	118	0	0
YdiL family protein [Escherichia coli]	64.7	64.7	0.88	2e-16	30.36	WP_001347044.1	3.5e-28	118	0	0
YdiL family protein [Escherichia coli]	60.8	60.8	0.88	6e-15	29.46	WP_032289663.1	3.5e-28	118	0	0
YdiL family protein [Serratia fonticola]	60.8	60.8	0.88	6e-15	30.63	WP_141131300.1	3.5e-28	118	0	0
YdiL family protein [Escherichia coli]	62	62	0.88	2e-15	29.46	EFJ8864464.1	3.6e-28	118	0	0
DUF1870 family protein [Escherichia coli]	62.8	62.8	0.88	1e-15	30.36	WP_152952996.1	3.6e-28	118	0	0
YdiL family protein [Shigella flexneri]	63.9	63.9	0.88	4e-16	30.36	EFP7570377.1	3.7e-28	118	0	0
YdiL family protein [Escherichia coli]	59.7	59.7	0.88	1e-14	28.57	WP_044311104.1	3.7e-28	118	0	0
YdiL family protein [Escherichia coli]	63.2	63.2	0.88	8e-16	30.36	WP_087602563.1	3.7e-28	118	0	0
DUF1870 family protein [Escherichia coli]	61.2	61.2	0.88	4e-15	30.36	EEV5864809.1	3.8e-28	118	0	0
YdiL family protein [Escherichia albertii]	60.1	60.1	0.88	1e-14	28.95	EFT0671670.1	3.8e-28	118	0	0
DUF1870 family protein [Escherichia coli]	61.6	61.6	0.88	3e-15	29.46	QED81122.1	3.8e-28	118	0	0
YdiL family protein [Escherichia coli]	62	62	0.88	2e-15	29.46	EEX1004581.1	3.9e-28	118	0	0
DUF1870 family protein [Escherichia coli]	63.2	63.2	0.88	7e-16	30.36	EFH9417330.1	3.9e-28	118	0	0
YdiL family protein [Escherichia coli]	64.3	64.3	0.88	2e-16	30.36	WP_003985817.1	3.9e-28	118	0	0
YdiL family protein [Escherichia coli]	60.8	60.8	0.88	6e-15	29.46	WP_122653518.1	3.9e-28	118	0	0
YdiL family protein [Escherichia coli]	62	62	0.88	2e-15	29.46	EEU1435879.1	4e-28	118	0	0
YdiL family protein [Escherichia coli]	61.6	61.6	0.88	3e-15	29.46	WP_097312341.1	4e-28	118	0	0
YdiL family protein [Escherichia coli]	60.8	60.8	0.88	5e-15	29.46	EFG8161402.1	4.1e-28	118	0	0
YdiL family protein [Escherichia coli]	62	62	0.88	2e-15	30.36	EFT2861607.1	4.1e-28	118	0	0
YdiL family protein [Shigella flexneri]	62	62	0.88	2e-15	29.46	WP_024260276.1	4.1e-28	118	0	0
YdiL family protein [Escherichia albertii]	61.2	61.2	0.88	3e-15	29.82	WP_102204015.1	4.1e-28	118	0	0
DUF1870 domain-containing protein [Salmonella enterica]	51.2	51.2	0.88	3e-11	24.11	EDI7703308.1	4.2e-28	119	0	0
YdiL family protein [Escherichia coli]	62.4	62.4	0.88	1e-15	30.36	EFK0271615.1	4.2e-28	118	0	0
MULTISPECIES: YdiL family protein [Enterobacteriaceae]	63.5	63.5	0.88	5e-16	30.36	WP_023909135.1	4.2e-28	118	0	0
YdiL family protein [Escherichia sp. E4385]	64.7	64.7	0.88	2e-16	30.7	WP_135409996.1	4.2e-28	118	0	0
DUF1870 family protein [Escherichia coli]	62.4	62.4	0.88	2e-15	29.46	EEW2406021.1	4.3e-28	118	0	0
YdiL family protein [Escherichia coli]	63.2	63.2	0.88	7e-16	30.36	WP_001392215.1	4.3e-28	118	0	0
DUF1870 family protein [Escherichia coli]	63.9	63.9	0.88	4e-16	30.36	WP_160528204.1	4.3e-28	118	0	0
YdiL family protein [Escherichia coli]	62.4	62.4	0.88	2e-15	29.46	WP_128111424.1	4.4e-28	118	0	0
DUF1870 family protein [Escherichia coli]	63.5	63.5	0.88	5e-16	30.36	WP_174624079.1	4.4e-28	118	0	0
YdiL family protein [Shigella flexneri]	63.5	63.5	0.88	5e-16	30.63	WP_061460663.1	4.5e-28	118	0	0
YdiL family protein [Escherichia coli]	64.3	64.3	0.88	3e-16	29.46	WP_115384774.1	4.5e-28	118	0	0
MULTISPECIES: YdiL family protein [unclassified Escherichia]	63.9	63.9	0.89	4e-16	30.09	WP_010350004.1	4.7e-28	118	0	0
DUF1870 family protein [Escherichia coli]	62.8	62.8	0.88	9e-16	30.36	EEW1713664.1	4.8e-28	118	0	0
DUF1870 family protein [Escherichia coli]	62.8	62.8	0.88	1e-15	30.36	EFB9403931.1	4.8e-28	118	0	0
DUF1870 family protein [Shigella sonnei]	62	62	0.88	2e-15	29.46	EFX2808183.1	4.8e-28	118	0	0
YdiL family protein [Escherichia sp. E3659]	61.6	61.6	0.88	3e-15	29.46	WP_135487722.1	4.8e-28	118	0	0
DUF1870 family protein [Escherichia coli]	61.6	61.6	0.88	3e-15	29.46	EFH4079280.1	5e-28	118	0	0
YdiL family protein [Escherichia coli]	63.9	63.9	0.88	3e-16	30.36	WP_136160580.1	5e-28	118	0	0
YdiL family protein [Escherichia coli]	63.9	63.9	0.88	4e-16	30.36	WP_063122431.1	5.1e-28	118	0	0
YdiL family protein [Escherichia coli]	60.1	60.1	0.88	1e-14	28.57	WP_137585771.1	5.1e-28	118	0	0
TPA: DUF1870 family protein [Escherichia coli]	61.2	61.2	0.88	5e-15	29.46	HAJ2962808.1	5.2e-28	118	0	0
YdiL family protein [Serratia fonticola]	61.2	61.2	0.88	4e-15	30.63	WP_071681234.1	5.3e-28	118	0	0
conserved hypothetical protein [Shigella flexneri 5 str. 8401]	62	62	0.88	2e-15	29.46	ABF03881.1	5.4e-28	127	0	0
DUF1870 family protein [Escherichia coli]	60.8	60.8	0.88	5e-15	29.46	EFO1989448.1	5.4e-28	118	0	0
YdiL family protein [Escherichia coli]	62.8	62.8	0.88	9e-16	30.36	WP_032171355.1	5.4e-28	118	0	0
DUF1870 family protein [Serratia fonticola]	61.2	61.2	0.88	3e-15	30.63	WP_173409751.1	5.4e-28	118	0	0
DUF1870 family protein [Escherichia coli]	62.8	62.8	0.88	9e-16	30.36	EFH5760218.1	5.5e-28	118	0	0
YdiL family protein [Escherichia coli]	62.4	62.4	0.88	1e-15	29.46	QKN30680.1	5.5e-28	118	0	0
YdiL family protein [Escherichia coli]	64.7	64.7	0.88	2e-16	30.36	WP_021540997.1	5.5e-28	118	0	0
YdiL family protein [Escherichia coli]	62	62	0.88	2e-15	30.36	WP_087890914.1	5.5e-28	118	0	0
YdiL family protein [Escherichia sp. E2661]	61.2	61.2	0.88	4e-15	29.82	WP_135520669.1	5.5e-28	118	0	0
DUF1870 family protein [Serratia fonticola]	60.1	60.1	0.88	1e-14	28.83	WP_179245332.1	5.8e-28	118	0	0
YdiL family protein [Escherichia coli]	63.2	63.2	0.88	7e-16	30.36	WP_044721700.1	6e-28	118	0	0
YdiL family protein [Serratia fonticola]	60.8	60.8	0.88	5e-15	30.63	WP_021805556.1	6.2e-28	118	0	0
DUF1870 family protein [Salmonella enterica]	51.2	51.2	0.88	3e-11	24.11	EAX1695657.1	6.3e-28	119	0	0
DUF1870 family protein [Salmonella enterica]	51.6	51.6	0.88	2e-11	24.11	EBC3310977.1	6.3e-28	119	0	0
YdiL family protein [Serratia fonticola]	61.2	61.2	0.88	5e-15	30.63	WP_098928507.1	6.3e-28	118	0	0
YdiL family protein [Escherichia coli]	61.2	61.2	0.88	4e-15	30.36	EEV6655973.1	6.4e-28	118	0	0
YdiL family protein [Escherichia coli]	62	62	0.88	2e-15	29.46	WP_096947777.1	6.4e-28	118	0	0
YdiL family protein [Escherichia coli]	61.2	61.2	0.88	4e-15	29.46	MBB9164681.1	6.5e-28	118	0	0
YdiL family protein [Shigella flexneri]	62.4	62.4	0.88	1e-15	29.46	WP_039057205.1	6.5e-28	118	0	0
DUF1870 family protein [Serratia fonticola]	60.8	60.8	0.88	5e-15	30.63	WP_166734249.1	6.5e-28	118	0	0
YdiL family protein [Escherichia coli]	62.4	62.4	0.88	1e-15	30.7	WP_113078301.1	7e-28	118	0	0
DUF1870 family protein [Serratia fonticola]	61.6	61.6	0.88	3e-15	30.63	WP_161740109.1	7e-28	118	0	0
hypothetical protein SEEI0720_008300 [Salmonella enterica subsp. enterica serovar Inverness str. ATCC 10720]	51.2	51.2	0.88	3e-11	24.11	APV86191.1	7.2e-28	118	0	0
YdiL family protein [Salmonella enterica]	51.2	51.2	0.88	3e-11	24.11	WP_023228169.1	7.3e-28	119	0	0
DUF1870 family protein [Escherichia coli]	59.7	59.7	0.88	2e-14	28.57	QED78072.1	7.3e-28	118	0	0
DUF1870 family protein [Salmonella enterica subsp. enterica]	50.1	50.1	0.88	8e-11	24.11	ECI2239627.1	7.6e-28	119	0	0
DUF1870 family protein [Salmonella enterica]	51.2	51.2	0.88	3e-11	24.11	EAM4477085.1	8.2e-28	119	0	0
YdiL family protein [Escherichia coli]	61.2	61.2	0.88	4e-15	29.46	WP_001740461.1	8.2e-28	118	0	0
YdiL family protein [Escherichia coli]	63.9	63.9	0.88	4e-16	34.78	WP_078191683.1	8.2e-28	118	0	0
DUF1870 family protein [Escherichia coli]	63.9	63.9	0.88	4e-16	31.58	EFO1833261.1	8.3e-28	118	0	0
YdiL family protein [Serratia fonticola]	60.8	60.8	0.88	6e-15	30.63	WP_074030711.1	8.3e-28	118	0	0
DUF1870 family protein [Salmonella enterica]	51.2	51.2	0.88	3e-11	24.11	EAX0890026.1	8.5e-28	119	0	0
YdiL family protein [Escherichia coli]	62.4	62.4	0.88	2e-15	30.63	WP_052905773.1	9.2e-28	118	0	0
DUF1870 family protein [Escherichia coli]	61.6	61.6	0.88	3e-15	29.46	EFN4599019.1	9.3e-28	118	0	0
MULTISPECIES: YdiL family protein [Escherichia]	58.5	58.5	0.88	5e-14	35.04	WP_085448836.1	9.4e-28	118	0	0
YdiL family protein [Escherichia coli]	59.3	59.3	0.88	2e-14	29.46	WP_001358576.1	9.6e-28	118	0	0
DUF1870 family protein [Escherichia coli]	65.1	65.1	0.88	1e-16	30.36	EFH8865192.1	9.8e-28	118	0	0
DUF1870 family protein [Escherichia marmotae]	57.8	57.8	0.88	8e-14	34.19	WP_187239858.1	9.9e-28	118	0	0
YdiL family protein [Escherichia coli]	62.4	62.4	0.88	1e-15	33.91	EEV0495124.1	1e-27	118	0	0
YdiL family protein [Escherichia coli]	62.8	62.8	0.88	9e-16	29.46	QKP96222.1	1e-27	118	0	0
YdiL family protein [Escherichia coli]	64.3	64.3	0.88	2e-16	30.36	WP_121863251.1	1e-27	118	0	0
DUF1870 family protein [Salmonella enterica]	55.5	55.5	0.88	7e-13	25	WP_183056690.1	1.1e-27	119	0	0
DUF1870 family protein [Salmonella enterica]	60.5	60.5	0.88	8e-15	25.89	EBS7634964.1	1.1e-27	118	0	0
DUF1870 domain-containing protein [Escherichia coli]	61.6	61.6	0.88	3e-15	30.36	EFH8197917.1	1.1e-27	118	0	0
DUF1870 family protein [Escherichia coli]	61.6	61.6	0.88	2e-15	30.7	QED73569.1	1.1e-27	118	0	0
YdiL family protein [Escherichia coli]	60.1	60.1	0.88	1e-14	33.91	WP_087900443.1	1.1e-27	118	0	0
YdiL family protein [Escherichia coli]	62	62	0.88	2e-15	29.46	WP_136146672.1	1.1e-27	118	0	0
YdiL family protein [Escherichia coli]	62	62	0.88	2e-15	29.46	WP_137443998.1	1.1e-27	118	0	0
DUF1870 family protein [Escherichia coli]	63.5	63.5	0.88	5e-16	30.36	WP_160470818.1	1.1e-27	118	0	0
DUF1870 family protein [Escherichia coli]	62.8	62.8	0.88	9e-16	30.7	WP_180555826.1	1.1e-27	118	0	0
DUF1870 family protein [Salmonella enterica]	86.3	86.3	0.92	1e-24	40	EAB4417361.1	1.2e-27	137	0	0
YdiL family protein [Escherichia coli]	63.9	63.9	0.88	4e-16	31.25	EFK3338275.1	1.2e-27	118	0	0
YdiL family protein [Escherichia coli]	60.1	60.1	0.88	1e-14	28.57	WP_052908245.1	1.2e-27	118	0	0
YdiL family protein [Serratia sp. 14-2641]	60.5	60.5	0.88	7e-15	30.63	WP_065683863.1	1.2e-27	118	0	0
YdiL family protein [Escherichia coli]	61.2	61.2	0.88	4e-15	30.36	WP_096095597.1	1.2e-27	118	0	0
YdiL family protein [Escherichia coli]	59.7	59.7	0.88	2e-14	29.46	EEU9991412.1	1.3e-27	118	0	0
YdiL family protein [Escherichia coli]	60.5	60.5	0.88	7e-15	29.46	EFN0584512.1	1.4e-27	118	0	0
YdiL family protein [Escherichia coli]	62.8	62.8	0.88	9e-16	30.36	NPF33434.1	1.4e-27	118	0	0
YdiL family protein [Escherichia coli]	62.4	62.4	0.88	2e-15	33.91	WP_108429852.1	1.4e-27	118	0	0
YdiL family protein [Escherichia coli]	61.6	61.6	0.88	3e-15	29.46	WP_136802688.1	1.4e-27	118	0	0
YdiL family protein [Salmonella enterica]	55.1	55.1	0.88	1e-12	25	WP_079987629.1	1.5e-27	119	0	0
DUF1870 family protein [Escherichia coli]	61.6	61.6	0.88	3e-15	29.46	WP_160537211.1	1.5e-27	118	0	0
DUF1870 family protein [Escherichia coli]	60.1	60.1	0.87	1e-14	30	WP_147697007.1	1.6e-27	120	0	0
YdiL family protein [Escherichia coli]	60.5	60.5	0.88	7e-15	29.46	WP_053276508.1	1.6e-27	118	0	0
YdiL family protein [Escherichia coli]	63.2	63.2	0.88	7e-16	30.36	WP_136153420.1	1.6e-27	118	0	0
TPA: YdiL family protein [Escherichia coli]	59.3	59.3	0.88	2e-14	28.57	HAL1606882.1	1.7e-27	118	0	0
YdiL family protein [Escherichia coli]	61.6	61.6	0.88	2e-15	30.36	WP_085693587.1	1.7e-27	118	0	0
YdiL family protein [Escherichia coli]	62.4	62.4	0.88	1e-15	30.36	WP_097335961.1	1.8e-27	118	0	0
DUF1870 family protein [Escherichia coli]	61.6	61.6	0.88	3e-15	29.46	WP_167817925.1	1.8e-27	118	0	0
DUF1870 family protein [Escherichia coli]	61.2	61.2	0.88	3e-15	29.46	EFD5278632.1	2e-27	118	0	0
YdiL family protein [Escherichia coli]	60.8	60.8	0.88	5e-15	29.46	WP_105475654.1	2.1e-27	118	0	0
YdiL family protein [Salmonella enterica subsp. enterica serovar Inverness]	51.2	51.2	0.88	3e-11	24.11	EDW0305577.1	2.2e-27	119	0	0
DUF1870 family protein [Escherichia coli]	58.2	58.2	0.88	7e-14	34.19	EFB2834275.1	2.2e-27	118	0	0
YdiL family protein [Escherichia coli]	57	57	0.88	2e-13	29.46	EFG1723503.1	2.2e-27	118	0	0
DUF1870 family protein [Escherichia coli]	57.8	57.8	0.88	9e-14	34.19	EFO1591197.1	2.3e-27	118	0	0
YdiL family protein [Escherichia coli]	62.8	62.8	0.88	9e-16	30.36	WP_129666676.1	2.4e-27	118	0	0
DUF1870 family protein [Salmonella enterica subsp. enterica serovar Enteritidis]	81.3	81.3	0.92	8e-23	37.5	ECZ5235260.1	2.5e-27	121	0	0
YdiL family protein [Escherichia coli]	63.2	63.2	0.88	7e-16	30.36	WP_001359793.1	2.5e-27	118	0	0
YdiL family protein [Kosakonia oryzendophytica]	58.5	58.5	0.88	4e-14	30.36	WP_061499871.1	2.5e-27	118	0	0
YdiL protein [Enterobacter sp. FY-07]	58.5	58.5	0.88	4e-14	30.36	AMO48313.1	2.6e-27	119	0	0
YdiL family protein [Escherichia coli]	61.6	61.6	0.88	3e-15	30.36	EES8532276.1	2.6e-27	118	0	0
YdiL family protein [Escherichia coli]	60.8	60.8	0.88	5e-15	29.46	EET9665356.1	2.7e-27	118	0	0
MULTISPECIES: YdiL family protein [Escherichia]	57.4	57.4	0.88	1e-13	34.19	WP_000995294.1	2.7e-27	118	0	0
YdiL family protein [Escherichia coli]	62.4	62.4	0.88	2e-15	29.46	WP_100321467.1	2.7e-27	118	0	0
YdiL family protein [Salmonella enterica]	55.5	55.5	0.88	7e-13	25.23	EEG4266904.1	2.8e-27	118	0	0
YdiL family protein [Escherichia coli]	62.8	62.8	0.88	1e-15	30.36	WP_032251151.1	3.3e-27	118	0	0
YdiL family protein [Citrobacter sp. LY-1]	57	57	0.88	2e-13	33.62	WP_133086292.1	3.3e-27	118	0	0
TPA: DUF1870 domain-containing protein [Escherichia coli]	62	62	0.88	2e-15	29.46	HAJ0748644.1	3.4e-27	118	0	0
YdiL family protein [Escherichia coli]	61.2	61.2	0.88	4e-15	29.46	WP_053880853.1	3.4e-27	118	0	0
YdiL family protein [Escherichia coli]	61.6	61.6	0.86	3e-15	30.28	EFE9524049.1	3.5e-27	123	0	0
YdiL family protein [Brenneria goodwinii]	61.6	61.6	0.89	3e-15	35.34	WP_048637708.1	3.5e-27	118	0	0
DUF1870 family protein [Escherichia coli]	60.8	60.8	0.88	5e-15	29.46	WP_164476513.1	3.5e-27	118	0	0
DUF1870 family protein [Salmonella enterica]	55.5	55.5	0.88	7e-13	25.23	EBI3993605.1	3.7e-27	118	0	0
DUF1870 domain-containing protein [Escherichia coli]	61.6	61.6	0.88	3e-15	31.3	NYY75612.1	3.7e-27	117	0	0
MULTISPECIES: YdiL family protein [unclassified Serratia]	58.5	58.5	0.88	4e-14	29.73	WP_029988445.1	3.8e-27	118	0	0
DUF1870 family protein [Shigella sonnei]	81.6	81.6	0.88	4e-23	37.84	EFZ5528662.1	3.9e-27	121	0	0
YdiL family protein [Escherichia coli]	60.5	60.5	0.88	7e-15	29.46	EFL9653319.1	4e-27	118	0	0
YdiL family protein [Citrobacter freundii]	56.2	56.2	0.88	3e-13	33.62	WP_103770127.1	4e-27	118	0	0
DUF1870 family protein [Escherichia coli]	60.8	60.8	0.88	6e-15	29.46	EFO1582733.1	4.1e-27	118	0	0
YdiL family protein [Escherichia coli]	62.4	62.4	0.88	1e-15	30.36	EFQ6232717.1	4.1e-27	118	0	0
YdiL family protein [Salmonella enterica]	52.4	52.4	0.88	1e-11	24.32	EDW0107792.1	4.2e-27	118	0	0
hypothetical protein [Salmonella enterica]	83.6	83.6	0.92	7e-24	39.17	EDL8063753.1	4.4e-27	121	0	0
DUF1870 family protein [Vibrio parahaemolyticus]	86.7	86.7	0.91	5e-25	39.47	WP_042774312.1	4.5e-27	119	0	0
YdiL family protein [Escherichia marmotae]	58.2	58.2	0.88	7e-14	34.19	WP_115775132.1	4.5e-27	118	0	0
YdiL family protein [Escherichia coli]	58.9	58.9	0.88	3e-14	29.46	WP_097767917.1	5e-27	118	0	0
DUF1870 family protein [Salmonella enterica]	54.3	54.3	0.88	2e-12	25.23	EBA1888926.1	5.1e-27	118	0	0
YdiL family protein [Salmonella enterica]	55.5	55.5	0.88	7e-13	25.23	WP_023186831.1	5.5e-27	118	0	0
YdiL family protein [Escherichia coli]	58.9	58.9	0.88	3e-14	28.57	WP_137500550.1	6e-27	118	0	0
YdiL family protein [Escherichia coli]	59.7	59.7	0.88	2e-14	28.57	WP_032184337.1	6.1e-27	118	0	0
YdiL family protein [Salmonella enterica]	55.5	55.5	0.89	6e-13	24.78	EDQ6085859.1	6.2e-27	118	0	0
YdiL family protein [Escherichia sp. MOD1-EC4550]	58.9	58.9	0.88	3e-14	29.46	WP_105278805.1	6.2e-27	118	0	0
hypothetical protein SEHO0A_01289 [Salmonella enterica subsp. houtenae str. ATCC BAA-1581]	55.1	55.1	0.88	9e-13	25.23	EHY70231.1	6.6e-27	124	0	0
MULTISPECIES: YdiL family protein [Escherichia]	55.5	55.5	0.88	6e-13	33.33	WP_105275962.1	7e-27	118	0	0
YdiL family protein [Escherichia coli]	59.7	59.7	0.88	2e-14	29.46	WP_032178472.1	7.2e-27	118	0	0
YdiL family protein [Kosakonia radicincitans]	61.6	61.6	0.88	3e-15	30.36	WP_007371470.1	7.5e-27	118	0	0
YdiL family protein [Salmonella enterica subsp. houtenae]	55.8	55.8	0.88	4e-13	25.23	EEE5061114.1	7.6e-27	118	0	0
DUF1870 family protein [Salmonella enterica]	55.8	55.8	0.88	5e-13	26.13	ECH2876186.1	8e-27	118	0	0
YdiL family protein [Shigella sonnei]	60.8	60.8	0.88	5e-15	29.46	EFT1004346.1	8.2e-27	118	0	0
YdiL family protein [Escherichia coli]	58.2	58.2	0.88	6e-14	28.57	WP_053886882.1	8.5e-27	118	0	0
DUF1870 family protein [Salmonella enterica subsp. houtenae]	54.3	54.3	0.88	2e-12	25.23	ECV9820019.1	1e-26	118	0	0
MULTISPECIES: YdiL family protein [Kosakonia]	60.8	60.8	0.88	5e-15	29.46	WP_090396599.1	1e-26	118	0	0
YdiL family protein [Salmonella enterica]	54.7	54.7	0.88	1e-12	25.23	EEO2245308.1	1.1e-26	118	0	0
MULTISPECIES: YdiL family protein [Enterobacteriaceae]	60.5	60.5	0.88	9e-15	29.46	WP_016242171.1	1.1e-26	118	0	0
YdiL family protein [Kosakonia oryziphila]	60.5	60.5	0.88	9e-15	28.83	WP_090135392.1	1.2e-26	118	0	0
DUF1870 family protein [Salmonella enterica]	85.9	85.9	0.92	3e-24	39.17	EBL7042117.1	1.3e-26	172	0	0
YdiL family protein [Serratia sp. ATCC 39006]	60.8	60.8	0.88	6e-15	33.33	WP_021016527.1	1.4e-26	118	0	0
DUF1870 family protein [Escherichia coli]	59.3	59.3	0.88	2e-14	29.46	WP_145768623.1	1.4e-26	118	0	0
DUF1870 family protein [Salmonella enterica]	85.5	85.5	0.92	5e-24	39.17	EAO1133560.1	1.5e-26	172	0	0
DUF1870 family protein [Salmonella enterica subsp. enterica]	85.9	85.9	0.92	4e-24	39.17	EAW2493122.1	1.5e-26	172	0	0
DUF1870 family protein [Salmonella enterica]	55.1	55.1	0.88	8e-13	25.23	EAO1324033.1	1.6e-26	118	0	0
TPA: YdiL family protein [Escherichia coli]	57	57	0.88	1e-13	29.82	HAH7106942.1	1.6e-26	118	0	0
YdiL family protein [Escherichia coli]	61.2	61.2	0.88	4e-15	29.46	WP_103724195.1	2.1e-26	118	0	0
DUF1870 family protein [Escherichia fergusonii]	57.4	57.4	0.88	1e-13	33.04	WP_181198965.1	2.3e-26	118	0	0
MULTISPECIES: DUF1870 family protein [unclassified Citrobacter]	55.8	55.8	0.88	4e-13	28.57	WP_181628737.1	2.3e-26	118	0	0
protein of unknown function [Kosakonia sacchari]	58.5	58.5	0.88	4e-14	28.57	SEL72202.1	2.5e-26	118	0	0
DUF1870 family protein [Citrobacter werkmanii]	58.9	58.9	0.88	3e-14	27.68	WP_165407293.1	2.5e-26	118	0	0
MULTISPECIES: YdiL family protein [Kosakonia]	60.1	60.1	0.88	1e-14	30.36	WP_079517737.1	3.1e-26	118	0	0
hypothetical protein PROPEN_01998 [Proteus penneri ATCC 35198]	65.9	65.9	0.75	7e-17	36.17	EEG86165.1	3.2e-26	123	0	0
DUF1870 domain-containing protein [Kosakonia sp. MUSA4]	57.4	57.4	0.88	1e-13	27.68	QJT81429.1	3.2e-26	118	0	0
YdiL family protein [Citrobacter amalonaticus]	62	62	0.88	2e-15	30.36	WP_103776922.1	3.2e-26	118	0	0
MULTISPECIES: YdiL family protein [unclassified Citrobacter]	58.9	58.9	0.88	3e-14	27.68	WP_137360047.1	3.2e-26	118	0	0
YdiL family protein [Escherichia coli]	60.5	60.5	0.84	7e-15	29.91	WP_109867404.1	3.2e-26	111	0	0
DUF1870 family protein [Photobacterium damselae subsp. damselae]	76.6	76.6	0.88	4e-21	37.84	NVP01875.1	3.3e-26	119	0	0
DUF1870 family protein [Salmonella enterica]	55.8	55.8	0.88	5e-13	25.23	EAO2080634.1	3.3e-26	118	0	0
DUF1870 family protein [Citrobacter sp. RHB36-C18]	56.2	56.2	0.88	3e-13	27.68	WP_181598296.1	3.4e-26	118	0	0
YdiL protein [Escherichia coli]	57.8	57.8	0.85	9e-14	28.7	STH36003.1	3.5e-26	115	0	0
YdiL family protein [Dickeya paradisiaca]	62.8	62.8	0.88	1e-15	33.33	WP_012764999.1	3.6e-26	118	0	0
DUF1870 family protein [Escherichia fergusonii]	57.4	57.4	0.88	1e-13	33.04	WP_181674389.1	3.6e-26	118	0	0
MULTISPECIES: YdiL family protein [Citrobacter]	56.6	56.6	0.88	2e-13	27.68	WP_016152897.1	4e-26	118	0	0
Putative cytoplasmic protein [Vibrio cyclitrophicus]	86.3	86.3	0.91	6e-25	39.47	AKN37110.1	4.1e-26	119	0	0
MULTISPECIES: YdiL family protein [Citrobacter]	56.2	56.2	0.88	4e-13	27.68	WP_019076677.1	4.2e-26	118	0	0
DUF1870 family protein [Salmonella enterica subsp. enterica serovar Kentucky]	50.4	50.4	0.84	6e-11	23.58	EBO1766845.1	4.4e-26	120	0	0
DUF1870 family protein [Escherichia fergusonii]	57	57	0.88	1e-13	33.04	WP_148048339.1	4.5e-26	118	0	0
YdiL family protein [Yersinia massiliensis]	55.1	55.1	0.88	1e-12	33.61	WP_019209759.1	4.6e-26	123	0	0
DUF1870 family protein [Yersinia aleksiciae]	54.7	54.7	0.88	2e-12	25.64	WP_145492769.1	4.6e-26	123	0	0
MULTISPECIES: YdiL family protein [Citrobacter]	58.9	58.9	0.88	3e-14	28.57	WP_146717030.1	4.9e-26	118	0	0
DUF1870 family protein [Citrobacter freundii]	57	57	0.88	2e-13	27.68	WP_181630993.1	5e-26	118	0	0
YdiL family protein [Escherichia fergusonii]	57	57	0.88	2e-13	33.91	WP_001014786.1	5.2e-26	118	0	0
YdiL family protein [Yersinia aleksiciae]	55.1	55.1	0.88	1e-12	25.64	WP_048620104.1	5.3e-26	123	0	0
DUF1870 family protein [Escherichia alba]	58.9	58.9	0.88	3e-14	27.68	WP_155108524.1	5.3e-26	118	0	0
MULTISPECIES: YdiL family protein [unclassified Escherichia]	55.8	55.8	0.88	5e-13	34.19	WP_105263208.1	5.8e-26	118	0	0
YdiL family protein [Escherichia coli]	58.9	58.9	0.88	3e-14	29.46	WP_020239183.1	6.5e-26	118	0	0
YdiL family protein [Citrobacter sp. wls710]	61.6	61.6	0.88	2e-15	28.57	WP_137349838.1	6.5e-26	118	0	0
DUF1870 family protein [Citrobacter freundii]	59.7	59.7	0.88	2e-14	28.57	WP_181638052.1	6.6e-26	118	0	0
YdiL family protein [Escherichia coli]	59.7	59.7	0.84	2e-14	29.91	WP_105075724.1	6.6e-26	116	0	0
YdiL protein [Escherichia coli]	59.3	59.3	0.84	3e-14	29.91	STK74018.1	6.7e-26	143	0	0
DUF1870 family protein [Salmonella enterica]	85.9	85.9	0.92	1e-24	36.36	EAM6792396.1	7.7e-26	121	0	0
DUF1870 family protein [Citrobacter portucalensis]	55.8	55.8	0.88	5e-13	31.9	WP_164562856.1	7.7e-26	118	0	0
YdiL family protein [Dickeya fangzhongdai]	57.4	57.4	0.88	1e-13	28.83	WP_039692406.1	8.1e-26	118	0	0
YdiL family protein [Citrobacter braakii]	55.1	55.1	0.88	1e-12	27.68	WP_151222728.1	8.5e-26	118	0	0
YdiL family protein [Escherichia coli]	60.8	60.8	0.92	5e-15	30.17	WP_096952198.1	8.6e-26	116	0	0
YdiL family protein [Yersinia intermedia]	54.7	54.7	0.88	1e-12	33.61	WP_053009042.1	8.7e-26	123	0	0
MULTISPECIES: YdiL family protein [Citrobacter]	55.5	55.5	0.88	7e-13	31.9	WP_128316675.1	8.9e-26	118	0	0
DUF1870 family protein [Citrobacter freundii]	58.9	58.9	0.88	3e-14	32.76	WP_181508685.1	9e-26	118	0	0
YdiL family protein [Escherichia fergusonii]	57	57	0.88	2e-13	33.91	WP_046081444.1	9.2e-26	118	0	0
YdiL family protein [Escherichia fergusonii]	57	57	0.88	1e-13	33.04	WP_105284246.1	9.2e-26	118	0	0
YdiL family protein [Yersinia massiliensis]	54.7	54.7	0.88	2e-12	26.72	WP_049605187.1	1e-25	123	0	0
YdiL family protein [Citrobacter sp. MGH110]	52.8	52.8	0.88	8e-12	31.03	WP_048235494.1	1e-25	118	0	0
DUF1870 family protein [Salmonella enterica subsp. houtenae]	53.9	53.9	0.88	3e-12	24.32	ECE0644860.1	1.1e-25	118	0	0
DUF1870 family protein [Citrobacter freundii]	59.7	59.7	0.88	2e-14	28.57	WP_182039001.1	1.1e-25	118	0	0
MULTISPECIES: YdiL family protein [Citrobacter]	55.8	55.8	0.88	4e-13	31.9	WP_016150137.1	1.2e-25	118	0	0
DUF1870 family protein [Photobacterium damselae]	77.8	77.8	0.88	2e-21	38.74	WP_176848464.1	1.2e-25	118	0	0
Domain of uncharacterised function (DUF1870) [Citrobacter amalonaticus]	56.6	56.6	0.88	3e-13	27.68	SUX62908.1	1.3e-25	119	0	0
YdiL family protein [Citrobacter freundii]	55.5	55.5	0.88	6e-13	31.9	MBA8328977.1	1.3e-25	118	0	0
DUF1870 family protein [Citrobacter amalonaticus]	56.6	56.6	0.88	3e-13	27.68	WP_141227691.1	1.3e-25	118	0	0
DUF1870 family protein [Citrobacter portucalensis]	57	57	0.88	2e-13	32.76	WP_148362053.1	1.4e-25	118	0	0
DUF1870 family protein [Enterobacteriaceae bacterium]	55.5	55.5	0.88	7e-13	27.68	WP_178824552.1	1.4e-25	118	0	0
MULTISPECIES: YdiL family protein [Citrobacter]	58.5	58.5	0.88	4e-14	27.68	WP_042308773.1	1.5e-25	118	0	0
MULTISPECIES: YdiL family protein [Citrobacter freundii complex]	55.1	55.1	0.88	1e-12	26.79	WP_048214313.1	1.5e-25	118	0	0
YdiL protein [Escherichia coli]	65.1	65.1	0.88	1e-16	31.25	STI17586.1	1.6e-25	118	0	0
YdiL family protein [Citrobacter freundii]	55.8	55.8	0.88	5e-13	28.57	WP_114682691.1	1.6e-25	118	0	0
YdiL family protein [Citrobacter portucalensis]	57	57	0.88	2e-13	32.76	WP_126956230.1	1.6e-25	118	0	0
MULTISPECIES: YdiL family protein [Citrobacter]	55.1	55.1	0.88	9e-13	31.9	WP_008784601.1	1.8e-25	118	0	0
DUF1870 family protein [Citrobacter freundii]	57.4	57.4	0.88	1e-13	28.57	WP_181491442.1	1.8e-25	118	0	0
MULTISPECIES: YdiL family protein [Enterobacteriaceae]	56.6	56.6	0.88	2e-13	32.76	WP_003832631.1	1.9e-25	118	0	0
YdiL family protein [Citrobacter sp. TBCS-15]	60.1	60.1	0.88	1e-14	27.68	WP_137365580.1	2.2e-25	118	0	0
MULTISPECIES: YdiL family protein [Citrobacter]	55.8	55.8	0.88	5e-13	28.57	WP_061078027.1	2.3e-25	118	0	0
hypothetical protein AZ012_000486 [Citrobacter amalonaticus]	55.5	55.5	0.88	7e-13	27.68	OUE56264.1	2.4e-25	119	0	0
MULTISPECIES: YdiL family protein [Citrobacter freundii complex]	57.4	57.4	0.88	1e-13	32.76	WP_032935914.1	2.4e-25	118	0	0
YdiL family protein [Citrobacter amalonaticus]	55.5	55.5	0.88	7e-13	27.68	WP_044328167.1	2.4e-25	118	0	0
hypothetical protein AM348_18690 [Citrobacter freundii]	56.2	56.2	0.88	3e-13	31.9	ATX93513.1	2.5e-25	118	0	0
YdiL family protein [Citrobacter freundii]	56.2	56.2	0.88	3e-13	31.9	NLR52189.1	2.6e-25	118	0	0
MULTISPECIES: DUF1870 family protein [Citrobacter]	55.1	55.1	0.88	9e-13	31.9	WP_149384649.1	2.7e-25	118	0	0
MULTISPECIES: DUF1870 family protein [unclassified Citrobacter]	55.1	55.1	0.88	1e-12	31.9	WP_153753228.1	2.7e-25	118	0	0
MULTISPECIES: YdiL family protein [Citrobacter]	51.6	51.6	0.88	2e-11	25	WP_075146078.1	2.8e-25	118	0	0
YdiL family protein [Citrobacter braakii]	55.1	55.1	0.88	8e-13	27.68	WP_088582955.1	2.9e-25	118	0	0
DUF1870 family protein [Citrobacter portucalensis]	54.7	54.7	0.88	1e-12	31.9	WP_186413462.1	2.9e-25	118	0	0
DUF1870 family protein [Citrobacter portucalensis]	55.8	55.8	0.88	4e-13	27.68	WP_149280869.1	3.1e-25	118	0	0
DUF1870 family protein [Escherichia fergusonii]	54.7	54.7	0.88	1e-12	31.09	WP_182245621.1	3.1e-25	118	0	0
MULTISPECIES: YdiL family protein [Citrobacter]	58.2	58.2	0.88	7e-14	28.57	WP_096757224.1	3.2e-25	118	0	0
YdiL family protein [Citrobacter freundii]	56.2	56.2	0.88	3e-13	31.9	WP_134215655.1	3.2e-25	118	0	0
MULTISPECIES: YdiL family protein [Yersinia]	53.5	53.5	0.88	4e-12	33.61	WP_050081510.1	3.3e-25	123	0	0
YdiL family protein [Citrobacter farmeri]	55.8	55.8	0.88	5e-13	28.57	WP_042320058.1	3.6e-25	118	0	0
hypothetical protein YdiL [Citrobacter farmeri GTC 1319]	55.8	55.8	0.88	6e-13	28.57	GAL48772.1	3.7e-25	119	0	0
MULTISPECIES: YdiL family protein [Citrobacter]	55.8	55.8	0.88	4e-13	31.9	WP_003836596.1	3.9e-25	118	0	0
MULTISPECIES: YdiL family protein [Citrobacter]	54.7	54.7	0.88	1e-12	25.89	WP_079224419.1	4e-25	118	0	0
DUF1870 family protein [Enterobacter sp. MF024]	77	77	0.92	3e-21	35.83	WP_138371046.1	4.1e-25	121	0	0
MULTISPECIES: YdiL family protein [Citrobacter]	53.9	53.9	0.88	2e-12	27.68	WP_016156361.1	4.1e-25	118	0	0
YdiL family protein [Citrobacter portucalensis]	52.4	52.4	0.88	1e-11	31.03	WP_103014614.1	4.2e-25	118	0	0
MULTISPECIES: DUF1870 family protein [unclassified Citrobacter]	54.3	54.3	0.88	2e-12	27.68	WP_152406335.1	4.3e-25	118	0	0
YdiL family protein [Citrobacter freundii]	53.1	53.1	0.89	4e-12	26.96	WP_086523652.1	4.6e-25	118	0	0
DUF1870 family protein [Dickeya zeae]	52	52	0.88	1e-11	27.03	WP_168364991.1	4.7e-25	118	0	0
YdiL family protein [Citrobacter freundii]	54.3	54.3	0.88	2e-12	31.9	QMN72628.1	5e-25	118	0	0
YdiL family protein [Citrobacter youngae]	51.2	51.2	0.88	3e-11	25	WP_006684787.1	5e-25	118	0	0
DUF1870 family protein [Citrobacter sp. RHB35-C21]	54.7	54.7	0.88	1e-12	27.68	WP_181632584.1	5e-25	118	0	0
MULTISPECIES: YdiL family protein [Citrobacter]	55.5	55.5	0.88	7e-13	27.68	WP_044254942.1	5.1e-25	118	0	0
YdiL family protein [Citrobacter farmeri]	55.5	55.5	0.88	8e-13	27.68	WP_125368567.1	5.2e-25	118	0	0
YdiL family protein [Citrobacter freundii]	59.7	59.7	0.88	2e-14	28.57	WP_135912876.1	5.2e-25	118	0	0
DUF1870 family protein [Citrobacter sp. RHB35-C17]	55.5	55.5	0.88	6e-13	27.68	WP_156595503.1	5.2e-25	118	0	0
protein of unknown function [Citrobacter amalonaticus]	55.5	55.5	0.88	7e-13	27.68	SFB08576.1	5.3e-25	119	0	0
YdiL family protein [Citrobacter amalonaticus]	56.6	56.6	0.88	3e-13	27.68	WP_046497811.1	5.3e-25	118	0	0
MULTISPECIES: YdiL family protein [Citrobacter]	52.4	52.4	0.88	9e-12	25.89	WP_043016569.1	5.4e-25	118	0	0
MULTISPECIES: YdiL family protein [Citrobacter]	55.1	55.1	0.88	1e-12	25.89	WP_038640241.1	5.6e-25	118	0	0
MULTISPECIES: YdiL family protein [Citrobacter]	54.3	54.3	0.88	2e-12	25.89	WP_137347208.1	6e-25	118	0	0
DUF1870 family protein [Leclercia adecarboxylata]	77	77	0.92	4e-21	35.83	WP_039030036.1	6.1e-25	121	0	0
MULTISPECIES: YdiL family protein [Citrobacter]	54.3	54.3	0.89	2e-12	27.83	WP_061067800.1	6.4e-25	118	0	0
DUF1870 family protein [Salmonella enterica subsp. enterica serovar Typhimurium]	87	87	0.92	3e-25	39.17	ECN9265263.1	6.7e-25	121	0	0
DUF1870 family protein [Citrobacter portucalensis]	53.1	53.1	0.88	5e-12	31.03	WP_153687172.1	6.7e-25	118	0	0
YdiL family protein [Dickeya zeae]	53.1	53.1	0.88	6e-12	27.93	WP_038906212.1	7e-25	118	0	0
YdiL family protein [Dickeya zeae]	55.8	55.8	0.88	4e-13	27.93	WP_012883521.1	7.3e-25	118	0	0
YdiL family protein [Citrobacter werkmanii]	54.7	54.7	0.88	2e-12	25.89	WP_121528975.1	7.4e-25	118	0	0
DUF1870 family protein [Dickeya sp. ZYY5]	53.5	53.5	0.88	3e-12	27.93	WP_153508348.1	7.5e-25	118	0	0
MULTISPECIES: YdiL family protein [Citrobacter]	52	52	0.88	2e-11	25	WP_047411652.1	7.7e-25	118	0	0
YdiL family protein [Dickeya zeae]	54.7	54.7	0.88	1e-12	27.93	WP_029456440.1	8.4e-25	118	0	0
MULTISPECIES: YdiL family protein [Citrobacter]	58.2	58.2	0.88	6e-14	28.57	WP_137363037.1	8.4e-25	118	0	0
YdiL family protein [Kosakonia radicincitans]	57.8	57.8	0.88	9e-14	29.46	WP_035890256.1	9.2e-25	118	0	0
DUF1870 family protein [Salmonella enterica]	83.2	83.2	0.92	1e-23	38.52	EDY2030086.1	9.3e-25	121	0	0
MULTISPECIES: YdiL family protein [Citrobacter freundii complex]	52	52	0.88	2e-11	31.03	WP_048226721.1	9.7e-25	118	0	0
MULTISPECIES: YdiL family protein [Citrobacter]	55.1	55.1	0.89	1e-12	27.83	WP_048211847.1	1e-24	118	0	0
YdiL family protein [Escherichia fergusonii]	55.5	55.5	0.88	7e-13	33.04	WP_104917620.1	1e-24	118	0	0
YdiL family protein [Citrobacter sp. RHBSTW-00671]	52.8	52.8	0.89	6e-12	31.09	MBA7967741.1	1.1e-24	118	0	0
YdiL family protein [Dickeya zeae]	53.5	53.5	0.88	4e-12	27.93	WP_038909481.1	1.1e-24	118	0	0
DUF1870 family protein [Gilliamella apis]	65.5	65.5	0.89	5e-17	34.82	WP_086362348.1	1.1e-24	101	0	0
YdiL family protein [Citrobacter sp. wls619]	51.2	51.2	0.89	3e-11	26.09	WP_137383336.1	1.5e-24	118	0	0
DUF1870 family protein [Salmonella enterica]	82	82	0.92	4e-23	39.17	EBA6160038.1	1.7e-24	121	0	0
YdiL family protein [Citrobacter sp. A316]	54.3	54.3	0.88	2e-12	26.79	WP_079938568.1	1.7e-24	118	0	0
YdiL protein [Escherichia coli]	57.4	57.4	0.88	1e-13	28.57	STE17167.1	2e-24	119	0	0
MULTISPECIES: YdiL family protein [Citrobacter]	53.5	53.5	0.89	4e-12	27.83	WP_005120255.1	2e-24	118	0	0
MULTISPECIES: YdiL family protein [Enterobacteriaceae]	57.4	57.4	0.88	1e-13	28.57	WP_115258638.1	2e-24	118	0	0
MULTISPECIES: YdiL family protein [Citrobacter]	59.7	59.7	0.88	1e-14	26.79	WP_045442192.1	2.4e-24	118	0	0
YdiL family protein [Dickeya zeae]	56.6	56.6	0.88	3e-13	28.83	WP_038915621.1	2.7e-24	118	0	0
hypothetical protein AF41_03843 [Citrobacter sp. MGH 55]	54.3	54.3	0.88	2e-12	27.68	KDF05525.1	2.8e-24	119	0	0
YdiL family protein [Citrobacter sp. MGH 55]	54.3	54.3	0.88	2e-12	27.68	WP_043001943.1	2.8e-24	118	0	0
DUF1870 family protein [Citrobacter gillenii]	56.2	56.2	0.88	4e-13	28.57	WP_174361103.1	2.9e-24	118	0	0
DUF1870 family protein [Citrobacter freundii]	57	57	0.88	2e-13	28.57	WP_153880427.1	3e-24	118	0	0
YdiL family protein [Dickeya zeae]	55.8	55.8	0.88	4e-13	28.83	WP_019844458.1	3.1e-24	118	0	0
DUF1870 family protein [Citrobacter freundii]	57.4	57.4	0.88	1e-13	28.57	WP_181549173.1	3.1e-24	118	0	0
DUF1870 family protein [Citrobacter freundii]	56.2	56.2	0.88	3e-13	28.57	WP_181820332.1	3.3e-24	118	0	0
unnamed protein product	57.4	57.4	0.88	1e-13	28.57	WP_117343016.1	3.4e-24	118	0	0
DUF1870 family protein [Citrobacter freundii]	56.2	56.2	0.88	3e-13	27.68	WP_181619475.1	3.6e-24	118	0	0
YdiL family protein [Citrobacter sp. SNU WT2]	53.5	53.5	0.88	4e-12	33.05	WP_135324870.1	3.9e-24	118	0	0
YdiL family protein [Citrobacter amalonaticus]	53.9	53.9	0.88	3e-12	26.79	WP_058588321.1	4.1e-24	118	0	0
DUF1870 family protein [Citrobacter freundii]	57.4	57.4	0.88	1e-13	28.57	WP_181507036.1	4.1e-24	118	0	0
MULTISPECIES: DUF1870 family protein [unclassified Gilliamella]	70.5	70.5	0.76	7e-19	41.24	WP_086360169.1	4.1e-24	101	0	0
DUF1870 family protein [Photorhabdus sp. CRCIA-P01]	83.2	83.2	0.6	4e-24	53.33	WP_118986296.1	4.3e-24	79	0	0
MULTISPECIES: YdiL family protein [Citrobacter]	53.9	53.9	0.88	2e-12	27.68	WP_054176684.1	4.5e-24	118	0	0
conserved hypothetical protein [Citrobacter amalonaticus]	53.9	53.9	0.88	2e-12	27.68	SAZ63957.1	4.6e-24	119	0	0
YdiL family protein [Citrobacter sp. wls613]	55.8	55.8	0.88	4e-13	27.68	WP_137400159.1	6.2e-24	118	0	0
DUF1870 family protein [Citrobacter freundii]	56.2	56.2	0.88	3e-13	27.68	WP_181625372.1	7.1e-24	118	0	0
DUF1870 family protein [Erwinia sp. J316]	55.1	55.1	0.89	9e-13	25.66	WP_154751565.1	1.1e-23	118	0	0
DUF1870 family protein [Erwinia sp. JH02]	57.4	57.4	0.89	1e-13	29.2	WP_171149644.1	1.3e-23	118	0	0
hypothetical protein ACZ90_48050 [Streptomyces albus subsp. albus]	41.2	41.2	0.7	2e-07	32.95	KUJ65460.1	1.4e-23	127	0	0
DUF1870 family protein [Marinomonas spartinae]	67	67	0.89	5e-17	33.62	WP_067014090.1	1.5e-23	162	0	0
DUF1870 family protein [Edwardsiella piscicida]	90.1	90.1	0.45	7e-27	71.93	QHR95280.1	1.7e-23	71	0	0
hypothetical protein AB76_1193 [Escherichia coli 3-267-03_S1_C3]	53.9	53.9	0.81	2e-12	28.16	KDT63911.1	1.8e-23	108	0	0
putative cytoplasmic protein [Salmonella enterica subsp. enterica]	45.8	45.8	0.68	4e-09	22.09	VEB60189.1	2e-23	137	0	0
DUF1870 family protein [Escherichia coli]	53.9	53.9	0.84	2e-12	27.36	WP_174593320.1	2.3e-23	106	0	0
hypothetical protein SPAB_01969 [Salmonella enterica subsp. enterica serovar Paratyphi B str. SPB7]	45.8	45.8	0.68	2e-09	22.09	ABX67356.1	3e-23	104	0	0
DUF1870 family protein [Gilliamella apis]	65.9	65.9	0.45	4e-17	50.88	WP_110447859.1	3.7e-23	97	0	0
DUF1870 family protein [Erwinia sp. J780]	53.9	53.9	0.89	2e-12	25.66	WP_156287251.1	3.8e-23	118	0	0
DUF1870 family protein [Pasteurella multocida]	70.5	70.5	0.87	1e-18	38.74	WP_164905893.1	3.9e-23	129	0	0
DUF1870 family protein [Salmonella enterica]	46.2	46.2	0.68	2e-09	22.09	EDC5662774.1	4e-23	104	0	0
DUF1870 family protein [Dickeya undicola]	48.9	48.9	0.88	2e-10	27.03	WP_123250549.1	4.3e-23	118	0	0
YdiL family protein [Escherichia coli]	52.8	52.8	0.8	6e-12	27.72	WP_021553657.1	4.3e-23	109	0	0
DUF1870 family protein [Escherichia coli]	54.3	54.3	0.81	1e-12	28.16	WP_139504955.1	4.8e-23	103	0	0
DUF1870 family protein [Salmonella enterica]	45.8	45.8	0.68	2e-09	22.09	EAP8967753.1	5.2e-23	104	0	0
DUF1870 family protein [Escherichia coli]	52.4	52.4	0.8	7e-12	27.72	WP_160451945.1	8.8e-23	102	0	0
hypothetical protein SEETMRM10961_7015 [Salmonella enterica subsp. enterica serovar Typhimurium]	44.7	44.7	0.68	8e-09	22.09	APQ80274.1	1.1e-22	104	0	0
hypothetical protein CFSAN001081_12601 [Salmonella enterica subsp. enterica serovar London str. CFSAN001081]	45.8	45.8	0.68	2e-09	22.09	ESJ56353.1	1.1e-22	102	0	0
DUF1870 family protein [Escherichia coli]	52.8	52.8	0.8	5e-12	27.72	WP_174589524.1	1.6e-22	105	0	0
DUF1870 family protein [Escherichia coli]	76.3	76.3	0.92	5e-21	33.33	EFF4796149.1	2e-22	121	0	0
DUF1870 family protein [Salmonella enterica]	76.6	76.6	0.92	6e-21	35	EAM1616365.1	2.1e-22	134	0	0
hypothetical protein BMR60_26815 [Escherichia coli]	51.6	51.6	0.87	2e-11	26.36	PCS94004.1	2.3e-22	126	0	0
DUF1870 family protein [Escherichia coli]	53.5	53.5	0.8	3e-12	27.72	EFO0421831.1	2.7e-22	105	0	0
TPA: DUF1870 domain-containing protein [Shigella sp.]	52	52	0.79	1e-11	28	HBQ70303.1	3.1e-22	108	0	0
DUF1870 family protein [Salmonella enterica]	75.9	75.9	0.92	1e-20	33.33	EBJ6658339.1	3.4e-22	140	0	0
DUF1870 family protein [Salmonella enterica]	75.1	75.1	0.92	3e-20	33.88	EAO3414751.1	3.7e-22	140	0	0
hypothetical protein BGK37_12560 [Pasteurella multocida]	64.3	64.3	0.87	4e-16	37.5	ODS43160.1	3.9e-22	131	0	0
DUF1870 family protein [Rhodocyclaceae bacterium]	91.7	91.7	0.96	1e-26	44.09	MRR50809.1	4.8e-22	151	0	0
DUF1870 family protein [Pasteurella multocida]	64.3	64.3	0.87	4e-16	37.5	WP_015691092.1	6.1e-22	135	0	0
YdiL family protein [Escherichia coli]	46.6	46.6	0.77	1e-09	26.53	WP_077632091.1	8.9e-22	104	0	0
YdiL family protein [Escherichia coli]	48.5	48.5	0.68	2e-10	28.24	WP_137465664.1	1e-21	102	0	0
MULTISPECIES: DUF1870 family protein [unclassified Gilliamella]	65.1	65.1	0.97	8e-17	33.61	WP_160399805.1	1.7e-21	107	0	0
YdiL family protein [Escherichia coli]	46.6	46.6	0.77	2e-09	26.53	WP_077780537.1	1.8e-21	129	0	0
YdiL family protein [Escherichia coli]	47.8	47.8	0.77	4e-10	26.53	EEQ2943411.1	1.8e-21	104	0	0
TPA: YdiL family protein [Escherichia coli]	48.1	48.1	0.77	4e-10	26.53	HAM0456527.1	2.2e-21	104	0	0
hypothetical protein ECMP0210172_1869 [Escherichia coli MP021017.2]	49.3	49.3	0.76	1e-10	28.12	EMU99702.1	2.4e-21	104	0	0
YdiL family protein [Escherichia coli]	47.4	47.4	0.64	5e-10	28.4	EEQ3966494.1	2.7e-21	104	0	0
DUF1870 family protein [Escherichia coli]	47.8	47.8	0.77	4e-10	26.53	WP_179841518.1	3e-21	104	0	0
DUF1870 family protein [Klebsiella aerogenes]	67.4	67.4	0.93	3e-17	35	WP_049034298.1	3.4e-21	144	0	0
YdiL family protein [Escherichia coli]	49.3	49.3	0.77	1e-10	27.55	EER0459856.1	3.4e-21	104	0	0
YdiL family protein [Escherichia coli]	48.5	48.5	0.77	2e-10	26.53	MBA1841956.1	4.1e-21	104	0	0
YdiL family protein [Escherichia coli]	48.1	48.1	0.77	4e-10	26.53	EFM1736715.1	4.6e-21	104	0	0
DUF1870 family protein [Salmonella enterica]	38.9	38.9	0.76	9e-07	20.62	EBK0840446.1	5e-21	99	0	0
DUF1870 family protein [Escherichia coli]	47.8	47.8	0.78	4e-10	27.55	WP_146359007.1	6.8e-21	102	0	0
DUF1870 family protein [Streptomyces olivochromogenes]	38.9	38.9	0.9	2e-06	29.17	WP_067383077.1	7.6e-21	154	0	0
DUF1870 family protein [Escherichia coli]	47.4	47.4	0.77	6e-10	26.53	EFC2282729.1	7.9e-21	104	0	0
DUF1870 family protein [Cryobacterium ruanii]	29.6	29.6	0.65	0.005	28.05	WP_134554859.1	8e-21	258	0	0
hypothetical protein CMV61_02040 [Escherichia coli]	45.1	45.1	0.77	4e-09	25.51	RJK59932.1	8e-21	104	0	0
Domain of uncharacterised function (DUF1870) [Serratia fonticola]	43.9	43.9	0.76	1e-08	26.8	VTR23125.1	8.7e-21	104	0	0
DUF1870 family protein [Pseudonocardia thermophila]	40.8	40.8	0.68	3e-07	32.56	WP_073460267.1	1e-20	134	0	0
YdiL family protein [Escherichia coli]	47.8	47.8	0.64	4e-10	28.4	EES2437239.1	1e-20	104	0	0
YdiL family protein [Escherichia coli]	48.1	48.1	0.76	4e-10	27.08	MBB6882171.1	1.3e-20	112	0	0
DUF1870 domain-containing protein [Escherichia coli]	47.4	47.4	0.64	7e-10	28.4	RAM04234.1	1.5e-20	104	0	0
YdiL family protein [Shigella flexneri]	48.1	48.1	0.78	3e-10	27.55	EFY5079523.1	1.7e-20	102	0	0
YdiL family protein [Escherichia coli]	45.8	45.8	0.78	2e-09	26.53	WP_148124252.1	1.9e-20	102	0	0
DUF1870 family protein [Streptomyces indicus]	30.8	30.8	0.42	0.001	33.96	WP_093617474.1	2.3e-20	137	0	0
DUF1870 family protein [Actinobacillus vicugnae]	74.3	74.3	0.93	5e-20	41.88	WP_150538854.1	2.5e-20	146	0	0
DUF1870 family protein [Escherichia coli]	45.8	45.8	0.64	3e-09	27.16	WP_170883164.1	2.6e-20	109	0	0
YdiL family protein [Escherichia coli]	47.8	47.8	0.64	5e-10	28.4	WP_096935414.1	2.9e-20	102	0	0
YdiL family protein [Escherichia coli]	48.5	48.5	0.71	2e-10	30	WP_136807282.1	3.8e-20	98	0	0
YdiL protein [Escherichia coli]	47.8	47.8	0.77	7e-10	26.53	STI33225.1	4e-20	129	0	0
YdiL family protein [Escherichia coli]	48.1	48.1	0.71	3e-10	30	EFH0232810.1	5.7e-20	98	0	0
MULTISPECIES: DUF1870 family protein [unclassified Streptomyces]	35	35	0.42	4e-05	35.85	WP_161236736.1	6.8e-20	132	0	0
DUF1870 family protein [Yersinia kristensenii]	60.8	60.8	0.93	1e-14	34.15	WP_087768902.1	9.6e-20	156	0	0
YdiL family protein [Escherichia coli]	46.2	46.2	0.71	1e-09	28.89	EFJ8684299.1	1.1e-19	98	0	0
YdiL family protein [Escherichia coli]	48.1	48.1	0.64	3e-10	28.4	EES1168834.1	1.2e-19	95	0	0
DUF1870 family protein [Citrobacter sp. JL978]	62	62	0.93	4e-15	32.77	WP_155574842.1	1.5e-19	148	0	0
hypothetical protein PL81_01510 [Streptomyces sp. RSD-27]	34.7	34.7	0.42	6e-05	37.74	KIF07515.1	1.7e-19	135	0	0
DUF1870 family protein [Escherichia coli]	47.8	47.8	0.64	3e-10	28.4	EFN5915203.1	1.7e-19	95	0	0
DUF1870 family protein [Acinetobacter brisouii]	58.5	58.5	0.92	8e-14	32.28	WP_151777143.1	1.9e-19	153	0	0
DUF1870 family protein [Escherichia coli]	43.9	43.9	0.64	1e-08	25.93	WP_174246292.1	2e-19	104	0	0
DUF1870 family protein [Salinispora pacifica]	37.4	37.4	0.7	5e-06	30.68	WP_018223844.1	2.7e-19	132	0	0
DUF1870 family protein [Gallibacterium anatis]	61.6	61.6	0.86	2e-14	36.04	WP_018346687.1	3.2e-19	237	0	0
DUF1870 family protein [Gilliamella apis]	63.9	63.9	0.47	2e-16	49.15	WP_086364934.1	3.4e-19	101	0	0
DUF1870 family protein [Catenuloplanes japonicus]	37	37	0.7	7e-06	30.68	WP_033339105.1	4.7e-19	130	0	0
DUF1870 family protein [Undibacterium sp. YM2]	60.1	60.1	0.94	3e-14	29.92	WP_162041333.1	5e-19	156	0	0
DUF1870 family protein [Parvibium lacunae]	75.5	75.5	0.88	2e-20	37.82	WP_114401851.1	5.8e-19	152	0	0
YdiL protein [Escherichia coli]	48.1	48.1	0.76	4e-10	27.84	SQT58381.1	9.1e-19	116	0	0
DUF1870 family protein [Pasteurella canis]	62.4	62.4	0.93	3e-15	32.48	WP_160531432.1	1e-18	149	0	0
YdiL family protein [Escherichia coli]	48.5	48.5	0.71	2e-10	30	WP_112043022.1	1e-18	93	0	0
DUF1870 family protein [Undibacterium sp. KW1]	60.1	60.1	0.94	3e-14	29.92	WP_162058933.1	1.2e-18	156	0	0
DUF1870 family protein [Acinetobacter sp. SwsAc6]	68.9	68.9	0.96	8e-18	33.08	WP_178962149.1	1.3e-18	155	0	0
DUF1870 family protein [Salmonella enterica]	56.2	56.2	0.93	7e-13	27.97	EFP1691913.1	1.3e-18	147	0	0
DUF1870 family protein [Escherichia coli]	44.3	44.3	0.64	8e-09	27.16	EEW2395082.1	1.3e-18	103	0	0
DUF1870 family protein [Streptomyces sp.]	35	35	0.71	4e-05	29.21	NUS76721.1	1.7e-18	137	0	0
DUF1870 family protein [Actinoplanes campanulatus]	32.7	32.7	0.7	0.0002	28.41	WP_183225255.1	1.7e-18	129	0	0
DUF1870 family protein [Streptomyces prasinopilosus]	30.4	30.4	0.42	0.002	35.85	WP_055693246.1	2e-18	152	0	0
transcriptional regulator with XRE-family HTH domain [Actinoplanes campanulatus]	32.7	32.7	0.7	0.0003	28.41	MBB3099027.1	2.1e-18	137	0	0
hypothetical protein [Myoviridae sp.]	61.2	61.2	0.48	3e-15	42.62	QHJ84893.1	2.2e-18	95	0	0
MULTISPECIES: DUF1870 family protein [Acinetobacter]	63.5	63.5	0.91	1e-15	32.56	WP_163146625.1	3.2e-18	154	0	0
MULTISPECIES: DUF1870 family protein [Streptomyces]	32.3	32.3	0.42	0.0005	33.96	WP_078915757.1	3.5e-18	159	0	0
DUF1870 family protein [Streptomyces fradiae]	32	32	0.42	0.0005	33.96	WP_086731877.1	3.5e-18	159	0	0
hypothetical protein B6D17_02365 [Gilliamella apis]	62.4	62.4	0.47	1e-15	47.46	OTQ71918.1	3.9e-18	103	0	0
DUF1870 family protein [Streptomyces aidingensis]	30.8	30.8	0.42	0.001	35.85	WP_093840084.1	4.7e-18	131	0	0
YdiL family protein [Escherichia coli]	49.3	49.3	0.71	1e-10	30	WP_050488414.1	5e-18	98	0	0
DUF1870 family protein [Salmonella enterica subsp. enterica serovar Manhattan]	54.7	54.7	0.93	2e-12	27.97	EDT1288788.1	5.4e-18	147	0	0
DUF1870 family protein [Vibrio cholerae]	58.2	58.2	0.88	5e-14	30.63	MVF55168.1	5.7e-18	109	0	0
DUF1870 family protein [Undibacterium pigrum]	58.9	58.9	0.94	6e-14	29.13	WP_110253537.1	6.9e-18	156	0	0
DUF1870 family protein [Streptomyces sp. FXJ7.023]	31.6	31.6	0.84	0.001	25.89	WP_158690901.1	7.2e-18	164	0	0
YdiL family protein [Escherichia coli]	46.2	46.2	0.7	1e-09	34.83	WP_096933938.1	8.8e-18	98	0	0
DUF1870 family protein [Undibacterium sp. CY18W]	57	57	0.94	4e-13	30.71	WP_186945296.1	9.5e-18	159	0	0
DUF1870 family protein [Undibacterium sp. NL8W]	58.9	58.9	0.94	6e-14	29.13	WP_186951371.1	9.8e-18	156	0	0
DUF1870 family protein [Acinetobacter sp. Ac_5812]	62.4	62.4	0.83	3e-15	34.48	WP_171553835.1	1.3e-17	149	0	0
DUF1870 family protein [Vibrio cholerae]	58.5	58.5	0.88	3e-14	30.63	WP_044125767.1	1.3e-17	109	0	0
DUF1870 family protein [Saccharomonospora sp. LRS4.154]	39.7	39.7	0.88	9e-07	31.25	WP_081195499.1	1.6e-17	139	0	0
DUF1870 family protein [Gilliamella apis]	56.6	56.6	0.7	1e-13	39.33	WP_086360693.1	1.6e-17	103	0	0
helix-turn-helix domain-containing protein [Streptomyces qinglanensis]	28.9	28.9	0.7	0.006	26.14	WP_075001327.1	1.9e-17	132	0	0
hypothetical protein CDE51_02300 [Pasteurella multocida]	65.5	65.5	0.93	2e-16	36.75	OWZ82358.1	2e-17	148	0	0
helix-turn-helix domain-containing protein [Streptomyces qinglanensis]	28.5	28.5	0.7	0.009	26.14	WP_079171934.1	2.4e-17	141	0	0
DUF1870 family protein [Streptomyces sp. CNH099]	40.4	40.4	0.9	4e-07	27.73	WP_037783462.1	2.5e-17	144	0	0
DUF1870 family protein [Vibrio cholerae]	58.2	58.2	0.88	5e-14	30.63	WP_119564917.1	2.6e-17	109	0	0
YdiL protein [Escherichia coli]	47	47	0.67	8e-10	30.59	STK31113.1	3e-17	92	0	0
YdiL protein [Escherichia coli]	48.1	48.1	0.7	3e-10	35.96	STN76701.1	3.2e-17	87	0	0
YdiL protein [Escherichia coli]	47	47	0.67	8e-10	30.59	SQB79708.1	3.7e-17	92	0	0
transcriptional regulator [Mycolicibacterium hassiacum]	37.7	37.7	0.7	4e-06	27.27	PZN23928.1	4.6e-17	131	0	0
DUF1870 family protein [Vibrio cholerae]	56.2	56.2	0.88	3e-13	30.63	WP_148521326.1	4.6e-17	109	0	0
hypothetical protein B6D47_08510 [Rhodocyclaceae bacterium UTPRO2]	75.1	75.1	0.98	5e-20	39.71	OQY69757.1	5.1e-17	164	0	0
hypothetical protein CVU31_02595 [Betaproteobacteria bacterium HGW-Betaproteobacteria-4]	71.2	71.2	0.88	1e-18	38.05	PKO49027.1	5.5e-17	151	0	0
YdiL protein [Escherichia coli]	47.8	47.8	0.67	4e-10	30.59	STC90705.1	7e-17	92	0	0
YdiL family protein [Escherichia coli]	43.9	43.9	0.69	1e-08	26.67	WP_108451326.1	7.1e-17	103	0	0
hypothetical protein ADL27_54915 [Streptomyces sp. NRRL F-6602]	33.1	33.1	0.68	0.0002	29.07	KPC69074.1	1.1e-16	154	0	0
conserved hypothetical protein [Shigella boydii Sb227]	42.7	42.7	0.6	4e-08	27.63	ABB66060.1	1.2e-16	107	0	0
hypothetical protein A1WS_02272 [Escherichia coli KTE107]	46.6	46.6	0.56	2e-09	33.8	EOW23743.1	1.2e-16	107	0	0
DUF1870 family protein [Rhodococcus sp.]	37	37	0.88	9e-06	29.57	NLG54675.1	1.3e-16	130	0	0
DUF1870 family protein [Pasteurella multocida]	62	62	0.93	3e-15	34.19	WP_169326234.1	1.4e-16	148	0	0
MULTISPECIES: helix-turn-helix domain-containing protein [Streptomyces]	28.1	28.1	0.48	0.013	27.87	WP_010982495.1	1.4e-16	145	0	0
YdiL protein [Escherichia coli]	47.4	47.4	0.65	4e-10	31.33	STL93735.1	1.8e-16	83	0	0
DUF1870 family protein [Gilliamella apis]	62.4	62.4	0.48	6e-16	49.18	WP_086320275.1	2e-16	82	0	0
hypothetical protein SAVMC3_13160 [Streptomyces avermitilis]	27.7	27.7	0.42	0.017	32.08	BBJ48687.1	2.1e-16	166	0	0
hypothetical protein B6C86_11040 [Gilliamella apis]	62.4	62.4	0.48	7e-16	49.18	OTQ44262.1	2.6e-16	89	0	0
DUF1870 family protein [Salinispora arenicola]	33.5	33.5	0.7	0.0001	28.41	WP_018588763.1	3.9e-16	133	0	0
DUF1870 family protein [Gilliamella bombi]	52	52	0.69	1e-11	31.03	WP_085165755.1	4.1e-16	99	0	0
DUF1870 family protein [Gilliamella sp. ESL0250]	52.8	52.8	0.69	5e-12	33.33	WP_174796899.1	8.5e-16	99	0	0
DUF1870 family protein [Propionicimonas sp.]	41.6	41.6	0.68	1e-07	31.4	MBA3019642.1	9.1e-16	119	0	0
hypothetical protein P700_10285 [Salmonella enterica subsp. enterica serovar Newport str. CVM75_1280]	34.3	34.3	0.56	4e-05	25.35	OXY00055.1	1.3e-15	80	0	0
hypothetical protein NCTC86EC_01171 [Escherichia coli]	46.6	46.6	0.56	9e-10	33.8	SCA70662.1	1.6e-15	83	0	0
DUF1870 family protein [Acinetobacter guerrae]	45.4	45.4	0.94	9e-09	27.48	WP_152876250.1	1.7e-15	153	0	0
helix-turn-helix domain-containing protein [Pseudonocardia asaccharolytica]	33.5	33.5	0.7	0.0002	31.82	WP_051233055.1	1.8e-15	139	0	0
DUF1870 family protein [Yersinia frederiksenii]	62.4	62.4	0.93	2e-15	33.06	WP_087770245.1	2e-15	147	0	0
DUF1870 family protein [Salinispora arenicola]	37	37	0.49	7e-06	32.26	WP_050580863.1	2.2e-15	131	0	0
DUF1870 family protein [Pasteurella skyensis]	55.5	55.5	0.86	9e-13	33.94	WP_090921872.1	2.3e-15	137	0	0
DUF1870 family protein [Mycolicibacterium fortuitum]	42	42	0.94	1e-07	30.83	WP_165608865.1	2.8e-15	122	0	0
protein of unknown function [Propionivibrio dicarboxylicus]	73.2	73.2	0.86	3e-19	36.07	SDH53955.1	3.6e-15	160	0	0
hypothetical protein SB521682_1835 [Shigella boydii 5216-82]	46.6	46.6	0.56	7e-10	33.8	EGI95921.1	3.7e-15	83	0	0
DUF1870 family protein [Propionivibrio dicarboxylicus]	72.8	72.8	0.86	5e-19	36.07	WP_091936854.1	5e-15	177	0	0
DUF1870 family protein [Gilliamella apicola]	54.3	54.3	0.62	1e-12	34.62	WP_065575702.1	6.5e-15	99	0	0
DUF1870 family protein [Escherichia coli]	36.2	36.2	0.76	1e-05	21.88	WP_141038433.1	8e-15	112	0	0
helix-turn-helix DNA binding domain protein [Streptomyces phage Gilgamesh]	28.9	28.9	0.7	0.006	27.27	QFG13279.1	9.4e-15	137	0	0
putative HTH domain DNA-binding protein [Escherichia coli]	46.6	46.6	0.54	8e-10	34.78	AQZ77295.1	1.4e-14	79	0	0
helix-turn-helix domain-containing protein [Streptomyces sp. 57]	26.6	26.6	0.42	0.046	32.08	WP_121408026.1	1.5e-14	145	0	0
DUF1870 family protein [Gordonia otitidis]	34.3	34.3	0.95	0.0001	25.83	WP_007240671.1	3e-14	147	0	0
putative cytoplasmic protein [Salmonella enterica subsp. enterica]	35.8	35.8	0.45	6e-06	29.31	SUH37785.1	3.2e-14	69	0	0
hypothetical protein A5751_23330 [Mycolicibacterium fortuitum]	40.4	40.4	0.84	5e-07	31.48	OBF77111.1	4.1e-14	137	0	0
DUF1870 family protein [Mycobacterium xenopi]	37.7	37.7	0.67	3e-06	28.57	WP_085193429.1	6.1e-14	117	0	0
DUF1870 family protein [Gallionella sp.]	57.8	57.8	0.89	2e-13	33.06	NNM70215.1	6.3e-14	157	0	0
DUF1870 family protein [Escherichia coli]	45.4	45.4	0.54	3e-09	34.78	WP_096997118.1	9.2e-14	91	0	0
DUF1870 family protein [Curvibacter gracilis]	52	52	0.85	3e-11	31.48	WP_027476820.1	2e-13	161	0	0
DUF1870 family protein [Nocardiopsis metallicus]	34.7	34.7	0.89	5e-05	25.22	WP_184365177.1	2.2e-13	131	0	0
helix-turn-helix domain-containing protein [Rhodococcus zopfii]	31.2	31.2	0.36	0.0008	36.96	WP_072814261.1	2.8e-13	131	0	0
DUF1870 family protein [Curvibacter sp.]	51.6	51.6	0.85	4e-11	30.56	RUP35220.1	2.9e-13	161	0	0
DUF1870 family protein [Escherichia coli]	45.8	45.8	0.54	1e-09	33.33	WP_072650964.1	3e-13	74	0	0
DUF1870 family protein [Kitasatospora kifunensis]	29.3	29.3	0.69	0.004	26.44	WP_184942174.1	4.2e-13	121	0	0
MULTISPECIES: YdiL family protein [Methylovorus]	48.9	48.9	0.68	4e-10	31.52	WP_041362115.1	5.1e-13	153	0	0
DUF1870 family protein [Gilliamella apis]	52	52	0.3	3e-12	60.53	WP_081299929.1	5.7e-13	39	0	0
YdiL protein [Escherichia coli]	35.4	35.4	0.55	2e-05	24.64	STK89679.1	7.1e-13	85	0	0
DUF1870 family protein [Salana multivorans]	33.1	33.1	0.34	0.0002	44.19	WP_123739765.1	9e-13	154	0	0
DUF1870 domain-containing protein [Salmonella enterica subsp. enterica]	56.6	56.6	0.88	2e-13	25	EAA3085062.1	3.8e-30	119	0
DUF1870 domain-containing protein [Salmonella enterica subsp. enterica]	57	57	0.88	2e-13	25	EAA3218871.1	4.2e-30	119	0
DUF1870 domain-containing protein [Salmonella enterica subsp. enterica]	55.5	55.5	0.88	6e-13	25	EAA2649391.1	1.3e-29	119	0
DUF1870 domain-containing protein [Salmonella enterica subsp. enterica]	55.5	55.5	0.88	7e-13	25	EAA2220912.1	1.8e-29	119	0
Conserved hypothetical protein [Escherichia coli 042]	62.8	62.8	0.88	1e-15	30.36	CBG34682.1	3.7e-29	127	0
DUF1870 domain-containing protein [Salmonella enterica subsp. enterica]	54.7	54.7	0.88	1e-12	24.11	EAA0511154.1	6.8e-29	119	0
conserved hypothetical protein [Escherichia fergusonii ATCC 35469]	57	57	0.88	4e-13	33.04	CAQ88884.1	1.7e-25	167	0
Protein of unknown function DUF1870 [uncultured Caudovirales phage]	71.6	71.6	0.88	6e-19	37.17	CAB4139712.1	4.2e-19	148	0
YdiL protein [Escherichia coli]	48.1	48.1	0.71	4e-10	30	CTT74910.1	7.4e-19	116	0
Domain of uncharacterised function (DUF1870) [Shigella sonnei]	43.1	43.1	0.77	3e-08	28.85	CSP74847.1	6.2e-18	110	0
hypothetical protein [uncultured prokaryote]	65.1	65.1	0.93	2e-16	33.88	CRY97124.1	2e-17	147	0
YdiL protein [Escherichia coli]	48.1	48.1	0.7	3e-10	35.96	CTW24437.1	2e-17	88	0

## Sheet: Aca3_NR
Blast with Aca3
Description	Max Score	Total Score	Query Cover	E value	Per. ident	Accession	Length	E-value(hmm)	Acr Association	Putative	Candidate
helix-turn-helix transcriptional regulator [Bibersteinia trehalosi]	65.9	65.9	0.72	2e-19	56.86	WP_038443013.1	80	8.2e-23	0	0	1
XRE family transcriptional regulator [Actinobacillus pleuropneumoniae]	55.8	55.8	0.9	1e-15	48.44	WP_111705961.1	70	2.2e-18	0	0	1
transcriptional regulator [Neisseria dumasiana]	78.2	78.2	0.91	2e-24	60	WP_085359560.1	78	2e-29	1	0	0
transcriptional regulator [Neisseria elongata]	88.2	88.2	0.94	3e-28	57.58	WP_107992780.1	76	2.3e-27	1	0	0
helix-turn-helix transcriptional regulator [Neisseria meningitidis]	76.6	76.6	0.95	1e-23	52.24	WP_061384811.1	69	1.4e-21	1	0	0
transcriptional regulator [Neisseria meningitidis]	71.6	71.6	0.95	8e-22	49.25	WP_101107616.1	69	2.1e-22	1	0	0
transcriptional regulator [Neisseria meningitidis]	72.8	72.8	0.95	3e-22	49.25	WP_101119035.1	69	9.4e-22	1	0	0
helix-turn-helix domain-containing protein [Neisseria meningitidis]	74.3	74.3	0.95	9e-23	50.75	WP_101133125.1	69	2.8e-21	1	0	0
transcriptional regulator [Neisseria meningitidis]	72	72	0.95	6e-22	49.25	WP_002255676.1	69	6.3e-21	1	0	0
transcriptional regulator [Neisseria meningitidis]	72.8	72.8	0.95	3e-22	49.25	WP_061695140.1	69	1e-21	1	0	0
transcriptional regulator [Neisseria sp. HMSC056A03]	68.2	68.2	0.92	2e-20	50.77	WP_070748083.1	68	1.6e-19	1	0	0
transcriptional regulator [Neisseria sp. HMSC056A03]	65.1	65.1	0.88	3e-19	50	WP_070749240.1	68	3e-20	1	0	0
helix-turn-helix transcriptional regulator [Neisseria weaveri]	67.4	67.4	0.85	5e-20	52.46	WP_107855687.1	75	1.2e-20	0	1	0
helix-turn-helix domain-containing protein [Neisseria meningitidis]	65.5	65.5	0.9	3e-19	53.12	WP_123812337.1	73	3.3e-18	0	1	0
transcriptional regulator [Eikenella corrodens]	81.3	81.3	0.95	1e-25	53.73	WP_064106457.1	70	1.4e-36	0	1	0
helix-turn-helix transcriptional regulator [Simonsiella muelleri]	62.8	62.8	0.84	2e-18	54.24	WP_002642269.1	69	3e-13	0	1	0
helix-turn-helix domain-containing protein [Neisseria lactamica]	75.1	75.1	0.95	3e-23	50.75	WP_118898603.1	69	8.7e-22	0	1	0
helix-turn-helix domain-containing protein [Neisseria sp. HMSC065C04]	70.9	70.9	0.94	2e-21	51.52	WP_070765438.1	68	1.1e-21	0	1	0
MULTISPECIES: helix-turn-helix domain-containing protein [Neisseria]	62	62	0.92	6e-18	48.48	WP_108043292.1	68	1.1e-16	0	1	0
MULTISPECIES: transcriptional regulator [Neisseria]	65.5	65.5	0.94	2e-19	46.97	WP_070774559.1	68	1.8e-19	0	1	0
helix-turn-helix transcriptional regulator [Kingella negevensis]	58.9	58.9	0.9	9e-17	42.86	WP_089152873.1	67	4.4e-13	0	1	0
transcriptional regulator [Neisseria sp. HMSC055F11]	69.3	69.3	0.9	8e-21	49.21	OFN02989.1	71	1.7e-19	0	0	0
helix-turn-helix transcriptional regulator [Neisseria meningitidis]	144	144	1	9e-51	100	WP_049360086.1	70	8.6e-34	0	0	0
helix-turn-helix domain-containing protein [Neisseria meningitidis]	72.4	72.4	0.95	5e-22	49.25	WP_002212356.1	69	4.9e-21	0	0	0
helix-turn-helix domain-containing protein [Neisseria meningitidis]	75.1	75.1	0.95	4e-23	50.75	WP_042743680.1	69	5.5e-22	0	0	0
hypothetical protein AO364_1117 [Moraxella catarrhalis]	57.8	57.8	0.92	4e-15	44.62	OAV36566.1	215	4.6e-13	0	0
DUF1456 family protein [Psychrobacter pygoscelis]	58.5	58.5	0.85	2e-15	51.67	WP_131669241.1	207	8.5e-15	0	0
hypothetical protein [Moraxella catarrhalis]	58.2	58.2	0.92	3e-15	44.62	WP_155731046.1	199	3.9e-13	0	0
helix-turn-helix transcriptional regulator [Moraxella canis]	58.5	58.5	0.92	2e-15	44.62	WP_162816841.1	199	5.3e-13	0	0
phage associated protein [Neisseria meningitidis]	57.4	57.4	0.85	3e-15	50.82	SPY04969.1	165	1.8e-30	0	0
phage associated protein [Neisseria meningitidis]	57.4	57.4	0.85	3e-15	50.82	VEJ31859.1	165	1.8e-30	0	0
hypothetical protein N875_01920 [Neisseria meningitidis LNP21362]	67.8	67.8	0.85	2e-19	54.1	AJC62485.1	156	1.6e-37	0	0
putative phage associated protein [Neisseria meningitidis alpha522]	62.8	62.8	0.85	2e-17	50.82	CCA44812.1	156	6.6e-34	0	0
hypothetical protein N872_06745 [Neisseria meningitidis LNP27256]	67.8	67.8	0.85	2e-19	54.1	KID53335.1	156	1.7e-37	0	0
hypothetical protein NME_0098 [Neisseria meningitidis alpha153]	57.8	57.8	0.85	2e-15	50.82	CBA03498.1	153	1.3e-30	0	0
putative phage associated protein [Neisseria meningitidis WUE 2594]	57.8	57.8	0.85	2e-15	50.82	CBY90684.1	153	1.3e-30	0	0
hypothetical protein NMBB_1616 [Neisseria meningitidis alpha710]	67.4	67.4	0.85	1e-19	54.1	ADO31879.1	125	1e-36	0	0
putative phage associated protein [Neisseria gonorrhoeae]	67.8	67.8	0.85	9e-20	54.1	SUA21796.1	110	1.1e-37	0	0
conserved protein of unknown function [Kingella kingae]	62.4	62.4	0.91	6e-18	46.88	CRZ19944.1	91	1.5e-15	0	0
putative phage associated protein [Neisseria meningitidis]	65.1	65.1	0.84	6e-19	53.33	CWO27817.1	90	3.9e-37	0	0
putative phage associated protein [Neisseria gonorrhoeae NCCP11945]	67	67	0.85	7e-20	54.1	ACF29825.1	79	3.2e-38	0	0
hypothetical protein NMY220_0973 [Neisseria meningitidis NM220]	67	67	0.85	8e-20	54.1	EHP15430.1	79	2.9e-37	0	0
putative phage associated protein [Neisseria meningitidis]	63.9	63.9	0.85	1e-18	52.46	CWO23629.1	79	1.3e-36	0	0
hypothetical protein HMPREF0602_1107 [Neisseria meningitidis ATCC 13091]	62.4	62.4	0.85	6e-18	50.82	EFM04422.1	79	1.3e-34	0	0
hypothetical protein M786_09700 [Neisseria gonorrhoeae MU_NG21]	65.5	65.5	0.85	3e-19	52.46	KLS82681.1	79	2.4e-37	0	0
transcriptional regulator [Neisseria meningitidis]	67	67	0.85	8e-20	54.1	RPC45597.1	79	1.2e-36	0	0
helix-turn-helix transcriptional regulator [Neisseria meningitidis]	67	67	0.9	7e-20	51.56	WP_061726187.1	78	1.1e-36	0	0
transcriptional regulator [Neisseria elongata]	86.7	86.7	0.94	1e-27	60.61	WP_107970887.1	77	3.7e-27	0	0
hypothetical protein NMA510612_1359 [Neisseria meningitidis]	57	57	0.85	6e-16	50.82	AHW75649.1	76	2.5e-31	0	0
transcriptional regulator [Neisseria meningitidis]	57	57	0.85	6e-16	50.82	WP_101119650.1	75	8.2e-30	0	0
helix-turn-helix transcriptional regulator [Neisseria meningitidis]	67	67	0.9	7e-20	51.56	WP_124186332.1	75	9.1e-37	0	0
helix-turn-helix transcriptional regulator [Neisseria subflava]	62	62	0.9	6e-18	47.62	WP_108700034.1	74	1.8e-20	0	0
hypothetical protein A6A10_04305 [Otariodibacter oris]	64.7	64.7	0.84	5e-19	49.15	QGM80679.1	72	6e-21	0	0
helix-turn-helix domain-containing protein [Neisseria sp.]	66.2	66.2	0.9	1e-19	47.62	RKV80025.1	72	3.6e-18	0	0
XRE family transcriptional regulator [Mannheimia haemolytica]	63.9	63.9	0.95	1e-18	48.53	WP_147010665.1	72	6.4e-20	0	0
transcriptional regulator [Mannheimia haemolytica]	63.9	63.9	0.95	1e-18	48.53	WP_006248644.1	71	6.2e-20	0	0
transcriptional regulator [Mannheimia haemolytica]	64.7	64.7	0.95	5e-19	48.53	WP_062623907.1	71	3.6e-20	0	0
helix-turn-helix domain-containing protein [Neisseria sp. HMSC065D04]	64.7	64.7	0.94	5e-19	43.94	WP_070773030.1	71	3.2e-21	0	0
transcriptional regulator [Eikenella corrodens]	80.9	80.9	0.95	2e-25	53.73	WP_064084317.1	70	2.4e-36	0	0
transcriptional regulator [Eikenella halliae]	83.2	83.2	0.94	3e-26	56.06	WP_064089294.1	70	2.1e-35	0	0
hypothetical protein HMPREF0027_1318 [Actinobacillus ureae ATCC 25976]	56.6	56.6	0.95	9e-16	44.12	EFX91630.1	70	8.6e-19	0	0
helix-turn-helix transcriptional regulator [Neisseria meningitidis]	62	62	0.85	5e-18	50.82	WP_002232331.1	70	3e-33	0	0
helix-turn-helix transcriptional regulator [Neisseria meningitidis]	67	67	0.85	7e-20	54.1	WP_002234828.1	70	6.8e-36	0	0
MULTISPECIES: transcriptional regulator [Neisseria]	63.9	63.9	0.9	1e-18	50	WP_002238066.1	70	2.8e-35	0	0
helix-turn-helix transcriptional regulator [Neisseria meningitidis]	62.4	62.4	0.85	4e-18	50.82	WP_002241497.1	70	1.3e-33	0	0
MULTISPECIES: helix-turn-helix transcriptional regulator [Neisseria]	67	67	0.9	7e-20	51.56	WP_002243493.1	70	7.4e-37	0	0
helix-turn-helix transcriptional regulator [Neisseria gonorrhoeae]	65.5	65.5	0.9	2e-19	50	WP_047919438.1	70	5.5e-36	0	0
transcriptional regulator [Neisseria meningitidis]	64.7	64.7	0.85	4e-19	52.46	WP_105182989.1	70	1e-34	0	0
helix-turn-helix transcriptional regulator [Actinobacillus ureae]	55.1	55.1	0.95	3e-15	44.12	WP_115607235.1	70	1e-18	0	0
helix-turn-helix transcriptional regulator [Neisseria meningitidis]	65.1	65.1	0.85	3e-19	52.46	WP_116680289.1	70	7.1e-35	0	0
helix-turn-helix transcriptional regulator [Neisseria meningitidis]	65.9	65.9	0.9	2e-19	50	WP_118019935.1	70	4.3e-36	0	0
helix-turn-helix transcriptional regulator [Neisseria lactamica]	65.5	65.5	0.9	2e-19	50	WP_118780361.1	70	2.4e-36	0	0
helix-turn-helix transcriptional regulator [Neisseria meningitidis]	61.6	61.6	0.85	9e-18	50.82	WP_118890922.1	70	1.1e-32	0	0
XRE family transcriptional regulator [Neisseria gonorrhoeae]	67.8	67.8	0.9	3e-20	51.56	WP_123781716.1	70	1.9e-36	0	0
helix-turn-helix transcriptional regulator [Neisseria meningitidis]	66.6	66.6	0.85	1e-19	54.1	WP_124208960.1	70	6.8e-35	0	0
helix-turn-helix transcriptional regulator [Neisseria meningitidis]	65.5	65.5	0.85	3e-19	52.46	WP_127292885.1	70	1.1e-34	0	0
helix-turn-helix transcriptional regulator [Neisseria meningitidis]	69.3	69.3	0.9	7e-21	53.97	WP_049344750.1	69	2.5e-20	0	0
XRE family transcriptional regulator [Neisseria lactamica]	77	77	0.95	7e-24	53.73	WP_118780253.1	69	1.4e-21	0	0
transcriptional regulator [Neisseria sp. HMSC15C08]	61.6	61.6	0.84	8e-18	50.85	OFV39633.1	69	9.6e-21	0	0
XRE family transcriptional regulator [Neisseria sp.]	69.3	69.3	0.95	7e-21	52.24	RKV70130.1	69	4.6e-20	0	0
helix-turn-helix domain-containing protein [Neisseria sp.]	82.8	82.8	0.9	3e-26	61.9	RKV70975.1	69	1.1e-25	0	0
XRE family transcriptional regulator [Neisseria sp.]	64.3	64.3	0.95	8e-19	47.76	RKV71546.1	69	1.5e-20	0	0
XRE family transcriptional regulator [Neisseria sp.]	72.8	72.8	0.95	3e-22	53.73	RKV79384.1	69	2.6e-20	0	0
XRE family transcriptional regulator [Neisseria sp.]	63.2	63.2	0.88	2e-18	51.61	RKV83690.1	69	1.6e-19	0	0
XRE family transcriptional regulator [Neisseria sp.]	67	67	0.9	6e-20	50.79	RKV84810.1	69	4.5e-21	0	0
putative zinc finger/helix-turn-helix protein, YgiT family [Actinobacillus ureae]	55.1	55.1	0.95	3e-15	44.12	SUT86385.1	69	9.9e-19	0	0
helix-turn-helix domain-containing protein [Neisseria meningitidis]	73.6	73.6	0.95	2e-22	49.25	WP_002231710.1	69	2.2e-20	0	0
hypothetical protein [Neisseria subflava]	64.7	64.7	0.95	5e-19	47.76	WP_004520744.1	69	1.4e-19	0	0
helix-turn-helix transcriptional regulator [Neisseria sicca]	61.6	61.6	0.84	9e-18	52.54	WP_016686406.1	69	3e-18	0	0
helix-turn-helix transcriptional regulator [Actinobacillus ureae]	56.6	56.6	0.95	9e-16	44.12	WP_044024323.1	69	8.3e-19	0	0
helix-turn-helix transcriptional regulator [Neisseria sp. HMSC075C12]	62	62	0.88	6e-18	50	WP_070649236.1	69	4.8e-19	0	0
transcriptional regulator [Neisseria meningitidis]	72.8	72.8	0.95	3e-22	49.25	WP_096110877.1	69	9.3e-22	0	0
helix-turn-helix domain-containing protein [Neisseria meningitidis]	73.6	73.6	0.95	2e-22	49.25	WP_101085420.1	69	2.2e-20	0	0
helix-turn-helix domain-containing protein [Neisseria meningitidis]	74.3	74.3	0.95	7e-23	50.75	WP_101129768.1	69	4.5e-21	0	0
helix-turn-helix transcriptional regulator [Neisseria bergeri]	59.7	59.7	0.87	5e-17	50.82	WP_107818884.1	69	1.4e-14	0	0
XRE family transcriptional regulator [Neisseria meningitidis]	73.2	73.2	0.95	2e-22	49.25	WP_115430726.1	69	2.8e-20	0	0
helix-turn-helix domain-containing protein [Neisseria meningitidis]	74.7	74.7	0.95	6e-23	50.75	WP_118803841.1	69	7e-22	0	0
XRE family transcriptional regulator [Neisseria sp.]	64.7	64.7	0.94	4e-19	46.97	RKV72314.1	68	4.1e-19	0	0
XRE family transcriptional regulator [Neisseria sp.]	63.9	63.9	0.88	9e-19	51.61	RKV86798.1	68	2.9e-18	0	0
helix-turn-helix transcriptional regulator [Kingella kingae]	62.4	62.4	1	4e-18	45.71	WP_019389443.1	68	6.1e-16	0	0
hypothetical protein [Neisseria meningitidis]	57	57	0.85	5e-16	50.82	WP_002239049.1	67	5.7e-30	0	0
hypothetical protein [Neisseria meningitidis]	56.6	56.6	0.85	8e-16	50.82	WP_002245574.1	67	9.5e-30	0	0
hypothetical protein [Neisseria meningitidis]	55.8	55.8	0.85	2e-15	49.18	WP_050169217.1	67	6e-29	0	0
hypothetical protein [Neisseria meningitidis]	56.6	56.6	0.85	6e-16	50.82	WP_050177623.1	67	1.2e-29	0	0
hypothetical protein [Neisseria meningitidis]	52	52	0.85	4e-14	49.18	WP_050302610.1	67	1.1e-27	0	0
transcriptional regulator [Neisseria meningitidis]	54.3	54.3	0.85	7e-15	49.18	WP_101126507.1	67	2.1e-28	0	0
transcriptional regulator [Neisseria meningitidis]	59.3	59.3	0.9	7e-17	50	WP_105165359.1	67	4.2e-32	0	0
helix-turn-helix transcriptional regulator [Neisseria lactamica]	54.7	54.7	0.9	4e-15	38.1	WP_115178192.1	67	4.6e-15	0	0
helix-turn-helix transcriptional regulator [Neisseria lactamica]	55.8	55.8	0.9	2e-15	38.1	WP_118804084.1	67	1.4e-15	0	0
XRE family transcriptional regulator [Neisseria meningitidis]	57	57	0.85	5e-16	50.82	WP_118935858.1	67	1.8e-29	0	0
Uncharacterised protein [Kingella negevensis]	58.9	58.9	0.9	9e-17	42.86	SNB63109.1	66	4.9e-13	0	0
helix-turn-helix transcriptional regulator [Neisseria gonorrhoeae]	66.6	66.6	0.85	6e-20	54.1	WP_047920711.1	64	2.5e-36	0	0
helix-turn-helix transcriptional regulator [Neisseria meningitidis]	62.8	62.8	0.81	3e-18	53.45	WP_148088043.1	59	1.8e-32	0	0
helix-turn-helix domain-containing protein [Neisseria lactamica]	65.9	65.9	0.82	1e-19	51.72	WP_118815294.1	58	3.1e-18	0	0
hypothetical protein [Neisseria meningitidis]	46.2	46.2	0.65	6e-12	48.94	WP_061728465.1	52	3e-22	0	0

## Sheet: Aca4_NR
Blastp with Aca4
Description	Max Score	Total Score	Query Cover	E value	Per. ident	Accession	Length	E value(hmm)	Acr association	Putative	Candidate
hypothetical protein [Pseudomonas sp. S-6-2]	68.2	68.2	0.97	2e-20	53.85	WP_080050317.1	72	2.2e-20	1	0	0
hypothetical protein [Pseudomonas aeruginosa]	86.7	86.7	0.97	1e-27	66.15	WP_074202349.1	71	9.2e-27	1	0	0
hypothetical protein CW360_02795 [Pseudomonas pharmafabricae]	88.6	88.6	0.94	2e-28	66.67	PKF72659.1	68	2.7e-33	1	0	0
hypothetical protein [Pseudomonas indoloxydans]	85.1	85.1	0.94	3e-27	61.9	WP_108234915.1	68	2.1e-32	1	0	0
hypothetical protein B597_016570 [Pseudomonas stutzeri KOS6]	90.5	90.5	0.94	2e-29	68.25	EWC40190.1	68	2.4e-32	1	0	0
hypothetical protein [Pseudomonas aeruginosa]	132	132	1	1e-45	95.52	WP_004347936.1	67	1.3e-36	1	0	0
hypothetical protein [Pseudomonas aeruginosa]	130	130	1	4e-45	94.03	WP_023086532.1	67	2.1e-36	1	0	0
hypothetical protein [Pseudomonas aeruginosa]	135	135	1	2e-47	100	WP_071533911.1	67	5.5e-36	1	0	0
hypothetical protein CKA45_14010 [Pseudomonas aeruginosa]	128	128	1	3e-44	92.54	RLR53083.1	67	5.7e-35	1	0	0
hypothetical protein [Pseudomonas aeruginosa]	129	129	0.95	7e-45	100	WP_078463838.1	65	4.1e-35	1	0	0
hypothetical protein BMR72_12160 [Pseudomonas aeruginosa]	85.9	85.9	0.95	2e-27	64.06	APB68720.1	72	1.2e-30	0	0	1
hypothetical protein IPC443_26580 [Pseudomonas aeruginosa]	85.5	85.5	0.95	3e-27	60.94	RUI18197.1	72	1.3e-29	0	0	1
hypothetical protein CDC19_14030 [Pseudomonas aeruginosa]	84.3	84.3	0.95	9e-27	60.94	OWI97558.1	72	2.7e-29	0	0	1
hypothetical protein [Pseudomonas mendocina]	89.7	89.7	0.97	6e-29	66.15	WP_143503283.1	69	1.3e-27	0	0	1
hypothetical protein [Pseudomonas hydrolytica]	82.8	82.8	0.94	4e-26	61.9	WP_129482141.1	68	7e-29	0	0	1
hypothetical protein [Pseudomonas chlororaphis]	82.4	82.4	0.97	5e-26	60	WP_148558722.1	73	1.6e-28	0	1	0
hypothetical protein CJU76_00035 [Pseudomonas fragi]	92	92	0.95	7e-30	67.19	PAA06076.1	70	1.1e-35	0	1	0
hypothetical protein [Burkholderia stagnalis]	40.4	40.4	0.86	9e-09	38.98	WP_124831190.1	306	7.2e-12	0
hypothetical protein [Pseudomonas syringae group genomosp. 7]	40	40	0.77	1e-08	45.28	WP_122219145.1	279	2.7e-12	0
hypothetical protein [Burkholderia ubonensis]	42.4	42.4	0.86	2e-09	40.68	WP_080414224.1	276	6.1e-13	0
hypothetical protein [Variovorax sp. Root473]	52.4	52.4	0.97	3e-13	41.54	WP_157609703.1	197	6e-10	0
MULTISPECIES: hypothetical protein [Pseudomonas]	42.4	42.4	0.77	1e-09	45.28	WP_019364711.1	173	1.2e-10	0
hypothetical protein ASD34_12625 [Variovorax sp. Root473]	52.4	52.4	0.97	2e-13	41.54	KQX87151.1	169	4.4e-10	0
hypothetical protein [Variovorax boronicumulans]	52	52	0.83	2e-13	46.43	WP_095745887.1	154	2.7e-10	0
hypothetical protein [Delftia sp.]	56.2	56.2	0.88	6e-15	45.76	MPT03440.1	146	2.8e-14	0
hypothetical protein [Aromatoleum bremense]	53.1	53.1	0.77	5e-14	48.08	WP_169202383.1	107	1.7e-10	0
MULTISPECIES: hypothetical protein [unclassified Pseudomonas]	33.9	33.9	0.98	9e-07	31.88	WP_169995669.1	82	3.9e-13	0
helix-turn-helix domain-containing protein [Paraburkholderia sp. BL8N3]	36.6	36.6	0.98	6e-08	32.84	WP_132459973.1	81	6.6e-14	0
DUF134 domain-containing protein [Comamonas thiooxydans]	47.4	47.4	0.97	5e-12	40.91	WP_087865082.1	81	9.3e-10	0
hypothetical protein [Halomonas sp. TQ8S]	40.4	40.4	1	2e-09	38.24	WP_114485005.1	78	2.2e-15	0
hypothetical protein [Pseudomonas cannabina]	35	35	0.94	2e-07	32.81	WP_122378201.1	78	2.6e-13	0
hypothetical protein EV676_10635 [Schlegelella thermodepolymerans]	46.2	46.2	0.98	9e-12	37.88	TCP06552.1	78	1.1e-12	0
hypothetical protein [Variovorax sp. 770b2]	52	52	0.89	5e-14	43.33	WP_093432150.1	78	8.4e-11	0
hypothetical protein [Variovorax paradoxus]	52.8	52.8	0.89	2e-14	45	WP_013541030.1	78	3.9e-10	0
hypothetical protein [Aromatoleum aromaticum]	53.9	53.9	0.77	1e-14	51.92	WP_083782917.1	77	5.2e-12	0
hypothetical protein [Aromatoleum toluvorans]	49.7	49.7	0.77	5e-13	46.15	WP_169254205.1	77	2.6e-11	0
hypothetical protein [Methyloversatilis discipulorum]	59.3	59.3	0.97	8e-17	47.76	WP_019919021.1	76	1.2e-18	0
helix-turn-helix domain-containing protein [Halomonas sp. PA16-9]	36.6	36.6	0.79	7e-08	41.07	WP_155706416.1	75	1.4e-17	0
hypothetical protein [Ralstonia insidiosa]	40.8	40.8	0.77	1e-09	47.27	WP_169340887.1	75	3.3e-14	0
hypothetical protein [Burkholderia vietnamiensis]	40.8	40.8	0.62	1e-09	51.11	WP_176331498.1	75	1.1e-13	0
hypothetical protein [Pandoraea apista]	47	47	0.89	4e-12	43.33	WP_042112402.1	75	2.1e-12	0
repressor [Rubrivivax sp. SCN 71-131]	79.7	79.7	0.94	6e-25	57.14	ODU08013.1	74	7.2e-25	0
hypothetical protein [Pseudomonas aeruginosa]	43.5	43.5	0.98	1e-10	40.3	WP_023100656.1	74	3.3e-19	0
hypothetical protein [Pseudomonas aeruginosa]	40.8	40.8	0.79	1e-09	44.64	WP_126518399.1	74	3.4e-19	0
hypothetical protein [Pseudomonas aeruginosa]	44.7	44.7	0.98	4e-11	40.3	WP_073674541.1	74	5.1e-19	0
MULTISPECIES: helix-turn-helix domain-containing protein [Gammaproteobacteria]	43.1	43.1	0.98	2e-10	40.3	WP_023121408.1	74	2.2e-18	0
hypothetical protein [Pseudomonas stutzeri]	42.7	42.7	0.98	2e-10	38.81	WP_181105277.1	74	3.4e-18	0
MarR family transcriptional regulator [Pseudomonas reactans]	40.8	40.8	0.98	1e-09	39.13	WP_177097038.1	74	4.9e-18	0
hypothetical protein [Pseudomonas syringae]	42	42	0.77	4e-10	45.28	WP_032703294.1	74	8e-18	0
hypothetical protein [Pseudomonas sp. RW407]	40.8	40.8	0.98	1e-09	38.81	WP_109935601.1	74	3.4e-17	0
MULTISPECIES: hypothetical protein [Pseudomonas syringae group]	45.8	45.8	0.98	1e-11	38.81	WP_003368188.1	74	3.6e-17	0
hypothetical protein [Pseudomonas syringae]	45.8	45.8	0.98	2e-11	38.81	WP_017707813.1	74	3.6e-17	0
hypothetical protein [Sulfuriferula multivorans]	34.7	34.7	0.77	3e-07	41.51	NDP49496.1	74	7.7e-17	0
hypothetical protein [Pseudomonas fluorescens]	37.7	37.7	0.79	2e-08	42.86	WP_172689314.1	74	1.7e-16	0
hypothetical protein [Pseudomonas sp. FH1]	33.9	33.9	0.83	6e-07	37.29	WP_033901320.1	74	2.1e-14	0
hypothetical protein [Schlegelella thermodepolymerans]	47.8	47.8	0.98	2e-12	39.39	WP_132765570.1	74	1.3e-13	0
hypothetical protein AYM40_37465 [Paraburkholderia phytofirmans OLGA172]	39.7	39.7	0.98	3e-09	38.81	ANB78052.1	74	4.9e-13	0
hypothetical protein AWB69_02805 [Caballeronia udeis]	35.8	35.8	0.77	1e-07	42.86	SAL32327.1	74	2.1e-12	0
hypothetical protein [Azoarcus sp. CC-YHH848]	47.4	47.4	0.95	3e-12	37.5	WP_136383520.1	74	3.9e-12	0
hypothetical protein [Pseudomonas aeruginosa]	42.7	42.7	0.98	2e-10	38.81	WP_128718620.1	73	1.5e-22	0
hypothetical protein [Pseudomonas stutzeri]	43.1	43.1	0.98	2e-10	38.81	WP_161612758.1	73	1.5e-22	0
hypothetical protein [Pseudomonas stutzeri]	43.5	43.5	0.98	1e-10	38.81	WP_161612741.1	73	4.9e-22	0
hypothetical protein [Pseudomonas stutzeri]	44.3	44.3	0.98	6e-11	40.3	WP_138299272.1	73	2.6e-21	0
hypothetical protein [Pseudomonas syringae group genomosp. 3]	44.7	44.7	0.98	3e-11	40.3	WP_122222750.1	73	3.9e-21	0
MULTISPECIES: hypothetical protein [Gammaproteobacteria]	44.3	44.3	1	5e-11	39.71	WP_023093701.1	73	4.3e-21	0
MULTISPECIES: hypothetical protein [Pseudomonas]	45.1	45.1	0.98	3e-11	40.3	WP_031599060.1	73	4.5e-21	0
hypothetical protein [Pseudomonas savastanoi]	43.9	43.9	0.98	9e-11	38.81	WP_082301241.1	73	1.9e-20	0
MULTISPECIES: hypothetical protein [unclassified Pseudomonas]	43.9	43.9	0.98	9e-11	38.81	WP_169995683.1	73	2.6e-20	0
MarR family transcriptional regulator [Pseudomonas fluorescens]	40.8	40.8	0.98	1e-09	39.13	WP_078828270.1	73	5.2e-18	0
hypothetical protein [Halomonas sp. TQ8S]	34.3	34.3	0.79	4e-07	39.29	WP_114485250.1	73	1.5e-16	0
hypothetical protein [Pseudomonas veronii]	37	37	1	4e-08	35.71	WP_177032701.1	73	2.7e-14	0
hypothetical protein [Variovorax sp. Root473]	46.2	46.2	0.92	1e-11	38.71	WP_157609636.1	73	4.1e-11	0
hypothetical protein [Chromobacterium haemolyticum]	33.9	33.9	1	7e-07	32.35	WP_166451073.1	73	3.6e-10	0
MULTISPECIES: hypothetical protein [Pseudomonas]	44.7	44.7	0.98	3e-11	40.3	WP_153328343.1	72	1.4e-19	0
hypothetical protein [Pseudomonas sp. 460]	41.6	41.6	0.98	6e-10	38.81	WP_132834075.1	72	2.8e-19	0
hypothetical protein [Pseudomonas sp. MBT-1]	42.7	42.7	0.98	2e-10	40.3	WP_185818870.1	72	2.8e-19	0
hypothetical protein [Oceanospirillaceae bacterium]	32	32	0.71	4e-06	39.22	MBM94325.1	72	5.6e-15	0
hypothetical protein [Pseudomonas savastanoi]	35	35	0.98	2e-07	36.23	WP_004666701.1	72	7.1e-15	0
hypothetical protein [Pseudomonas sp. EMN2]	47.4	47.4	0.76	3e-12	52.73	WP_153785409.1	72	4e-14	0
hypothetical protein [Ideonella sakaiensis]	45.1	45.1	0.95	3e-11	39.06	WP_054018780.1	72	1e-10	0
hypothetical protein [Salmonella enterica]	90.5	90.5	0.94	2e-29	66.67	EBC1886548.1	71	9.9e-30	0
hypothetical protein [Pseudomonas yamanorum]	42.7	42.7	0.98	2e-10	40.3	WP_179451172.1	71	8.9e-21	0
hypothetical protein [Pseudoalteromonas sp. 0303]	38.1	38.1	0.98	1e-08	35.82	WP_175080512.1	71	6.8e-12	0
hypothetical protein [Pseudoalteromonas sp. SR41-6]	37	37	0.98	4e-08	37.31	WP_182767777.1	71	1.2e-10	0
hypothetical protein C8C96_4774 [Acidovorax sp. 100]	44.7	44.7	0.83	4e-11	44.64	RMA56357.1	71	3.6e-10	0
hypothetical protein [Pseudomonas fragi]	42	42	1	4e-10	38.57	WP_169873080.1	70	1.5e-18	0
hypothetical protein [Pseudomonas sp.]	64.7	64.7	0.94	5e-19	52.38	MAQ49802.1	70	2.9e-18	0
hypothetical protein [Burkholderia gladioli]	40.8	40.8	0.98	1e-09	38.81	WP_098153314.1	70	6.9e-14	0
hypothetical protein [Tepidimonas taiwanensis]	50.1	50.1	0.94	3e-13	43.75	WP_058615495.1	70	3.5e-13	0
MULTISPECIES: hypothetical protein [Halomonas]	51.2	51.2	1	8e-14	44.29	WP_035565525.1	69	2.5e-28	0
hypothetical protein EFK68_04800 [Pseudomonas aeruginosa]	87.8	87.8	0.97	4e-28	66.15	RNF58175.1	69	9.6e-27	0
hypothetical protein [Pseudomonas fragi]	45.4	45.4	0.98	2e-11	40.3	WP_169873074.1	69	6.9e-19	0
helix-turn-helix domain-containing protein [Diaphorobacter sp. J5-51]	50.1	50.1	0.83	3e-13	50	WP_084002044.1	69	1.4e-16	0
hypothetical protein E6O51_20310 [Azoarcus sp. CC-YHH848]	43.1	43.1	0.8	2e-10	38.89	THF55932.1	69	2.2e-13	0
hypothetical protein A3E79_00115 [Burkholderiales bacterium RIFCSPHIGHO2_12_FULL_61_11]	56.2	56.2	0.94	1e-15	47.62	OGA97122.1	68	1.6e-19	0
hypothetical protein IPC358_21760 [Pseudomonas aeruginosa]	134	134	1	1e-46	98.51	RQC55902.1	67	1.1e-35	0
hypothetical protein DN073_04210 [Pseudomonas aeruginosa]	127	127	1	1e-43	91.04	AYL28540.1	67	1.1e-34	0
hypothetical protein [Pseudomonas stutzeri]	90.9	90.9	0.94	2e-29	68.25	WP_003294377.1	67	2.3e-32	0
DUF134 domain-containing protein [Ideonella sakaiensis]	53.9	53.9	0.97	9e-15	46.15	WP_054022892.1	66	1.6e-13	0
hypothetical protein [Variovorax paradoxus]	49.7	49.7	0.77	4e-13	46.15	WP_153282245.1	63	1.7e-10	0
hypothetical protein [Pseudomonas sp. WS 5086]	35	35	0.74	2e-07	38	WP_169995813.1	59	1.5e-13	0
hypothetical protein [Pseudomonas sp. WS 5027]	34.3	34.3	0.74	4e-07	38	WP_170060944.1	59	3.4e-13	0

## Sheet: Aca5_NR
Blastp with Aca5
Description	Max Score	Total Score	Query Cover	E value	Per. ident	Accession	Length	E-Value(hmm)	Acr association	Putative	Candidate
hypothetical protein [Photorhabdus sp. CRCIA-P01]	66.6	66.6	0.93	7e-20	60.71	WP_118986295.1	88	5.2e-27	0	0	1
hypothetical protein ECSE_P2-0100 [Escherichia coli SE11]	49.3	49.3	0.93	3e-13	46.43	BAG80427.1	68	3.6e-17	0	0	1
hypothetical protein [Dickeya solani]	65.9	65.9	0.95	7e-20	47.37	WP_155518149.1	63	1.4e-22	0	0	1
hypothetical protein [Pectobacterium brasiliense]	121	121	0.98	8e-42	94.92	WP_039558032.1	60	8.8e-35	0	0	1
hypothetical protein [Pectobacterium odoriferum]	122	122	0.98	2e-42	96.61	WP_103182538.1	59	5e-35	0	0	1
hypothetical protein [Pectobacterium odoriferum]	115	115	0.98	2e-39	89.83	WP_103204094.1	59	7.7e-34	0	0	1
hypothetical protein [Pectobacterium versatile]	106	106	0.98	6e-36	88.14	WP_127031127.1	59	1.3e-33	0	0	1
MULTISPECIES: hypothetical protein [Klebsiella]	55.8	55.8	0.95	9e-16	47.37	WP_009483892.1	68	1.5e-16	1	0	0
MULTISPECIES: hypothetical protein [Klebsiella]	55.8	55.8	0.95	1e-15	47.37	WP_071814206.1	68	1.5e-16	1	0	0
MULTISPECIES: hypothetical protein [Pectobacterium]	62	62	0.95	3e-18	50	WP_119870651.1	68	2.2e-20	1	0	0
hypothetical protein [Klebsiella pneumoniae]	55.8	55.8	0.95	9e-16	47.37	WP_181502226.1	68	1.8e-16	1	0	0
hypothetical protein [Dickeya dadantii]	65.9	65.9	0.98	1e-19	45.31	WP_171851915.1	65	3.3e-22	1	0	0
hypothetical protein [Pectobacterium parmentieri]	109	109	0.98	4e-37	83.05	WP_121313256.1	64	1.5e-29	1	0	0
hypothetical protein [Klebsiella michiganensis]	52.4	52.4	0.95	2e-14	43.86	WP_072032906.1	63	2.5e-17	1	0	0
hypothetical protein [Klebsiella pneumoniae]	49.7	49.7	0.95	2e-13	43.86	WP_075212306.1	63	1.7e-15	1	0	0
hypothetical protein [Serratia proteamaculans]	58.5	58.5	0.95	6e-17	52.63	WP_085118815.1	63	1.4e-19	1	0	0
hypothetical protein [Klebsiella huaxiensis]	50.4	50.4	0.95	8e-14	43.86	WP_142514136.1	63	1e-15	1	0	0
hypothetical protein [Klebsiella oxytoca]	52.4	52.4	0.95	2e-14	43.86	WP_163470936.1	63	1.9e-16	1	0	0
hypothetical protein [Pectobacterium aroidearum]	52.4	52.4	0.95	2e-14	50	WP_181838327.1	63	2.5e-19	1	0	0
hypothetical protein [Pectobacterium parmentieri]	72.4	72.4	0.98	2e-22	62.71	WP_109463512.1	62	1.3e-29	1	0	0
hypothetical protein CEP66_18425 [Citrobacter koseri]	52.4	52.4	0.95	2e-14	47.37	ASE84370.1	61	6.3e-17	1	0	0
hypothetical protein [Pectobacterium odoriferum]	126	126	1	5e-44	100	WP_039494319.1	60	7.6e-35	1	0	0
hypothetical protein [Pectobacterium parmentieri]	108	108	0.98	6e-37	86.44	WP_121296238.1	60	2.9e-31	1	0	0
hypothetical protein [Pectobacterium polonicum]	118	118	1	1e-40	90	WP_137741920.1	60	2.6e-32	1	0	0
hypothetical protein [Pectobacterium parmentieri]	115	115	0.98	1e-39	89.83	WP_161545836.1	60	2.1e-31	1	0	0
hypothetical protein C5E26_07735 [Pectobacterium parmentieri]	95.5	95.5	0.98	1e-31	76.27	AYH00837.1	59	4.6e-29	1	0	0
hypothetical protein [Pectobacterium parmentieri]	113	113	0.98	8e-39	88.14	WP_121268698.1	59	4.7e-31	1	0	0
hypothetical protein [Yersinia kristensenii]	64.3	64.3	0.98	3e-19	54.24	WP_172677750.1	56	2.2e-26	0	0	0
MULTISPECIES: hypothetical protein [Yersinia]	64.7	64.7	0.98	2e-19	55.93	WP_172986573.1	56	1.8e-27	0	0	0
hypothetical protein EDC52_101759 [Biostraticola tofi]	79.7	79.7	1	2e-25	65	TCW00409.1	55	1.1e-24	0	0	0
hypothetical protein [Paraglaciecola sp. MB-3u-78]	62.8	62.8	0.95	5e-17	50.88	WP_101197017.1	257	2.6e-18	0
MULTISPECIES: hypothetical protein [Pectobacterium]	50.1	50.1	0.93	2e-12	44.64	WP_109225454.1	199	2.1e-15	0
hypothetical protein [Klebsiella pneumoniae]	46.6	46.6	0.93	2e-11	42.86	WP_179206003.1	194	9.6e-13	0
hypothetical protein [Salmonella enterica]	46.6	46.6	0.93	3e-11	42.86	EBC1193769.1	194	9.8e-13	0
hypothetical protein [Salmonella enterica]	46.6	46.6	0.93	3e-11	42.86	WP_165803226.1	194	9.8e-13	0
hypothetical protein [Citrobacter sp. wls710]	46.6	46.6	0.93	3e-11	42.86	WP_170973614.1	194	9.8e-13	0
hypothetical protein [Salmonella enterica subsp. enterica serovar Inverness]	47.8	47.8	0.93	8e-12	42.86	EBV5750907.1	186	9.9e-13	0
hypothetical protein [Salmonella enterica]	47.8	47.8	0.93	1e-11	42.86	WP_049824885.1	186	9.8e-13	0
hypothetical protein LTSEINV_6394 [Salmonella enterica subsp. enterica serovar Inverness str. R8-3668]	46.2	46.2	0.93	3e-11	42.86	EHC47253.1	174	8.5e-13	0
hypothetical protein BSQ99_04525 [Serratia liquefaciens]	47.4	47.4	0.8	1e-11	43.75	RYM73245.1	151	7e-15	0
hypothetical protein [Salmonella enterica]	46.2	46.2	0.93	2e-11	42.86	EBO8568795.1	141	5.2e-13	0
hypothetical protein [Salmonella enterica]	45.8	45.8	0.93	2e-11	42.86	EAW9410125.1	122	3.6e-13	0
hypothetical protein [Salmonella enterica subsp. enterica serovar Agbeni]	52.8	52.8	0.98	2e-14	44.07	EBR8784922.1	78	3.1e-13	0
hypothetical protein [Serratia fonticola]	42.4	42.4	0.93	2e-10	41.07	WP_074032234.1	72	2.2e-14	0
hypothetical protein [Serratia proteamaculans]	42.7	42.7	0.93	1e-10	41.07	WP_129934435.1	72	4.5e-14	0
hypothetical protein [Salmonella enterica]	46.6	46.6	0.93	4e-12	42.86	EDZ3151180.1	70	1.3e-13	0
hypothetical protein [Yersinia kristensenii]	45.4	45.4	0.93	1e-11	41.07	WP_050118742.1	70	5.8e-15	0
MULTISPECIES: hypothetical protein [Enterobacterales]	60.1	60.1	0.96	2e-17	51.72	WP_075200676.1	69	3.2e-18	0
helix-turn-helix domain-containing protein [Escherichia coli]	48.5	48.5	0.93	7e-13	46.43	EFK2453927.1	68	1.1e-16	0
hypothetical protein [Klebsiella pneumoniae]	54.3	54.3	0.95	4e-15	45.61	WP_151374985.1	68	2.8e-16	0
hypothetical protein BSQ96_02750 [Serratia proteamaculans]	42.7	42.7	0.93	1e-10	41.07	RYM56688.1	67	3.6e-14	0
hypothetical protein C6H68_23910 [Photorhabdus luminescens]	48.9	48.9	0.65	5e-13	51.28	PQQ35668.1	66	8.5e-16	0
hypothetical protein BDD30_1647 [Photorhabdus asymbiotica]	49.3	49.3	0.9	3e-13	46.3	RKS59570.1	66	3e-16	0
hypothetical protein [Dickeya solani]	58.5	58.5	0.95	6e-17	43.86	WP_057083779.1	66	3.1e-20	0
hypothetical protein HV188_26605 [Escherichia coli]	48.1	48.1	0.93	7e-13	46.43	QLX02885.1	65	9.9e-17	0
hypothetical protein [Shigella sonnei]	49.3	49.3	0.93	3e-13	46.43	WP_000994126.1	65	3.2e-17	0
hypothetical protein [Enterobacter chengduensis]	45.8	45.8	0.93	7e-12	39.29	WP_072050017.1	65	2.1e-15	0
hypothetical protein [Photorhabdus luminescens]	49.3	49.3	0.65	3e-13	46.15	WP_132348992.1	65	2.9e-16	0
hypothetical protein [Yersinia frederiksenii]	62.8	62.8	0.98	1e-18	54.24	WP_050101207.1	64	2e-23	0
hypothetical protein [Photorhabdus luminescens]	49.7	49.7	0.88	2e-13	47.17	WP_132344985.1	64	4.5e-17	0
hypothetical protein [Yersinia frederiksenii]	62	62	0.98	3e-18	52.54	WP_145579765.1	64	2.4e-23	0
hypothetical protein [Serratia marcescens]	57.8	57.8	0.95	1e-16	49.12	WP_049300011.1	63	7.1e-18	0
hypothetical protein [Serratia marcescens]	57	57	0.95	3e-16	49.12	WP_060431799.1	63	4.2e-18	0
hypothetical protein [Serratia marcescens]	57.8	57.8	0.95	1e-16	49.12	WP_060446464.1	63	6.1e-18	0
hypothetical protein [Serratia marcescens]	53.1	53.1	0.95	9e-15	47.37	WP_115435943.1	63	8.7e-18	0
hypothetical protein [Serratia marcescens]	57.4	57.4	0.95	2e-16	49.12	WP_169541628.1	63	6.5e-18	0
hypothetical protein [Serratia marcescens]	57.4	57.4	0.95	2e-16	50.88	WP_169541635.1	63	4.8e-18	0
MULTISPECIES: hypothetical protein [unclassified Serratia]	53.9	53.9	0.95	4e-15	49.12	WP_182074234.1	63	1.7e-18	0
hypothetical protein PMPD1_3102 [Erwiniaceae bacterium PD-1]	53.5	53.5	0.95	6e-15	45.61	QKJ88035.1	62	1e-19	0
hypothetical protein [Photorhabdus luminescens]	62.8	62.8	0.93	1e-18	60.71	WP_040153825.1	62	8.2e-28	0
hypothetical protein CVE23_15790 [Dickeya fangzhongdai]	67.4	67.4	0.95	2e-20	50.88	ATZ95311.1	61	4e-24	0
hypothetical protein E4T98_06645 [Citrobacter koseri]	52.8	52.8	0.95	1e-14	47.37	TFU41781.1	61	7.4e-17	0
helix-turn-helix domain-containing protein [Serratia sp. KUDC3025]	53.9	53.9	0.98	4e-15	47.46	QHA89557.1	59	3.9e-17	0
hypothetical protein [Serratia proteamaculans]	57	57	0.98	2e-16	52.54	WP_129939724.1	59	8.4e-16	0
helix-turn-helix domain-containing protein [Salmonella enterica subsp. enterica]	52.4	52.4	0.98	2e-14	44.07	EBG2659931.1	58	1.2e-13	0
helix-turn-helix domain-containing protein [Salmonella enterica subsp. enterica serovar Agbeni]	52.4	52.4	0.98	2e-14	44.07	ECD7291760.1	58	1.2e-13	0
hypothetical protein [Salmonella enterica subsp. arizonae serovar 48:z4,z24:-]	50.8	50.8	0.98	6e-14	47.46	EFT7068470.1	58	2.3e-15	0
hypothetical protein HMPREF1311_00786 [Proteus mirabilis WGLW6]	40.8	40.8	1	6e-10	38.33	EKB01256.1	58	7.8e-13	0
hypothetical protein HMPREF1562_1355 [Providencia alcalifaciens F90-2004]	49.3	49.3	1	2e-13	41.67	ETT05475.1	58	1.1e-15	0
Uncharacterised protein [Salmonella enterica]	52.4	52.4	0.93	2e-14	53.57	SUF61151.1	58	8.4e-16	0
helix-turn-helix domain-containing protein [Providencia rettgeri]	50.8	50.8	0.95	6e-14	43.86	TNV05559.1	58	1.1e-15	0
helix-turn-helix domain-containing protein [Citrobacter sp. wls619]	53.5	53.5	0.98	5e-15	44.07	WP_137383399.1	58	8.1e-14	0
helix-turn-helix domain-containing protein [Salmonella enterica]	52.8	52.8	0.98	1e-14	44.07	WP_141022948.1	58	2.6e-14	0
helix-turn-helix domain-containing protein [Providencia rettgeri]	47.8	47.8	0.98	1e-12	40.68	WP_141395908.1	58	7.1e-15	0
hypothetical protein [Salmonella enterica]	45.4	45.4	0.93	7e-12	48.21	WP_167851638.1	58	2.4e-16	0
hypothetical protein [Klebsiella michiganensis]	43.9	43.9	0.93	3e-11	44.64	WP_174213798.1	58	1.4e-15	0
Uncharacterised protein [Yersinia pseudotuberculosis]	61.6	61.6	0.98	4e-18	52.54	CNH75425.1	56	9.2e-26	0
helix-turn-helix domain-containing protein [Proteus sp. G2615]	55.1	55.1	0.95	1e-15	49.12	WP_161749870.1	56	7.1e-17	0
hypothetical protein [Brenneria roseae]	68.6	68.6	0.98	7e-21	57.63	WP_170116072.1	55	6.5e-26	0
Uncharacterised protein [Yersinia frederiksenii]	48.1	48.1	0.95	7e-13	43.86	CNL10828.1	55	2.5e-14	0
hypothetical protein SAMN05216516_1207 [Izhakiella capsodis]	55.5	55.5	0.95	8e-16	50.88	SFN76597.1	55	3.7e-17	0
hypothetical protein [[Erwinia] teleogrylli]	52.4	52.4	0.95	1e-14	47.37	WP_058912825.1	55	1.3e-14	0
hypothetical protein [Pectobacterium parmentieri]	63.9	63.9	1	3e-19	53.33	WP_162940856.1	55	4.5e-24	0
hypothetical protein [Pectobacterium fontis]	64.3	64.3	0.98	3e-19	55.93	WP_167335189.1	55	1.2e-25	0
hypothetical protein [Yersinia kristensenii]	60.8	60.8	0.98	6e-18	54.24	WP_186004007.1	55	2e-25	0
helix-turn-helix domain-containing protein [Yersinia kristensenii]	66.2	66.2	0.98	5e-20	55.93	WP_151432258.1	54	2.1e-22	0
Uncharacterised protein [Yersinia enterocolitica]	60.1	60.1	0.98	1e-17	49.15	CNF82426.1	54	1.1e-23	0
hypothetical protein [Yersinia intermedia]	60.5	60.5	0.98	8e-18	50.85	WP_186368035.1	54	2.6e-24	0
hypothetical protein [Brenneria nigrifluens]	49.7	49.7	0.93	2e-13	48.21	WP_009113099.1	53	2.7e-15	0
hypothetical protein [Erwinia phage Midgardsormr38]	46.6	46.6	0.95	3e-12	50.88	QGF22041.1	51	1.2e-14	0

## Sheet: Aca6_NR
Blastp_Aca6
Description	Max Score	Total Score	Query Cover	E value	Per. ident	Accession	e-value(HMM)	Length	Acr association	Candidate
helix-turn-helix domain-containing protein [Chitinimonas koreensis]	49.3	49.3	0.92	4e-12	45	WP_157462034.1	8.5e-22	80	0	1
hypothetical protein [Janthinobacterium sp. B9-8]	50.4	50.4	0.93	1e-12	43.55	WP_046352722.1	1.4e-16	67	0	1
helix-turn-helix domain-containing protein [Alcanivorax sp. 6-D-6]	78.2	78.2	0.98	2e-23	70.31	WP_159661047.1	3.3e-34	79	1	0
helix-turn-helix transcriptional regulator [Acidovorax citrulli]	32.7	32.7	0.66	1e-05	32.56	WP_011794927.1	2.9e-11	73	1	0
helix-turn-helix transcriptional regulator [Acidovorax cattleyae]	35.8	35.8	0.66	6e-07	37.21	WP_092834260.1	5.6e-12	73	1	0
helix-turn-helix transcriptional regulator [Acidovorax avenae]	34.7	34.7	0.66	2e-06	37.21	WP_128098482.1	7.9e-11	73	1	0
hypothetical protein [Comamonas terrigena]	43.9	43.9	0.9	5e-10	38.33	WP_066533784.1	1.4e-12	71	1	0
helix-turn-helix transcriptional regulator [Vulcaniibacterium tengchongense]	68.6	68.6	0.96	9e-20	53.97	WP_123771529.1	3.5e-31	70	1	0
helix-turn-helix domain-containing protein [Victivallis vadensis]	30	81.2	0.49	0.0003	50	WP_116884491.1	3.2e-16	609	0	0
putative transcriptional regulator [Lentisphaerae bacterium ADurb.Bin242]	32	112	0.8	6e-05	46.43	OQA85954.1	6.1e-19	546	0	0
TPA: hypothetical protein [Lentisphaeria bacterium]	29.6	79.3	0.5	0.0004	40	HBP05880.1	5.7e-13	453	0	0
Helix-turn-helix domain-containing protein [Klenkia brasiliensis]	30	112	0.8	0.0003	34.29	SDH03554.1	2.3e-18	400	0	0
helix-turn-helix domain-containing protein [Geodermatophilus sp. LHW52908]	28.9	53.5	0.8	0.0008	48.39	WP_117380097.1	1.4e-10	399	0	0
helix-turn-helix domain-containing protein [Klenkia brasiliensis]	29.3	82.4	0.78	0.0006	43.48	WP_165640344.1	5.8e-13	318	0	0
helix-turn-helix domain-containing protein [Cyanothece sp. PCC 7425]	33.5	95.9	0.49	2e-05	50	WP_012629654.1	8.1e-17	239	0	0
hypothetical protein [Rhizobium sp. PP-F2F-G38]	41.6	41.6	0.81	2e-08	39.62	WP_181425190.1	2e-10	192	0	0
helix-turn-helix transcriptional regulator [Yersinia frederiksenii]	40.4	70.1	0.5	4e-08	45.45	WP_050074440.1	8.8e-10	187	0	0
helix-turn-helix domain-containing protein [Novispirillum itersonii]	44.7	44.7	0.81	1e-09	41.51	WP_184263166.1	1.5e-12	178	0	0
helix-turn-helix transcriptional regulator [Bartonella tamiae]	51.6	51.6	0.92	3e-12	35	WP_008037293.1	6.5e-15	169	0	0
MULTISPECIES: hypothetical protein [Azospirillum]	38.9	38.9	0.9	1e-07	33.9	WP_109154438.1	4.2e-14	169	0	0
hypothetical protein [Azospirillum sp. B21]	38.9	38.9	0.96	2e-07	33.33	WP_149226078.1	4.7e-13	169	0	0
helix-turn-helix transcriptional regulator [Agrobacterium larrymoorei]	40	40	0.63	5e-08	36.59	WP_174066013.1	5.9e-11	165	0	0
DUF1456 family protein [Pectobacterium odoriferum]	47	47	0.93	1e-10	39.34	WP_161530527.1	1.8e-17	152	0	0
DUF1456 family protein [Pectobacterium atrosepticum]	47	47	0.93	1e-10	39.34	WP_051984998.1	1.8e-17	152	0	0
Transcriptional regulator, XRE family [Pararhodospirillum photometricum DSM 122]	43.1	43.1	0.81	4e-09	43.4	CCG09682.1	5.7e-10	150	0	0
hypothetical protein ROR02_30400 [Pararhodospirillum oryzae]	41.6	41.6	0.8	1e-08	44.23	GEO82909.1	5.1e-10	143	0	0
helix-turn-helix transcriptional regulator [Mesorhizobium sp. LSJC268A00]	43.9	43.9	0.81	2e-09	35.85	WP_023691789.1	4.2e-10	142	0	0
helix-turn-helix transcriptional regulator [Novispirillum itersonii]	47.8	47.8	0.93	6e-11	42.62	WP_019646973.1	2.7e-15	141	0	0
helix-turn-helix domain-containing protein [Pararhodospirillum oryzae]	41.6	41.6	0.8	1e-08	44.23	WP_147164943.1	4.7e-10	138	0	0
helix-turn-helix domain-containing protein [Candidatus Tokpelaia sp.]	51.2	51.2	0.89	2e-12	44.83	WP_150213075.1	2.9e-15	135	0	0
MULTISPECIES: helix-turn-helix domain-containing protein [unclassified Rhizobium]	45.8	45.8	0.93	3e-10	39.34	WP_142824542.1	4.1e-13	133	0	0
TPA: hypothetical protein [Alphaproteobacteria bacterium]	45.1	45.1	0.84	5e-10	45.45	HAT51346.1	2.5e-11	128	0	0
helix-turn-helix transcriptional regulator [Pararhodospirillum photometricum]	43.1	43.1	0.81	3e-09	43.4	WP_081581871.1	3.3e-10	124	0	0
helix-turn-helix transcriptional regulator [Enterobacter roggenkampii]	38.1	67.4	0.89	2e-07	37.5	WP_045336860.1	4.8e-11	114	0	0
helix-turn-helix transcriptional regulator [Alphaproteobacteria bacterium]	35	35	0.81	3e-06	39.62	NOT40708.1	5.7e-10	111	0	0
putative zinc finger/helix-turn-helix protein%2C YgiT family [Enterobacter hormaechei]	37.4	65.8	0.92	3e-07	36.21	SAI44857.1	2.2e-11	109	0	0
hypothetical protein SR89_09970 [[Enterobacter] aerogenes] [Klebsiella aerogenes]	36.2	63.1	0.92	9e-07	34.48	KJO59154.1	7.7e-11	106	0	0
putative zinc finger/helix-turn-helix protein%2C YgiT family [Enterobacter hormaechei]	38.1	66.2	0.92	2e-07	36.21	CZV49284.1	1.5e-11	106	0	0
Helix-turn-helix [Enterobacter hormaechei]	37.4	65.8	0.92	3e-07	36.21	SAE42007.1	2.8e-11	106	0	0
hypothetical protein E4O93_05385 [Diaphorobacter sp. DS2]	35.8	35.8	0.84	1e-06	36.36	TFI48905.1	9.5e-12	101	0	0
helix-turn-helix transcriptional regulator [Parvularcula sp. SM1705]	42	42	0.81	5e-09	41.51	WP_116392589.1	9.3e-10	100	0	0
transcriptional regulator [Stappia sp.]	42.4	42.4	0.89	3e-09	39.66	MAB00037.1	2.4e-11	99	0	0
helix-turn-helix transcriptional regulator [Achromobacter denitrificans]	56.6	56.6	0.89	9e-15	48.28	WP_062681379.1	4.6e-27	97	0	0
helix-turn-helix domain-containing protein [Aureimonas sp. CAU 1482]	53.9	53.9	0.93	1e-13	42.62	WP_149299146.1	3.3e-15	96	0	0
XRE family transcriptional regulator [Alphaproteobacteria bacterium]	41.6	41.6	0.95	6e-09	38.71	NBT42628.1	6.9e-11	95	0	0
helix-turn-helix domain-containing protein [Jiella sp. 40Bstr34]	40.8	40.8	0.81	1e-08	39.62	WP_163465734.1	7.2e-10	95	0	0
helix-turn-helix transcriptional regulator [Fulvimarina endophytica]	37.4	37.4	0.9	3e-07	38.98	WP_116684332.1	3.4e-10	94	0	0
helix-turn-helix domain-containing protein [Labrenzia sp. PHM005]	40	40	0.89	2e-08	36.21	WP_141185679.1	6.7e-10	93	0	0
helix-turn-helix transcriptional regulator [Mesorhizobium sp. YR577]	45.4	45.4	0.81	2e-10	39.62	WP_091918270.1	1.6e-14	93	0	0
hypothetical protein [Diaphorobacter sp. LR2014-1]	29.6	29.6	0.84	0.0002	30.91	WP_103738859.1	6.6e-11	93	0	0
helix-turn-helix domain-containing protein [Rhodospirillaceae bacterium RKSG073]	43.9	43.9	0.95	6e-10	37.1	WP_155154330.1	4.4e-10	92	0	0
transcriptional regulator [Rhodobacteraceae bacterium]	39.7	39.7	0.95	3e-08	33.87	MBC00648.1	6.5e-10	91	0	0
helix-turn-helix transcriptional regulator [Methylobacterium sp. Leaf456]	42	42	0.78	4e-09	39.22	WP_082552630.1	6.5e-11	91	0	0
helix-turn-helix transcriptional regulator [Hwanghaeella grinnelliae]	40.8	40.8	0.95	9e-09	37.1	WP_127767398.1	5.3e-12	91	0	0
TPA: XRE family transcriptional regulator [Rhodobiaceae bacterium]	38.5	38.5	0.95	8e-08	35.48	HAK98683.1	9.5e-10	90	0	0
TPA: transcriptional regulator [Alphaproteobacteria bacterium]	42	42	0.95	4e-09	41.94	HBP58022.1	1.4e-11	90	0	0
transcriptional regulator [SAR116 cluster bacterium MED-G06]	42	42	0.95	4e-09	41.94	PDH60252.1	1.4e-11	90	0	0
helix-turn-helix transcriptional regulator [Aureimonas altamirensis]	58.2	58.2	0.9	2e-15	47.46	WP_073469320.1	3.4e-18	90	0	0
helix-turn-helix domain-containing protein [Aureimonas altamirensis]	55.5	55.5	0.89	2e-14	48.28	WP_156122220.1	1.7e-17	90	0	0
TPA: XRE family transcriptional regulator [Alphaproteobacteria bacterium]	41.2	41.2	0.95	8e-09	37.1	HCJ61904.1	2.6e-10	90	0	0
transcriptional regulator [Porticoccaceae bacterium]	45.4	45.4	0.93	2e-10	40.98	MBR87332.1	7.4e-12	90	0	0
XRE family transcriptional regulator [Rhodobacteraceae bacterium]	43.9	43.9	0.95	6e-10	38.71	NCW53895.1	2.5e-11	90	0	0
XRE family transcriptional regulator [Rhodobacteraceae bacterium]	43.5	43.5	0.95	1e-09	38.71	NDD09171.1	2.3e-11	90	0	0
transcriptional regulator [Rhodospirillaceae bacterium]	41.6	41.6	0.89	6e-09	43.1	MAL73759.1	6.1e-10	89	0	0
transcriptional regulator [Rhodospirillales bacterium]	41.6	41.6	0.89	6e-09	43.1	MAO92876.1	6.1e-10	89	0	0
helix-turn-helix transcriptional regulator [Fulvimarina manganoxydans]	40.8	40.8	0.9	1e-08	40.68	WP_084411995.1	7.4e-11	89	0	0
helix-turn-helix transcriptional regulator [Roseospirillum parvum]	40.8	40.8	0.92	1e-08	40	WP_092615247.1	5.9e-10	88	0	0
helix-turn-helix transcriptional regulator [Caenispirillum bisanense]	38.9	38.9	0.89	6e-08	41.38	WP_097279869.1	5.9e-10	88	0	0
XRE family transcriptional regulator [SAR116 cluster bacterium]	40.4	40.4	0.95	1e-08	37.1	RZO29966.1	2.5e-10	87	0	0
hypothetical protein [Bacteriophage sp.]	32.3	32.3	0.67	2e-05	34.09	QHJ77455.1	2.5e-10	86	0	0
hypothetical protein [Bacteriophage sp.]	32	32	0.67	3e-05	34.09	QHJ77494.1	2.2e-10	86	0	0
helix-turn-helix domain-containing protein [Parvularcula dongshanensis]	42.4	42.4	0.89	2e-09	39.66	WP_183816282.1	4e-10	85	0	0
helix-turn-helix domain-containing protein [Roseibium sp. SYSU M00256-3]	38.5	38.5	0.95	7e-08	32.26	WP_149893108.1	9.6e-11	84	0	0
helix-turn-helix domain-containing protein [Comamonadaceae bacterium OH3737_COT-264]	43.5	43.5	0.89	8e-10	36.21	WP_124779420.1	2.1e-16	83	0	0
helix-turn-helix domain-containing protein [Azospirillum lipoferum]	44.3	44.3	0.93	4e-10	42.86	WP_012974502.1	4e-13	81	0	0
helix-turn-helix domain-containing protein [Roseibium denhamense]	38.5	38.5	0.89	7e-08	36.21	WP_155189296.1	7.6e-10	80	0	0
helix-turn-helix transcriptional regulator [Mesorhizobium sp. YR577]	43.5	43.5	0.96	8e-10	40	WP_091918874.1	1.2e-11	79	0	0
helix-turn-helix transcriptional regulator [Pseudovibrio sp. Ab134]	42.7	42.7	0.98	2e-09	32.81	WP_075700549.1	4e-10	77	0	0
HTH_XRE domain containing protein [uncultured Caudovirales phage]	38.9	38.9	0.9	5e-08	41.67	CAB4142398.1	6.2e-10	77	0	0
MULTISPECIES: helix-turn-helix transcriptional regulator [Pseudovibrio]	42.4	42.4	0.92	2e-09	35	WP_008547646.1	1.1e-10	77	0	0
helix-turn-helix transcriptional regulator [Pseudovibrio sp. FO-BEG1]	41.6	41.6	0.92	5e-09	35	WP_041768741.1	5e-10	77	0	0
MULTISPECIES: helix-turn-helix transcriptional regulator [unclassified Pseudovibrio]	42	42	0.98	3e-09	32.81	WP_057461122.1	4.9e-10	77	0	0
MULTISPECIES: helix-turn-helix transcriptional regulator [unclassified Pseudovibrio]	42	42	0.98	3e-09	32.81	WP_063298249.1	5e-10	77	0	0
helix-turn-helix transcriptional regulator [Pseudovibrio ascidiaceicola]	42	42	0.98	3e-09	32.81	WP_093518135.1	5e-10	77	0	0
helix-turn-helix transcriptional regulator [Achromobacter sp. AONIH1]	48.5	48.5	0.66	8e-12	51.16	WP_103273336.1	2.6e-23	77	0	0
helix-turn-helix domain-containing protein [Pseudovibrio stylochi]	37.4	37.4	0.98	2e-07	42.65	WP_068082387.1	6.7e-11	76	0	0
transcriptional regulator [Rhodospirillaceae bacterium]	44.7	44.7	0.98	2e-10	39.06	MBK17740.1	1e-10	75	0	0
helix-turn-helix transcriptional regulator [Aureimonas sp. N4]	56.6	56.6	0.92	5e-15	43.33	WP_062236933.1	1.1e-17	75	0	0
helix-turn-helix transcriptional regulator [Haematospirillum jordaniae]	31.2	31.2	0.92	4e-05	32.79	WP_066136972.1	2.8e-11	75	0	0
helix-turn-helix domain-containing protein [Candidatus Dactylopiibacterium carminicum]	38.9	38.9	0.86	4e-08	37.7	WP_141239782.1	6.5e-14	75	0	0
helix-turn-helix domain-containing protein [Haematospirillum sp. 15-248]	31.6	31.6	0.92	3e-05	32.79	WP_168023327.1	1.4e-11	75	0	0
helix-turn-helix transcriptional regulator [Pararhizobium haloflavum]	40	40	0.89	2e-08	39.66	WP_099864579.1	9e-10	74	0	0
helix-turn-helix transcriptional regulator [Pseudovibrio axinellae]	45.8	45.8	0.92	1e-10	38.33	WP_068002604.1	1.3e-10	74	0	0
helix-turn-helix transcriptional regulator [Georhizobium profundi]	37.7	37.7	0.89	1e-07	34.48	WP_126009237.1	6.8e-10	74	0	0
helix-turn-helix domain-containing protein [Rhizobium sp. EC-SD404]	38.1	38.1	0.89	9e-08	34.48	WP_151985268.1	5.9e-10	74	0	0
helix-turn-helix domain-containing protein [Alcaligenaceae bacterium]	48.1	48.1	0.64	1e-11	50	WP_180151674.1	8.8e-23	74	0	0
helix-turn-helix domain-containing protein [Pyruvatibacter mobilis]	36.6	36.6	0.89	3e-07	37.93	WP_036261881.1	5.5e-10	73	0	0
helix-turn-helix domain-containing protein [Mesorhizobium sp. DCY119]	40.8	40.8	0.92	7e-09	36.67	WP_119920661.1	7.2e-11	73	0	0
helix-turn-helix domain-containing protein [Undibacterium sp. CY22W]	48.5	48.5	0.95	6e-12	37.1	WP_186903645.1	1.6e-17	73	0	0
XRE family transcriptional regulator [Rhodospirillaceae bacterium]	42	42	0.95	3e-09	37.1	MBG05353.1	3e-11	72	0	0
helix-turn-helix transcriptional regulator [Caenispirillum salinarum]	39.7	39.7	0.96	2e-08	38.1	WP_009539829.1	2.3e-10	72	0	0
helix-turn-helix domain-containing protein [Denitrobaculum tricleocarpae]	37.4	37.4	0.89	1e-07	31.03	WP_142896042.1	6.2e-10	72	0	0
hypothetical protein A6D6_02705 [Alcanivorax sp. 6-D-6]	77.4	77.4	0.98	3e-23	70.31	KAF0804941.1	2.3e-34	71	0	0
helix-turn-helix domain-containing protein [Acidovorax facilis]	32.7	32.7	0.63	1e-05	36.59	WP_182119037.1	5.4e-13	71	0	0
helix-turn-helix domain-containing protein [Achromobacter denitrificans]	58.5	58.5	0.89	8e-16	50	WP_185805524.1	1.7e-27	71	0	0
helix-turn-helix transcriptional regulator [Xanthomonadaceae bacterium NML75-0749]	60.1	60.1	0.96	2e-16	52.38	WP_100317165.1	3e-29	70	0	0
XRE family transcriptional regulator [Aureimonas sp. CAU 1482]	46.6	46.6	0.92	3e-11	38.33	WP_149300218.1	1.2e-12	70	0	0
helix-turn-helix domain-containing protein [Hyphomicrobium methylovorum]	40.8	40.8	0.7	8e-09	41.3	WP_181337118.1	4.2e-10	70	0	0
helix-turn-helix transcriptional regulator [Achromobacter veterisilvae]	52.4	52.4	0.63	2e-13	51.22	WP_129244535.1	1.1e-26	69	0	0
Cro/C1-type helix-turn-helix domain protein [Bacteriophage sp.]	44.7	44.7	0.92	2e-10	41.67	QHJ77702.1	8.3e-14	69	0	0
hypothetical protein [Bacteriophage sp.]	45.8	45.8	0.92	9e-11	41.67	QHJ78516.1	9.2e-14	69	0	0
helix-turn-helix transcriptional regulator [Bartonella tamiae]	51.6	51.6	0.92	4e-13	38.33	WP_008037285.1	1.3e-13	69	0	0
helix-turn-helix transcriptional regulator [Achromobacter veterisilvae]	53.1	53.1	0.63	1e-13	53.66	WP_129240181.1	3.2e-27	69	0	0
transcriptional regulator [Methylobrevis pamukkalensis]	42.7	42.7	0.89	1e-09	32.76	WP_069308307.1	8e-13	68	0	0
helix-turn-helix transcriptional regulator [Pseudoxanthobacter soli]	32.3	32.3	0.92	1e-05	38.33	WP_073631690.1	2.9e-16	68	0	0
helix-turn-helix transcriptional regulator [Marinobacter sp. YJ-S3-2]	55.5	55.5	0.83	1e-14	48.15	WP_131480551.1	1.6e-18	68	0	0
helix-turn-helix domain-containing protein [Candidatus Tokpelaia sp.]	48.9	48.9	0.92	4e-12	45	WP_150214063.1	4.9e-17	68	0	0
helix-turn-helix transcriptional regulator [Bartonella tamiae]	41.6	41.6	0.81	3e-09	41.51	WP_008041118.1	4.4e-10	67	0	0
helix-turn-helix transcriptional regulator [Aureimonas frigidaquae]	52.4	52.4	0.93	2e-13	40.98	WP_062227861.1	8.8e-16	67	0	0
XRE family transcriptional regulator [Candidatus Tokpelaia sp.]	38.1	38.1	0.92	7e-08	41.67	WP_150213022.1	5.3e-12	67	0	0
hypothetical protein [Oceanospirillaceae bacterium]	79.3	79.3	0.98	4e-24	62.5	MBT13322.1	3e-30	66	0	0
helix-turn-helix domain-containing protein [Xanthomonas translucens]	55.5	55.5	0.98	1e-14	50	WP_149569750.1	1.5e-28	66	0	0
helix-turn-helix domain-containing protein [Rhodospirillaceae bacterium]	32.3	32.3	0.84	2e-05	36.36	WP_156813306.1	1.8e-10	66	0	0
helix-turn-helix transcriptional regulator [Alcanivorax sp. 43B_GOM-46m]	130	130	1	2e-44	100	WP_035450933.1	7.5e-33	65	0	0
helix-turn-helix transcriptional regulator [Alcanivorax sp. KX64203]	106	106	0.98	7e-35	90.62	WP_063139755.1	1.9e-31	64	0	0
helix-turn-helix transcriptional regulator [Azospirillum thermophilum]	41.6	41.6	0.93	3e-09	45.9	WP_109323881.1	3.9e-13	63	0	0
XRE family transcriptional regulator [Xanthomonas translucens]	46.2	46.2	0.84	4e-11	49.09	WP_141697343.1	4.1e-21	54	0	0
XRE family transcriptional regulator [Iodobacter sp. BJB302]	46.6	46.6	0.83	3e-11	38.89	WP_143449418.1	5e-14	54	0	0

## Sheet: Aca7_NR
Blastp with Aca7
Description	Max Score	Total Score	Query Cover	E value	Per. ident	Accession	Length	E-value(hmm)	Acr association	Putative	Candidate
hypothetical protein [Halomonas caseinilytica]	139	139	1	1e-49	100	WP_064702654.1	68	9e-38	1	0	0
hypothetical protein [Halomonas caseinilytica]	122	122	1	9e-43	86.76	WP_064700810.1	68	1.3e-36	0	0	1
hypothetical protein [Kushneria indalinina]	59.3	59.3	0.91	7e-18	46.88	WP_115853984.1	67	6.9e-17	0	0	1
helix-turn-helix domain-containing protein [Halomonas sp. hl-4]	69.7	69.7	0.94	4e-22	53.12	WP_096297726.1	66	5.4e-35	0	1	0
hypothetical protein [Chromohalobacter canadensis]	91.3	91.3	0.98	1e-30	64.18	WP_097023388.1	67	8.8e-36	0	1	0
helix-turn-helix domain-containing protein [Halomonas sp. NO4]	59.7	59.7	0.92	4e-18	46.88	WP_163557566.1	71	8.3e-17	0	1	0
hypothetical protein AUR68_01125 [Idiomarina sp. H105]	60.5	60.5	0.95	2e-18	46.15	KTG25402.1	67	6e-18	0	0	0
hypothetical protein COB03_02025 [Alteromonas sp.]	67.8	67.8	0.97	2e-21	50	PHS59641.1	66	2.2e-34	0	0	0
hypothetical protein [Halomonas sp. TQ8S]	37.4	73.9	0.94	1e-08	39.62	WP_114485150.1	164	4.1e-15	0	0	0
HD domain-containing protein [Halomonas sp. TQ8S]	48.5	48.5	0.91	1e-12	43.55	WP_114485237.1	250	2e-13	0	0	0

## Sheet: Aca8_NR
Blastp with Aca8
Description	Max Score	Total Score	Query Cover	E value	Per. ident	Accession	Length	E-value(hmm)	Acr/putative Acr association
helix-turn-helix domain [Sulfolobales Beppu rod-shaped virus 1]	66.6	66.6	0.92	3e-21	56.86	AZI75944.1	57	1e-30
hypothetical protein [Sulfolobus islandicus rod-shaped virus 1]	78.2	78.2	1	1e-25	65.45	CAG28262.1	67	2.6e-24
TPA: hypothetical protein [Candidatus Aenigmarchaeota archaeon]	51.6	51.6	0.92	3e-15	45.1	HEU14074.1	55	1.6e-22
TPA: hypothetical protein [Candidatus Aenigmarchaeota archaeon]	50.8	50.8	0.92	6e-15	43.14	HEU14560.1	55	3.6e-22
hypothetical protein SIRV2gp01 [Sulfolobus islandicus rod-shaped virus 2]	85.9	85.9	1	2e-28	74.55	NP_666535.1	83	2.2e-26
hypothetical protein SIRV1gp01 [Sulfolobus islandicus rod-shaped virus 1]	72.4	72.4	1	2e-23	63.64	NP_666589.1	55	1.5e-23	not found in bacteria
hypothetical protein [Stygiolobus rod-shaped virus]	45.4	45.4	1	9e-13	34.55	YP_009094262.1	57	9.1e-15
HTH transcriptional regulator [Sulfolobus islandicus rudivirus 3]	110	110	1	8e-39	100	YP_009272953.1	55	5.8e-27
hypothetical protein [Sulfolobus islandicus rudivirus 3]	68.6	68.6	1	2e-21	54.55	YP_009272997.1	92	2.2e-20
hypothetical protein [Sulfolobus islandicus rod-shaped virus 7]	55.5	55.5	0.92	9e-17	45.1	YP_009362550.1	55	3.5e-30
hypothetical protein [Sulfolobus islandicus rod-shaped virus 9]	68.9	68.9	0.92	6e-22	60.78	YP_009362559.1	67	1.1e-31
hypothetical protein [Sulfolobus islandicus rod-shaped virus 5]	61.6	61.6	0.96	3e-19	47.17	YP_009362663.1	55	9.1e-32
hypothetical protein [Sulfolobus islandicus rod-shaped virus 8]	69.3	69.3	0.92	3e-22	60.78	YP_009362682.1	55	6e-32
hypothetical protein [Sulfolobus islandicus rod-shaped virus 10]	70.5	70.5	0.96	3e-22	56.6	YP_009362788.1	88	6.7e-27

## Sheet: Aca9_NR
Blastp with Aca9
Description	Max Score	Total Score	Query Cover	E value	Per. ident	Accession	Length	E-Value(hmm)	Acr/candidate Acr association	Putative
hypothetical protein [Serratia marcescens]	80.9	80.9	0.89	2e-24	56.45	WP_171455157.1	76	2.3e-14	1	0
helix-turn-helix domain-containing protein [Aeromonas dhakensis]	49.3	49.3	0.95	5e-12	32.84	WP_139742224.1	76	3.1e-14	1	0
helix-turn-helix domain-containing protein [Serratia marcescens]	92	92	1	5e-29	59.42	WP_110147651.1	75	3e-21	1	0
helix-turn-helix domain-containing protein [Raoultella ornithinolytica]	140	140	1	3e-48	95.65	WP_099843333.1	69	6.1e-21	1	0
helix-turn-helix domain-containing protein [Klebsiella pneumoniae]	145	145	1	2e-50	100	WP_131138857.1	69	3.7e-21	1	0
helix-turn-helix domain-containing protein [Serratia marcescens]	93.2	93.2	1	2e-29	59.42	WP_060452157.1	76	3e-21	0	1
hypothetical protein [Serratia marcescens]	94	94	1	1e-29	60.87	WP_172691770.1	75	6e-21	0	1
XRE family transcriptional regulator [Flavobacterium sp.LC2016-23]						WP_154341351.1	273	1.3e-31	0	0
hypothetical protein [Flavobacterium chungangense]						WP_051872956.1	269	3.9e-33	0	0
hypothetical protein [Flavobacterium sp. LM4]						WP_078226428.1	269	3.9e-33	0	0
XRE family transcriptional regulator [Flavobacterium sp. T13(2019)]						WP_180910255.1	269	8.6e-33	0	0
hypothetical protein [Myroides odoratus]						WP_060873883.1	266	5.4e-29	0	0
Uncharacterised protein [Myroides odoratus]						STZ28403.1	263	3.5e-29	0	0
XRE family transcriptional regulator [Dysgonomonas mossii]						WP_006844631.1	245	2.3e-22	0	0
helix-turn-helix domain-containing protein [Bacteroides ovatus]						WP_086896327.1	237	1.6e-37	0	0
helix-turn-helix domain-containing protein [Bacteroides thetaiotaomicron].						WP_081030518.1	232	3.7e-14	0	0
helix-turn-helix domain-containing protein [Bacteroides ovatus]						WP_130060839.1	232	3.8e-14	0	0
helix-turn-helix domain-containing protein [Victivallis vadensis]	29.6	53.9	0.42	0.0004	46.43	WP_116884491.1	609	1.9e-14	0
putative transcriptional regulator [Lentisphaerae bacterium ADurb.Bin242]	30	85.1	0.75	0.0003	42.86	OQA85954.1	546	6.1e-19	0
helix-turn-helix domain-containing protein [Victivallales bacterium CCUG 44730]	28.9	54.3	0.62	0.0009	42.86	WP_106052510.1	439	7.1e-13	0
Helix-turn-helix domain-containing protein [Klenkia brasiliensis]	29.6	29.6	0.66	0.0004	30.43	SDH03554.1	400	8.3e-18	0
DNA-binding transcriptional regulator, XRE-family HTH domain [Blastococcus endophyticus]	24.6	48.5	0.66	0.027	33.33	SEP23722.1	391	7.2e-14	0
helix-turn-helix domain-containing protein [Blastococcus sp. TF02A-26]	24.3	24.3	0.56	0.031	33.33	WP_113839644.1	391	1.5e-14	0
helix-turn-helix domain-containing protein [Blastococcus endophyticus]	24.6	48.9	0.66	0.025	33.33	WP_139220540.1	379	5.5e-14	0
helix-turn-helix domain-containing protein [Klenkia brasiliensis]	29.6	29.6	0.66	0.0005	30.43	WP_165640344.1	318	1.4e-14	0
helix-turn-helix transcriptional regulator [Candidatus Brocadiaceae bacterium]	29.6	29.6	0.59	0.0004	34.15	NLW51366.1	281	1.1e-18	0
helix-turn-helix transcriptional regulator [Clostridium sp. OF10-22XD]						WP_118675024	272	1.6e-13	0
helix-turn-helix transcriptional regulator [Myroides]		helix-turn-helix domain-containing protein [Cyanothece sp. PCC 7425]+C24:E26				WP_006259918.1	271	5.4e-29	0
helix-turn-helix domain-containing protein [Emticicia sp. 17J42-9]						WP_130022648	271	4.6e-43	0
helix-turn-helix domain-containing protein [Flavobacterium sp. CC-CTC003]	25	25	0.65	0.018	21.74	THF47304.1	265	1.4e-15	0
helix-turn-helix transcriptional regulator [Flavobacterium album]	25.8	25.8	0.62	0.008	23.26	WP_108777617.1	247	4.6e-25	0
helix-turn-helix transcriptional regulator [Salinimicrobium sediminis]	24.6	24.6	0.65	0.027	20	WP_097055559.1	245	5.3e-35	0
TPA: peptidase S24 [Chryseobacterium sp.]	33.9	33.9	0.75	1e-05	33.96	HCR75007.1	244	8.8e-13	0
hypothetical protein CMP77_11665 [Flavobacterium sp.]						MBF00617	244	1.3e-25	0
peptidase S24 [Chryseobacterium sp. HMWF035]	33.9	33.9	0.75	1e-05	33.96	PVV55157.1	244	4.1e-13	0
peptidase S24 [Candidatus Chryseobacterium massiliae]	34.3	34.3	0.75	1e-05	33.96	REC41231.1	244	8.6e-13	0
TPA: peptidase S24 [Chryseobacterium sp.]	34.3	34.3	0.75	1e-05	33.96	HAO09235.1	244	8.8e-13	0
helix-turn-helix domain-containing protein [Flavobacterium cupreum]	30.4	30.4	0.98	0.0002	27.94	WP_127340082.1	244	2.1e-45	0
helix-turn-helix domain-containing protein [Cyanothece sp. PCC 7425]	29.3	29.3	0.47	0.0007	33.33	WP_012629654.1	239	8.1e-17	0
helix-turn-helix domain-containing protein [Leeuwenhoekiella sp. MAR_2009_132]	25	25	0.59	0.016	29.27	WP_159106023.1	238	5.2e-43	0
helix-turn-helix domain-containing protein [Flavobacteriaceae bacterium GF1]						WP_158776396	234	2.1e-13	0
helix-turn-helix domain-containing protein [Emticicia sp. C21].						WP_116980713	231	2.1e-41	0
helix-turn-helix domain-containing protein [Emticicia sp. TH156]						WP_101726424	230	8.8e-40	0
helix-turn-helix domain-containing protein [Formosa sp. Hel1_33_131]	28.9	28.9	0.65	0.0008	28.89	WP_069677010.1	224	1.2e-101	0
helix-turn-helix domain-containing protein [Tenacibaculum maritimum]	45.8	45.8	0.86	6e-10	35	WP_159332377.1	224	4.4e-137	0
helix-turn-helix domain-containing protein [Chryseobacterium arthrosphaerae]	29.6	29.6	0.65	0.0004	28.26	AYZ12945.1	221	2.7e-13	0
hypothetical protein ASG22_16025 [Chryseobacterium sp. Leaf405]	31.6	31.6	0.73	8e-05	28.85	KQT20925.1	221	8.7e-14	0
hypothetical protein BBI01_02005 [Chryseobacterium artocarpi]	30	30	0.65	0.0003	28.26	OCA77259.1	221	2.5e-13	0
Peptidase S24-like [Chryseobacterium taeanense]	29.6	29.6	0.65	0.0003	28.26	SDI23477.1	221	2.1e-13	0
Phage repressor protein C, contains Cro/C1-type HTH and peptisase s24 domains [Chryseobacterium taichungense]	31.2	31.2	0.66	0.0001	29.79	SEM93953.1	221	2.2e-13	0
Peptidase S24-like [Chryseobacterium takakiae]	32.3	32.3	0.66	5e-05	31.91	SHE79342.1	221	8e-15	0
Peptidase S24-like [Chryseobacterium ureilyticum]	30	30	0.65	0.0003	28.26	SIS59896.1	221	2.4e-13	0
helix-turn-helix domain-containing protein [Chryseobacterium sp. ON_d1]	30.4	30.4	0.66	0.0002	27.66	WP_142724332.1	221	1.2e-14	0
hypothetical protein ABS44_14770 [Chryseobacterium sp. SCN 40-13]	24.6	24.6	0.65	0.025	21.74	ODS85665.1	220	1.9e-15	0
Peptidase S24-like [Chryseobacterium gambrini]	32.7	32.7	0.75	3e-05	32.08	SIT20114.1	220	9.3e-14	0
helix-turn-helix domain-containing protein [Chryseobacterium sp. YR485]	31.6	31.6	0.66	9e-05	29.79	WP_047388295.1	220	9.1e-14	0
helix-turn-helix domain-containing protein [Chryseobacterium mucoviscidosis]	32.7	32.7	0.75	3e-05	32.08	WP_087711543.1	220	3.7e-14	0
helix-turn-helix domain-containing protein [Chryseobacterium hagamense]	27.7	27.7	0.62	0.002	31.82	WP_146943675.1	220	4.2e-14	0
helix-turn-helix domain-containing protein [Chryseobacterium sp. SN22]	30	30	0.62	0.0003	34.09	WP_149246292.1	220	3.2e-13	0
peptidase S24-like protein [Chryseobacterium geocarposphaerae]	30	30	0.65	0.0003	28.26	PJJ67455.1	220	3.2e-13	0
helix-turn-helix domain-containing protein [Cellvibrionaceae bacterium Bs12]	57.8	57.8	0.82	2e-15	47.37	WP_045860292.1	220	2.6e-15	0
MULTISPECIES: helix-turn-helix domain-containing protein [Chryseobacterium]	31.6	31.6	0.66	9e-05	29.79	WP_047378128.1	220	1e-13	0
MULTISPECIES: helix-turn-helix domain-containing protein [Chryseobacterium]	31.6	31.6	0.66	0.0001	29.79	WP_047421519.1	220	1.9e-13	0
helix-turn-helix domain-containing protein [Chryseobacterium sp. YR561]	30	30	0.65	0.0003	28.26	WP_047440014.1	220	4.6e-13	0
helix-turn-helix domain-containing protein [Chryseobacterium cucumeris]	31.6	31.6	0.66	9e-05	29.79	WP_062671670.1	220	1.3e-13	0
helix-turn-helix domain-containing protein [Chryseobacterium glaciei]	28.9	28.9	0.65	0.0007	28.26	WP_066757071.1	220	1.9e-13	0
MULTISPECIES: helix-turn-helix domain-containing protein [Chryseobacterium]	29.6	29.6	0.65	0.0004	28.26	WP_074229396.1	220	8.1e-13	0
helix-turn-helix domain-containing protein [Chryseobacterium indologenes]	31.6	31.6	0.66	8e-05	29.79	WP_079242288.1	220	1.8e-13	0
helix-turn-helix domain-containing protein [Chryseobacterium taihuense]	26.9	26.9	0.65	0.003	26.09	WP_089745061.1	220	2.7e-13	0
helix-turn-helix domain-containing protein [Chryseobacterium culicis]	31.6	31.6	0.66	9e-05	29.79	WP_105680736.1	220	1.2e-13	0
MULTISPECIES: helix-turn-helix domain-containing protein [Chryseobacterium]	29.3	29.3	0.65	0.0005	28.26	WP_115951433.1	220	6e-13	0
helix-turn-helix domain-containing protein [Chryseobacterium sediminis]	31.6	31.6	0.66	9e-05	29.79	WP_149832771.1	220	8.2e-14	0
helix-turn-helix domain-containing protein [Chryseobacterium sp. CF365]	30	30	0.65	0.0003	28.26	WP_034699512.1	219	4.8e-13	0
transcriptional regulator [Enterobacteriaceae bacterium B14]	47.8	47.8	0.81	5e-11	35.09	WP_051014535.1	142	7.8e-52	0
hypothetical protein [Desulfovibrio carbinolicus]	51.2	51.2	0.62	7e-13	53.49	WP_129352084.1	82	5.7e-18	0
hypothetical protein G032_20970 [Pectobacterium carotovorum subsp. carotovorum ICMP 5702]	57	57	0.91	4e-15	46.03	KML64939.1	72	3.5e-15	0
hypothetical protein F164LOC_20745 [Pectobacterium carotovorum]	57.4	57.4	0.91	3e-15	46.03	PLY35368.1	72	3e-15	0
helix-turn-helix domain-containing protein [Aeromonas media]	52	52	0.97	3e-13	35.29	WP_161506949.1	72	6.4e-16	0
helix-turn-helix domain-containing protein [Shigella sonnei]	51.2	51.2	0.95	6e-13	34.33	EFV9547689.1	70	6.6e-14	0
hypothetical protein [Pectobacterium parmentieri]	58.2	58.2	0.91	1e-15	46.03	WP_127087940.1	70	1.4e-16	0
hypothetical protein [Pectobacterium parmentieri]	58.9	58.9	0.91	6e-16	46.03	WP_161545405.1	70	1.5e-16	0
helix-turn-helix domain-containing protein [Edwardsiella piscicida]	65.5	65.5	0.97	1e-18	44.12	WP_109729080.1	69	9.8e-17	0
hypothetical protein [Aeromonas phage 62AhydR11PP]	48.9	48.9	0.76	3e-12	43.4	AWH14652.1	58	1.7e-13	0
hypothetical protein AsaM-56_0070 [Aeromonas phage vB_AsaM-56]	43.5	43.5	0.66	4e-10	45.65	YP_007007759.1	58	3.2e-14	0
helix-turn-helix transcriptional regulator [Flavobacterium sp. AJR]

## Sheet: Aca10_NR
Blastp with Aca10
Description	Max Score	Total Score	Query Cover	E value	Per. ident	Accession	Length	E-value(hmm)	Acr association	Putative	Candidate
TPA: helix-turn-helix domain-containing protein [Escherichia coli]	81.3	81.3	0.83	2e-25	66.67	HAK9808814.1	74	6.2e-26	1	0	0
hypothetical protein AS149_25725 [Burkholderia cenocepacia]	80.5	80.5	0.83	4e-25	68.52	KWU26391.1	74	7e-24	1	0	0
transcriptional regulator [Pseudomonas citronellolis]	130	130	1	4e-45	100	TGC30851.1	65	7.3e-33	1	0	0
MULTISPECIES: helix-turn-helix transcriptional regulator [Alcanivorax]	90.9	90.9	0.8	2e-29	82.69	WP_063140670.1	64	2.8e-35	1	0	0
helix-turn-helix transcriptional regulator [Rahnella sp. AA]	83.6	83.6	0.84	2e-26	70.91	WP_101080166.1	62	2e-32	1	0	0
helix-turn-helix transcriptional regulator [Acetobacter sp. DsW_063]	80.5	80.5	0.96	3e-25	55.56	WP_086642903.1	70	3.9e-27	0	0	1
hypothetical protein [Methylobacter whittenburyi]	52	52	0.76	6e-14	47.27	WP_084571790.1	67	7.4e-17	0	0	1
helix-turn-helix domain-containing protein [Cupriavidus alkaliphilus]	70.1	70.1	0.81	5e-21	58.49	WP_183282323.1	63	8.1e-23	0	0	1
transcriptional regulator [Burkholderia multivorans]	86.3	86.3	0.89	2e-27	72.41	PRH10324.1	71	3.7e-35	0	1	0
hypothetical protein Veis_5042 [Verminephrobacter eiseniae EF01-2]	71.2	71.2	0.84	2e-21	58.33	ABM60728.1	70	4.6e-23	0	1	0
helix-turn-helix domain-containing protein [Pseudomonas aeruginosa]	86.3	86.3	0.89	2e-27	72.41	WP_108241155.1	69	3.3e-35	0	1	0
helix-turn-helix domain-containing protein [Paraburkholderia sp. DCY113]	70.1	70.1	0.84	4e-21	56.36	WP_149668113.1	65	7.1e-21	0	1	0
Cro/C1-type helix-turn-helix domain protein [Siphoviridae sp.]	61.6	61.6	0.83	3e-16	50	QHJ78690.1	229	2.2e-13	0	0
Uncharacterised protein [Burkholderia pseudomallei]	72.4	72.4	0.9	2e-20	55.74	VBJ26713.1	225	4.6e-20	0	0
hypothetical protein BCM14_0116 [beta proteobacterium MWH-P2sevCIIIb]	73.6	73.6	0.83	4e-21	55.56	PRZ01096.1	195	2.7e-23	0	0
TPA: hypothetical protein [Pusillimonas sp.]	80.9	80.9	0.87	4e-24	59.65	HCP78955.1	177	9.8e-27	0	0
XRE family transcriptional regulator [Proteobacteria bacterium]	57.4	57.4	0.83	4e-15	50	NCC05838.1	157	7.5e-15	0	0
helix-turn-helix transcriptional regulator [Novosphingobium sp. ABRDHK2]	47	80.5	0.81	4e-11	41.51	WP_136955504.1	149	6.2e-18	0	0
hypothetical protein [Acidovorax citrulli]	72	72	0.89	5e-21	57.14	WP_017437864.1	147	3.5e-21	0	0
helix-turn-helix transcriptional regulator [Gluconobacter frateurii]	63.5	63.5	0.8	5e-18	53.85	WP_023945871.1	111	1.7e-17	0	0
helix-turn-helix transcriptional regulator [Pseudomonas sp. GTC 16482]	62.8	62.8	0.86	1e-17	53.57	WP_177342802.1	105	1.1e-13	0	0
helix-turn-helix transcriptional regulator [Pseudomonas fulva]	62.8	62.8	0.89	1e-17	51.72	WP_181098098.1	105	2.1e-13	0	0
helix-turn-helix transcriptional regulator [Pseudomonas fulva]	62.8	62.8	0.89	1e-17	51.72	WP_185750550.1	105	2.1e-13	0	0
DUF1870 family protein [Gluconacetobacter diazotrophicus]	57	57	0.9	2e-15	49.15	WP_183115231.1	102	2.3e-13	0	0
helix-turn-helix domain-containing protein [Acetobacter estunensis]	64.7	64.7	0.87	1e-18	51.72	WP_166318150.1	99	1.9e-21	0	0
helix-turn-helix transcriptional regulator [Sulfuriferula thiophila]	54.3	54.3	0.9	1e-14	45.76	WP_124948818.1	96	2.3e-14	0	0
MULTISPECIES: helix-turn-helix domain-containing protein [unclassified Gluconacetobacter]	54.3	54.3	0.89	2e-14	48.28	WP_182973780.1	96	7.9e-14	0	0
helix-turn-helix domain-containing protein [Acidomonas methanolica]	54.7	54.7	0.84	1e-14	49.09	WP_042059677.1	95	7.9e-14	0	0
helix-turn-helix domain-containing protein [Acetobacter fabarum]	53.5	53.5	0.84	3e-14	47.27	WP_095350230.1	95	5.4e-14	0	0
hypothetical protein CDO44_21905 [Pigmentiphaga sp. NML080357]	67.4	67.4	0.81	1e-19	62.26	OVZ55818.1	94	6.6e-20	0	0
helix-turn-helix domain-containing protein [Thiobacillus sp.]	86.7	86.7	0.81	3e-27	71.7	QLQ04323.1	92	2.2e-29	0	0
hypothetical protein AUK56_05320 [Thiomicrospira sp. CG2_30_44_34]	57.4	57.4	0.83	8e-16	38.71	OIP95461.1	91	4e-14	0	0
hypothetical protein [Oceanospirillaceae bacterium]	55.1	55.1	0.66	8e-15	53.49	MBT00074.1	88	7.5e-14	0	0
hypothetical protein A2580_03280 [Hydrogenophilales bacterium RIFOXYD1_FULL_62_11]	84.7	84.7	0.81	1e-26	69.81	OGU20130.1	88	4.9e-29	0	0
hypothetical protein EPN79_11185 [Burkholderiaceae bacterium]	82.4	82.4	0.84	1e-25	67.27	TAL65737.1	88	1.4e-28	0	0
XRE family transcriptional regulator [Thiobacillus sp.]	85.1	85.1	0.87	1e-26	64.91	TXH73935.1	88	2.2e-29	0	0
hypothetical protein E6Q97_07580 [Desulfurellales bacterium]	67.8	67.8	0.89	7e-20	51.72	TXH55983.1	87	2.5e-19	0	0
helix-turn-helix domain-containing protein [Burkholderia pseudomallei]	71.2	71.2	0.86	3e-21	53.57	WP_076908931.1	84	1.1e-21	0	0
hypothetical protein SAMN05216363_2183 [Pseudomonas sihuiensis]	73.6	73.6	0.89	3e-22	62.07	SDU84219.1	83	5e-23	0	0
hypothetical protein BAE30_03420 [Acidithiobacillus caldus]	63.9	63.9	0.81	2e-18	50.94	OFC61939.1	83	1.1e-20	0	0
hypothetical protein B9Z34_10660 [Limnohabitans sp. Hippo3]	72.4	72.4	0.86	7e-22	53.57	PUE38760.1	82	1.4e-20	0	0
XRE family transcriptional regulator [bacterium]	88.6	88.6	0.9	3e-28	69.49	RYX80216.1	82	1.3e-29	0	0
transcriptional regulator [Burkholderiaceae bacterium PBA]	67.4	67.4	0.84	7e-20	60	WP_037029205.1	81	5.5e-19	0	0
MULTISPECIES: hypothetical protein [Pseudomonas]	80.1	80.1	0.89	8e-25	63.79	WP_069521964.1	80	6.9e-25	0	0
MULTISPECIES: transcriptional regulator [unclassified Pseudomonas]	86.3	86.3	0.89	3e-27	65.52	WP_100550066.1	80	9.7e-26	0	0
hypothetical protein A2792_12045 [Sphingomonadales bacterium RIFCSPHIGHO2_01_FULL_65_20]	82.8	82.8	0.89	7e-26	63.79	OHC95913.1	80	2.9e-26	0	0
MULTISPECIES: helix-turn-helix transcriptional regulator [Ralstonia]	62.8	62.8	0.83	5e-18	48.15	WP_012760807.1	80	5.1e-15	0	0
helix-turn-helix transcriptional regulator [Burkholderiales bacterium GJ-E10]	67.4	67.4	0.83	7e-20	54.24	WP_045466602.1	79	2.1e-17	0	0
hypothetical protein A2061_01140 [Gallionellales bacterium GWA2_59_43]	75.1	75.1	0.96	6e-23	55.88	OGS91741.1	79	8.6e-23	0	0
helix-turn-helix domain-containing protein [Burkholderia reimsis]	62.8	62.8	0.87	6e-18	49.12	WP_113045952.1	79	2.3e-17	0	0
helix-turn-helix transcriptional regulator [Nitrosomonas stercoris]	65.5	65.5	0.84	5e-19	52.73	WP_172631498.1	79	5.1e-20	0	0
helix-turn-helix transcriptional regulator [Gluconobacter kondonii]	62	62	0.8	1e-17	53.85	WP_099287176.1	79	1e-17	0	0
helix-turn-helix domain-containing protein [Parapusillimonas granuli]	65.1	65.1	0.86	7e-19	55.36	WP_180154649.1	79	5.3e-20	0	0
XRE family transcriptional regulator [Ralstonia insidiosa]	62	62	0.93	1e-17	45.9	WP_182585315.1	79	1.1e-14	0	0
hypothetical protein A2X76_01500 [Xanthomonadales bacterium GWF1_69_6]	67.4	67.4	0.86	8e-20	53.57	OHE80703.1	78	2.5e-22	0	0
helix-turn-helix transcriptional regulator [Paraburkholderia hospita]	63.2	63.2	0.81	3e-18	50.94	WP_009769585.1	78	1.1e-18	0	0
hypothetical protein BOC36_24955 [Burkholderia pseudomallei]	74.7	74.7	0.81	8e-23	62.26	ARK56322.1	77	8.3e-23	0	0
helix-turn-helix transcriptional regulator [Acetobacter pomorum]	78.6	78.6	0.86	2e-24	62.5	KAA8419956.1	77	2.6e-21	0	0
helix-turn-helix domain-containing protein [Acetobacter oryzifermentans]	80.1	80.1	0.86	6e-25	64.29	WP_063353451.1	77	1.9e-21	0	0
XRE family transcriptional regulator [Thiomicrospira sp.]	57.4	57.4	0.83	6e-16	38.71	NCN66360.1	77	2e-14	0	0
hypothetical protein EV293_10126 [Variovorax sp. BK151]	67.4	67.4	0.78	8e-20	64.71	TCM93537.1	77	2.2e-22	0	0
XRE family transcriptional regulator [Xanthomonadales bacterium]	72.4	72.4	0.84	9e-22	54.55	TFH43547.1	77	4.8e-21	0	0
helix-turn-helix domain-containing protein [Burkholderia sp. D7]	60.8	60.8	0.98	3e-17	43.28	WP_097268366.1	77	5.9e-15	0	0
transcriptional regulator [Burkholderia gladioli pv. gladioli]	77	77	0.87	9e-24	61.29	AWY53012.1	76	1.1e-24	0	0
hypothetical protein DXO216_10775 [Xanthomonas oryzae pv. oryzae]	76.6	76.6	0.81	2e-23	64.15	OLH89557.1	76	8.3e-24	0	0
Helix-turn-helix domain-containing protein [Acidovorax cattleyae]	71.2	71.2	0.81	2e-21	58.49	SDP93989.1	76	2.6e-22	0	0
helix-turn-helix transcriptional regulator [Acidovorax sp. JHL-9]	70.9	70.9	0.83	3e-21	61.11	WP_034711437.1	76	9.7e-22	0	0
helix-turn-helix transcriptional regulator [Alicycliphilus sp. B1]	71.2	71.2	0.83	2e-21	62.96	WP_059401377.1	76	3e-21	0	0
helix-turn-helix domain-containing protein [Nitrosomonas sp. Nm34]	68.2	68.2	0.9	4e-20	47.46	WP_090694629.1	76	2.4e-19	0	0
HTH_XRE domain containing protein [uncultured Caudovirales phage]	62.8	62.8	0.92	5e-18	51.56	CAB4147468.1	76	9.7e-20	0	0
hypothetical protein ABS45_09135 [Comamonas sp. SCN 65-56]	70.9	70.9	0.81	3e-21	67.92	ODS92223.1	76	9.4e-22	0	0
hypothetical protein [Xanthomonas oryzae]	75.9	75.9	0.83	3e-23	61.11	WP_075241677.1	75	3.5e-23	0	0
XRE family transcriptional regulator [Variovorax guangxiensis]	91.3	91.3	0.89	2e-29	72.41	RUR71853.1	75	1e-33	0	0
transcriptional regulator [Pseudomonas kirkiae]	67	67	0.8	9e-20	67.92	TBV10772.1	75	2.9e-21	0	0
helix-turn-helix domain-containing protein [Pseudomonas aeruginosa]	78.2	78.2	0.9	4e-24	76.27	WP_079380388.1	75	3.2e-35	0	0
helix-turn-helix domain-containing protein [Pseudomonas aeruginosa]	89	89	0.81	2e-28	81.13	WP_128651378.1	75	3.5e-35	0	0
XRE family transcriptional regulator [Salmonella enterica subsp. enterica]	67	67	0.84	1e-19	64.29	EAA3799304.1	75	1.4e-21	0	0
hypothetical protein AC240_23170 [Ralstonia sp. MD27]	57.8	57.8	0.75	4e-16	51.02	KMW44863.1	75	7e-16	0	0
XRE family transcriptional regulator [Ralstonia pickettii]	58.5	58.5	0.76	2e-16	54	MBA9846761.1	75	1.3e-15	0	0
helix-turn-helix domain-containing protein [Pseudomonas aeruginosa]	77.4	77.4	0.81	7e-24	83.02	WP_071557704.1	75	2.3e-35	0	0
helix-turn-helix domain-containing protein [Acidovorax cattleyae]	70.9	70.9	0.81	3e-21	58.49	WP_092840351.1	75	2.6e-22	0	0
XRE family transcriptional regulator [Halomonas sp. TQ8S]	74.7	74.7	0.9	7e-23	61.02	RCV93670.1	74	4e-25	0	0
helix-turn-helix transcriptional regulator [Bordetella ansorpii]	72.4	72.4	0.84	8e-22	65.45	WP_082887501.1	74	1.2e-21	0	0
MULTISPECIES: helix-turn-helix transcriptional regulator [Variovorax]	72.8	72.8	0.86	5e-22	62.5	WP_093204547.1	74	2.8e-22	0	0
helix-turn-helix transcriptional regulator [Eoetvoesia caeni]	69.3	69.3	0.83	1e-20	62.96	WP_113933792.1	74	2.7e-20	0	0
MULTISPECIES: helix-turn-helix transcriptional regulator [Pusillimonas]	67.4	67.4	0.83	7e-20	61.11	WP_118994194.1	74	1e-19	0	0
helix-turn-helix domain-containing protein [Azoarcus communis]	57.8	57.8	0.61	4e-16	67.5	WP_155194219.1	74	9.4e-19	0	0
unnamed protein product [Paraburkholderia rhizoxinica HKI 454]	69.3	69.3	0.84	1e-20	60	CBW77360.1	74	2e-21	0	0
transcriptional regulator [Ponticaulis sp.]	60.5	60.5	0.87	4e-17	41.54	MBN05138.1	74	1.5e-14	0	0
XRE family transcriptional regulator [Pseudomonas sp. AOB-7]	70.9	70.9	0.89	2e-21	60.34	RMH82519.1	74	3.1e-22	0	0
hypothetical protein SAMN04487769_0226 [Burkholderia sp. b14]	72	72	0.86	1e-21	58.93	SIT64992.1	74	3.9e-22	0	0
MULTISPECIES: helix-turn-helix transcriptional regulator [Pseudomonas]	73.6	73.6	0.89	2e-22	62.07	WP_017678220.1	74	3.6e-23	0	0
MULTISPECIES: hypothetical protein [Variovorax]	67.4	67.4	0.78	7e-20	64.71	WP_020723093.1	74	2.1e-22	0	0
helix-turn-helix transcriptional regulator [Gluconobacter japonicus]	63.2	63.2	0.8	3e-18	51.92	WP_061928975.1	74	9.7e-18	0	0
transcriptional regulator [Bordetella ansorpii]	72.8	72.8	0.83	5e-22	66.67	WP_066122306.1	74	4.3e-22	0	0
MULTISPECIES: helix-turn-helix transcriptional regulator [unclassified Variovorax]	66.2	66.2	0.75	2e-19	65.31	WP_093300766.1	74	2.7e-22	0	0
helix-turn-helix domain-containing protein [Alcaligenes aquatilis]	61.6	61.6	0.89	1e-17	55.17	WP_121738290.1	74	4.6e-20	0	0
MULTISPECIES: XRE family transcriptional regulator [unclassified Variovorax]	72.8	72.8	0.86	5e-22	62.5	WP_125951238.1	74	4.6e-22	0	0
XRE family transcriptional regulator [Variovorax guangxiensis]	73.2	73.2	0.86	4e-22	62.5	WP_126024249.1	74	2e-22	0	0
helix-turn-helix domain-containing protein [Gluconobacter thailandicus]	64.7	64.7	0.8	9e-19	53.85	WP_148621338.1	74	1.1e-18	0	0
XRE family transcriptional regulator [Variovorax sp. SG517]	68.9	68.9	0.78	1e-20	66.67	WP_176664941.1	74	3.4e-22	0	0
helix-turn-helix transcriptional regulator [Paraburkholderia rhizoxinica]	69.3	69.3	0.84	1e-20	60	WP_041755130.1	73	2e-21	0	0
MULTISPECIES: helix-turn-helix domain-containing protein [Enterobacteriaceae]	83.6	83.6	0.84	3e-26	63.64	WP_046664217.1	73	6.3e-27	0	0
transcriptional regulator [Burkholderia sp. b14]	72	72	0.86	1e-21	58.93	WP_076793913.1	73	3.8e-22	0	0
hypothetical protein [Salmonella enterica]	77	77	0.8	9e-24	63.46	WP_080160548.1	73	9.4e-24	0	0
helix-turn-helix transcriptional regulator [Pseudomonas aeruginosa]	67.4	67.4	0.84	5e-20	56.36	WP_033947514.1	73	4e-21	0	0
DUF1870 family protein [Burkholderia ubonensis]	59.7	59.7	0.84	7e-17	49.09	WP_060132331.1	73	2.9e-15	0	0
DUF1870 family protein [Burkholderia ubonensis]	57.4	57.4	0.84	6e-16	47.27	WP_060370905.1	73	3.6e-14	0	0
XRE family transcriptional regulator [Salmonella enterica subsp. enterica serovar Kotte]	77.8	77.8	0.8	5e-24	63.46	EEE2004234.1	73	5.8e-24	0	0
transcriptional regulator [Bordetella genomosp. 10]	78.2	78.2	0.83	3e-24	70.37	OZI32402.1	73	7.4e-24	0	0
XRE family transcriptional regulator [Klebsiella pneumoniae]	79.3	79.3	0.84	1e-24	61.82	QGV85581.1	73	1.3e-24	0	0
MULTISPECIES: DUF1870 family protein [Burkholderia cepacia complex]	56.6	56.6	0.84	1e-15	47.27	WP_059949434.1	73	7.3e-14	0	0
DUF1870 family protein [Burkholderia ubonensis]	57	57	0.84	9e-16	47.27	WP_059986299.1	73	7.5e-14	0	0
DUF1870 family protein [Burkholderia ubonensis]	56.6	56.6	0.84	1e-15	47.27	WP_060131303.1	73	7.3e-14	0	0
DUF1870 family protein [Burkholderia ubonensis]	58.9	58.9	0.84	2e-16	47.27	WP_060275598.1	73	1.5e-14	0	0
helix-turn-helix domain-containing protein [Burkholderia ubonensis]	64.3	64.3	0.83	1e-18	51.85	WP_071765295.1	73	4.4e-17	0	0
DUF1870 family protein [Burkholderia ubonensis]	56.6	56.6	0.84	1e-15	47.27	WP_095410564.1	73	7e-14	0	0
hypothetical protein AUJ57_00725 [Zetaproteobacteria bacterium CG1_02_53_45]	65.1	65.1	0.89	5e-19	50.79	OIO75078.1	72	8.5e-18	0	0
XRE family transcriptional regulator [Zhongshania sp. DSW25-10]	75.1	75.1	0.83	6e-23	66.67	RNL64476.1	72	2.8e-23	0	0
MULTISPECIES: helix-turn-helix transcriptional regulator [unclassified Variovorax]	73.2	73.2	0.83	3e-22	66.67	WP_093212488.1	72	3.1e-22	0	0
helix-turn-helix transcriptional regulator [Acidovorax sp. BoFeN1]	72.4	72.4	0.83	7e-22	66.67	WP_114654806.1	72	1.9e-22	0	0
helix-turn-helix transcriptional regulator [Alicycliphilus denitrificans]	72.4	72.4	0.83	7e-22	66.67	WP_168728030.1	72	8.5e-22	0	0
helix-turn-helix transcriptional regulator [Salmonella enterica]	71.2	71.2	0.87	2e-21	63.16	EFU5460987.1	72	2.6e-29	0	0
TPA: transcriptional regulator [Comamonadaceae bacterium]	70.9	70.9	0.83	3e-21	66.67	HCE29542.1	72	5.5e-23	0	0
transcriptional regulator [Verminephrobacter sp.]	69.7	69.7	0.83	7e-21	66.67	MBA4114663.1	72	6.5e-23	0	0
helix-turn-helix domain-containing protein [Actinobacteria bacterium]	66.2	66.2	0.87	2e-19	54.39	MSW59883.1	72	1.4e-18	0	0
hypothetical protein B7Y60_15125 [Polaromonas sp. 35-63-35]	50.8	50.8	0.8	2e-13	50	OYY34769.1	72	2.2e-13	0	0
XRE family transcriptional regulator [Sinobacteraceae bacterium]	63.9	63.9	0.84	1e-18	63.64	TAM12888.1	72	1e-22	0	0
helix-turn-helix transcriptional regulator [Acidovorax radicis]	69.7	69.7	0.78	9e-21	68.63	WP_029413336.1	72	2e-21	0	0
helix-turn-helix transcriptional regulator [Variovorax sp. PDC80]	72.4	72.4	0.83	7e-22	66.67	WP_093339797.1	72	1.2e-22	0	0
helix-turn-helix domain-containing protein [Pseudomonas otitidis]	84.7	84.7	0.89	9e-27	70.69	WP_165674619.1	71	2.4e-35	0	0
helix-turn-helix domain-containing protein [Salmonella enterica]	71.2	71.2	0.87	2e-21	64.91	EFU5256966.1	71	4.7e-26	0	0
hypothetical protein OR214_02233 [Ralstonia pickettii OR214]	62.8	62.8	0.83	4e-18	48.15	ENZ77957.1	71	3.6e-15	0	0
hypothetical protein BZJ18_14415 [Salinivibrio sp. IB872]	62.4	62.4	0.93	7e-18	40.58	OOF23167.1	71	2.6e-14	0	0
XRE family transcriptional regulator [Aliikangiella marina]	61.6	61.6	0.87	1e-17	47.37	TQV76640.1	71	2e-15	0	0
helix-turn-helix transcriptional regulator [Acetobacter orientalis]	57.4	57.4	0.89	5e-16	44.83	WP_048841003.1	71	2.8e-14	0	0
helix-turn-helix domain-containing protein [Acetobacter orientalis]	64.7	64.7	0.83	7e-19	55.56	WP_084594406.1	71	1.4e-13	0	0
helix-turn-helix transcriptional regulator [Paraburkholderia sp. BL8N3]	60.8	60.8	0.96	2e-17	43.94	WP_132455241.1	71	1.9e-16	0	0
helix-turn-helix transcriptional regulator [Bordetella hinzii]	88.2	88.2	0.81	4e-28	75.47	WP_032962438.1	70	1.6e-33	0	0
helix-turn-helix transcriptional regulator [Dyella sp. YR388]	66.6	66.6	0.84	1e-19	56.36	WP_121880159.1	70	4.8e-20	0	0
XRE family transcriptional regulator [Salmonella enterica]	66.2	66.2	0.84	2e-19	52.73	EBQ8762711.1	70	4.6e-21	0	0
transcriptional regulator [Paraburkholderia steynii]	68.9	68.9	0.84	1e-20	50.91	WP_091789849.1	70	1.8e-20	0	0
helix-turn-helix domain-containing protein [Pseudomonas aeruginosa]	84.7	84.7	0.89	9e-27	70.69	WP_104148308.1	69	2.2e-35	0	0
helix-turn-helix domain-containing protein [Caballeronia sordidicola]	82	82	0.89	1e-25	62.07	WP_122173334.1	69	2.2e-26	0	0
MULTISPECIES: helix-turn-helix domain-containing protein [Gammaproteobacteria]	86.7	86.7	0.89	1e-27	72.41	WP_033945022.1	69	2.8e-35	0	0
hypothetical protein [Sphaerotilus natans]	52.4	52.4	0.83	4e-14	50.91	WP_037485636.1	69	4.4e-13	0	0
helix-turn-helix transcriptional regulator [Limnohabitans parvus]	71.6	71.6	0.86	1e-21	57.14	WP_108311690.1	68	5.3e-22	0	0
hypothetical protein AT730_20915 [Vibrio alginolyticus]	58.5	58.5	0.86	2e-16	40.62	ALR94768.1	68	5.4e-14	0	0
hypothetical protein BWY57_03108 [Betaproteobacteria bacterium ADurb.Bin341]	56.6	56.6	0.8	1e-15	48.08	OQA30016.1	68	3.1e-18	0	0
hypothetical protein B2M27_15615 [Kluyvera intermedia]	70.5	70.5	0.9	4e-21	52.54	ORJ49431.1	67	1.8e-22	0	0
helix-turn-helix domain-containing protein [Burkholderia sp. D7]	84.3	84.3	0.96	1e-26	60.32	WP_097268382.1	67	1.1e-26	0	0
helix-turn-helix transcriptional regulator [Caballeronia sordidicola]	77.4	77.4	0.89	5e-24	58.62	WP_122178187.1	67	2.9e-25	0	0
XRE family transcriptional regulator [Gammaproteobacteria bacterium]	64.3	64.3	0.86	1e-18	51.79	NDH69699.1	67	1.5e-18	0	0
XRE family transcriptional regulator [Methyloglobulus sp.]	59.7	59.7	0.86	7e-17	47.54	NOS73160.1	67	6.1e-18	0	0
transcriptional regulator [Cycloclasticus sp.]	50.4	50.4	0.86	2e-13	45.9	PHS72138.1	67	5.7e-15	0	0
helix-turn-helix domain-containing protein [Aquabacterium parvum]	84.7	84.7	0.84	7e-27	69.09	WP_058089479.1	67	9.8e-32	0	0
XRE family transcriptional regulator [Salmonella enterica subsp. enterica serovar Mountpleasant]	67	67	0.9	7e-20	52.54	ECF2367226.1	67	1.7e-19	0	0
hypothetical protein B9Z41_10405 [Limnohabitans sp. JirII-31]	64.3	64.3	0.87	8e-19	50.88	PIT76698.1	67	2.3e-19	0	0
hypothetical protein B9Z35_12810 [Limnohabitans sp. Jir61]	63.9	63.9	0.86	1e-18	51.79	PUE28060.1	67	9.4e-20	0	0
hypothetical protein B9Z34_02075 [Limnohabitans sp. Hippo3]	67	67	0.86	9e-20	51.79	PUE43638.1	67	4.5e-20	0	0
hypothetical protein 8G_00072 [Ralstonia phage Hyacinthe]	77	77	0.8	1e-23	65.38	QMV33504.1	67	8.7e-27	0	0
helix-turn-helix transcriptional regulator [Paraburkholderia tuberum]	53.9	53.9	0.76	1e-14	46	WP_018422748.1	67	1.3e-13	0	0
XRE family transcriptional regulator [Pararobbsia silviterrae]	57.4	57.4	0.9	6e-16	50	WP_121091308.1	67	9.3e-13	0	0
helix-turn-helix domain-containing protein [Paraburkholderia hospita]	70.1	70.1	0.86	5e-21	53.57	WP_114224094.1	66	3.7e-21	0	0
MULTISPECIES: helix-turn-helix domain-containing protein [unclassified Thioalkalivibrio]	66.2	66.2	0.8	1e-19	63.46	WP_081616895.1	66	5.7e-17	0	0
helix-turn-helix transcriptional regulator [Azoarcus indigens]	67	67	0.81	6e-20	55.17	WP_133591632.1	66	1.9e-22	0	0
XRE family transcriptional regulator [Salmonella enterica subsp. enterica serovar Omuna]	67.8	67.8	0.86	4e-20	53.57	ECA8969617.1	66	1.7e-21	0	0
helix-turn-helix domain-containing protein [Nitrosospira sp. Nsp13]	74.7	74.7	0.92	7e-23	53.33	WP_090906067.1	65	6.5e-23	0	0
XRE family transcriptional regulator [Xanthomonas oryzae pv. oryzae]	74.3	74.3	0.87	9e-23	59.65	AXM15598.1	65	2.7e-22	0	0
helix-turn-helix transcriptional regulator [beta proteobacterium MWH-P2sevCIIIb]	71.6	71.6	0.83	1e-21	55.56	WP_106226123.1	65	2.1e-24	0	0
helix-turn-helix domain-containing protein [Burkholderia pseudomallei]	72	72	0.81	9e-22	58.49	WP_041279445.1	64	2.9e-21	0	0
helix-turn-helix domain-containing protein [Burkholderia pseudomallei]	72.4	72.4	0.81	5e-22	58.49	WP_080367349.1	64	1.6e-21	0	0
helix-turn-helix domain-containing protein [Burkholderia pseudomallei]	76.3	76.3	0.81	2e-23	62.26	WP_085546004.1	64	8.2e-23	0	0
helix-turn-helix transcriptional regulator [Burkholderia sp. Bp9125]	70.9	70.9	0.83	2e-21	59.26	WP_124505735.1	64	4.1e-20	0	0
helix-turn-helix domain-containing protein [Burkholderia pseudomallei]	72.8	72.8	0.81	4e-22	58.49	WP_076880970.1	64	1.4e-21	0	0
helix-turn-helix domain-containing protein [Pseudomonas cichorii]	90.1	90.1	0.84	5e-29	74.55	WP_122371934.1	64	1.4e-34	0	0
helix-turn-helix domain-containing protein [Burkholderia pseudomallei]	72	72	0.83	7e-22	57.41	WP_122809503.1	64	3e-21	0	0
helix-turn-helix domain-containing protein [Burkholderia pseudomallei]	71.6	71.6	0.81	1e-21	58.49	WP_122835205.1	64	3.3e-21	0	0
helix-turn-helix domain-containing protein [Burkholderia pseudomallei]	72.4	72.4	0.84	6e-22	58.18	WP_136517185.1	64	2.9e-21	0	0
transcriptional regulator [Nitrosospira lacus]	76.3	76.3	0.83	2e-23	59.26	ARO89145.1	64	4.5e-21	0	0
helix-turn-helix transcriptional regulator [Methylococcaceae bacterium]	67.8	67.8	0.81	4e-20	56.6	NOT85068.1	64	1.6e-21	0	0
helix-turn-helix domain-containing protein [Burkholderia pseudomallei]	74.7	74.7	0.81	5e-23	62.26	WP_085508524.1	64	4.3e-23	0	0
helix-turn-helix transcriptional regulator [Burkholderia pseudomallei]	74.7	74.7	0.81	6e-23	62.26	WP_085561990.1	64	5e-23	0	0
helix-turn-helix domain-containing protein [Burkholderia ambifaria]	62.8	62.8	0.95	4e-18	56.45	WP_126223439.1	64	5.5e-21	0	0
MULTISPECIES: helix-turn-helix domain-containing protein [unclassified Gluconacetobacter]	51.6	51.6	0.83	1e-13	46.3	WP_182973773.1	64	8.2e-13	0	0
transcriptional regulator [Burkholderia ubonensis]	67.4	67.4	0.83	6e-20	59.26	WP_059924948.1	63	2.4e-17	0	0
XRE family transcriptional regulator [Methylicorpusculum oleiharenae]	65.5	65.5	0.89	2e-19	46.55	WP_159655274.1	63	1.2e-19	0	0
helix-turn-helix domain-containing protein [Spiribacter salinus]	63.9	63.9	0.83	1e-18	53.7	TQE91139.1	63	1e-18	0	0
transcriptional regulator [Polynucleobacter sp. 39-45-136]	63.2	63.2	0.8	2e-18	53.85	OZB49424.1	63	2.1e-20	0	0
helix-turn-helix domain-containing protein [Alicycliphilus denitrificans]	61.6	61.6	0.8	1e-17	61.54	WP_013520331.1	63	1.4e-22	0	0
helix-turn-helix domain-containing protein [Gilliamella apicola]	67.8	67.8	0.92	3e-20	48.33	WP_075539743.1	63	4e-14	0	0
helix-turn-helix domain-containing protein [Acetobacter fabarum]	58.2	58.2	0.83	3e-16	51.85	WP_095350227.1	63	2.1e-14	0	0
XRE family transcriptional regulator [Verminephrobacter eiseniae]	71.2	71.2	0.84	1e-21	58.33	WP_157048795.1	63	4.4e-23	0	0
XRE family transcriptional regulator [Candidatus Methylobacter oryzae]	65.9	65.9	0.83	2e-19	53.7	WP_127027393.1	62	1.7e-17	0	0
helix-turn-helix domain-containing protein [Acetobacter cibinongensis]	60.1	60.1	0.84	4e-17	52.73	WP_086652142.1	62	1.9e-17	0	0
hypothetical protein [Ralstonia solanacearum]	70.5	70.5	0.81	3e-21	56.6	WP_020748890.1	61	5.4e-21	0	0
XRE family transcriptional regulator [Comamonas testosteroni]	50.1	50.1	0.64	4e-13	61.9	RGE41315.1	59	3.7e-16	0	0
helix-turn-helix domain-containing protein [Salmonella enterica subsp. salamae]	59.7	59.7	0.69	5e-17	55.56	ECJ5891863.1	57	3.7e-18	0	0
TPA: transcriptional regulator [Gammaproteobacteria bacterium]	51.6	51.6	0.43	9e-14	71.43	HAZ61178.1	57	3.5e-13	0	0
helix-turn-helix transcriptional regulator [Flavobacteriaceae bacterium]	70.1	70.1	0.84	3e-21	56.36	NNF83513.1	57	1.2e-21	0	0
helix-turn-helix domain-containing protein [Xanthomonas oryzae]	70.9	70.9	0.67	2e-21	70.45	WP_113255613.1	55	1.8e-21	0	0
XRE family transcriptional regulator [Xanthomonas oryzae pv. oryzae]	65.5	65.5	0.8	2e-19	55.77	QEJ71036.1	54	2.9e-19	0	0
helix-turn-helix domain-containing protein [Paraburkholderia hospita]	52	52	0.64	5e-14	52.38	WP_103153698.1	51	5.5e-14	0	0

[truncated: 1 more sheets: AcrIIA1_NR]
