# Supplementary material for: Widespread repression of anti-CRISPR production by anti-CRISPR-associated proteins
Source: Nucleic Acids Res. 2022 Aug 10;50(15):8615–25. doi: 10.1093/nar/gkac674 (PMC9410906; doi:10.1093/nar/gkac674)
Supplement: gkac674_Supplemental_Files [file gkac674_supplemental_files.zip › Electronic Supplement S3_predicted_motifs.txt]

MEME version 5.2.0

ALPHABET= ACGT

strands: +

Background letter frequencies (from unknown source):
A 0.208 C 0.312 G 0.264 T 0.216

MOTIF Aca10

log-odds matrix: alength= 4 w= 21 E= 2.8e-004
   185    -32   -865   -865
   226   -865   -865   -865
   126   -865   -865    121
  -865    -32   -865    179
   185   -865     -8   -865
    26    126   -865   -865
    26   -865    150   -865
    26    126   -865   -865
  -865   -865   -865    221
  -865    168   -865   -865
   226   -865   -865   -865
    26   -865   -865    179
  -865    -32   -865    179
  -865   -865    192   -865
   226   -865   -865   -865
    26   -865    150   -865
  -865    168   -865   -865
  -865   -865    192   -865
  -865    -32   -865    179
   226   -865   -865   -865
    26   -865   -865    179


letter-probability matrix: alength= 4 w= 21 nsites= 4 E= 2.8e-004
0.750000 0.250000 0.000000 0.000000
1.000000 0.000000 0.000000 0.000000
0.500000 0.000000 0.000000 0.500000
0.000000 0.250000 0.000000 0.750000
0.750000 0.000000 0.250000 0.000000
0.250000 0.750000 0.000000 0.000000
0.250000 0.000000 0.750000 0.000000
0.250000 0.750000 0.000000 0.000000
0.000000 0.000000 0.000000 1.000000
0.000000 1.000000 0.000000 0.000000
1.000000 0.000000 0.000000 0.000000
0.250000 0.000000 0.000000 0.750000
0.000000 0.250000 0.000000 0.750000
0.000000 0.000000 1.000000 0.000000
1.000000 0.000000 0.000000 0.000000
0.250000 0.000000 0.750000 0.000000
0.000000 1.000000 0.000000 0.000000
0.000000 0.000000 1.000000 0.000000
0.000000 0.250000 0.000000 0.750000
1.000000 0.000000 0.000000 0.000000
0.250000 0.000000 0.000000 0.750000

MEME version 5.2.0

ALPHABET= ACGT

strands: +

Background letter frequencies (from unknown source):
A 0.223 C 0.328 G 0.281 T 0.169

MOTIF Aca1

log-odds matrix: alength= 4 w= 24 E= 5.3e-019
    43   -171   -149    156
   -15   -997    110     24
   117    -71     10   -997
  -997   -997    151     24
  -997   -997    168    -76
   117    -13   -997     24
   217   -997   -997   -997
  -997    161   -997   -997
   202   -997   -149   -997
    43   -997    -49    156
  -997   -171   -997    241
  -115   -997    168   -997
  -997   -997   -997    256
  -997   -997     10    205
    43    110   -997   -997
  -997    161   -997   -997
  -997    -13   -997    205
   143     29   -997   -997
    85   -997   -997    182
    43   -997   -149    182
  -115    -71    -49    156
    85    -71   -997    124
   117    -71    -49    -76
    43   -997    -49    156


letter-probability matrix: alength= 4 w= 24 nsites= 10 E= 5.3e-019
0.300000 0.100000 0.100000 0.500000
0.200000 0.000000 0.600000 0.200000
0.500000 0.200000 0.300000 0.000000
0.000000 0.000000 0.800000 0.200000
0.000000 0.000000 0.900000 0.100000
0.500000 0.300000 0.000000 0.200000
1.000000 0.000000 0.000000 0.000000
0.000000 1.000000 0.000000 0.000000
0.900000 0.000000 0.100000 0.000000
0.300000 0.000000 0.200000 0.500000
0.000000 0.100000 0.000000 0.900000
0.100000 0.000000 0.900000 0.000000
0.000000 0.000000 0.000000 1.000000
0.000000 0.000000 0.300000 0.700000
0.300000 0.700000 0.000000 0.000000
0.000000 1.000000 0.000000 0.000000
0.000000 0.300000 0.000000 0.700000
0.600000 0.400000 0.000000 0.000000
0.400000 0.000000 0.000000 0.600000
0.300000 0.000000 0.100000 0.600000
0.100000 0.200000 0.200000 0.500000
0.400000 0.200000 0.000000 0.400000
0.500000 0.200000 0.200000 0.100000
0.300000 0.000000 0.200000 0.500000

MEME version 5.2.0

ALPHABET= ACGT

strands: +

Background letter frequencies (from unknown source):
A 0.310 C 0.216 G 0.228 T 0.245

MOTIF Aca2

log-odds matrix: alength= 4 w= 25 E= 7.4e-023
 -1035   -149  -1035    191
  -101  -1035     75     91
   -43    151   -157   -167
   131    -49   -157  -1035
    79      9  -1035     -9
 -1035    151  -1035     65
 -1035    -49    124     33
 -1035  -1035    201   -167
  -101  -1035      2    133
 -1035      9  -1035    165
 -1035    209   -157  -1035
 -1035  -1035    201   -167
   -43    132      2  -1035
    99  -1035     75  -1035
   169  -1035  -1035  -1035
   -43      9  -1035    113
  -201      9   -157    133
 -1035  -1035    213  -1035
 -1035    183      2  -1035
 -1035  -1035    160     33
    79   -149    -57     -9
    57    109   -157  -1035
  -201    132     75  -1035
   169  -1035  -1035  -1035
    -1  -1035    -57    113


letter-probability matrix: alength= 4 w= 25 nsites= 13 E= 7.4e-023
0.000000 0.076923 0.000000 0.923077
0.153846 0.000000 0.384615 0.461538
0.230769 0.615385 0.076923 0.076923
0.769231 0.153846 0.076923 0.000000
0.538462 0.230769 0.000000 0.230769
0.000000 0.615385 0.000000 0.384615
0.000000 0.153846 0.538462 0.307692
0.000000 0.000000 0.923077 0.076923
0.153846 0.000000 0.230769 0.615385
0.000000 0.230769 0.000000 0.769231
0.000000 0.923077 0.076923 0.000000
0.000000 0.000000 0.923077 0.076923
0.230769 0.538462 0.230769 0.000000
0.615385 0.000000 0.384615 0.000000
1.000000 0.000000 0.000000 0.000000
0.230769 0.230769 0.000000 0.538462
0.076923 0.230769 0.076923 0.615385
0.000000 0.000000 1.000000 0.000000
0.000000 0.769231 0.230769 0.000000
0.000000 0.000000 0.692308 0.307692
0.538462 0.076923 0.153846 0.230769
0.461538 0.461538 0.076923 0.000000
0.076923 0.538462 0.384615 0.000000
1.000000 0.000000 0.000000 0.000000
0.307692 0.000000 0.153846 0.538462

MEME version 5.2.0

ALPHABET= ACGT

strands: +

Background letter frequencies (from unknown source):
A 0.338 C 0.186 G 0.191 T 0.285

MOTIF Aca3

log-odds matrix: alength= 4 w= 25 E= 3.6e-078
   -17   -189  -1097    119
 -1097  -1097    187      7
 -1097    191     65  -1097
 -1097  -1097  -1097    181
   -17  -1097     65     49
 -1097    169    107  -1097
   -17  -1097  -1097    130
   -17  -1097    187  -1097
   156  -1097  -1097  -1097
   -17  -1097  -1097    130
   156  -1097  -1097  -1097
    83    111  -1097  -1097
   156  -1097  -1097  -1097
 -1097  -1097     65    130
   -17    191  -1097  -1097
   156  -1097  -1097  -1097
 -1097     69  -1097    130
    83  -1097  -1097     49
 -1097  -1097  -1097    181
    56  -1097  -1097     81
   -76  -1097     65     81
 -1097  -1097  -1097    181
 -1097  -1097    239  -1097
   105     69  -1097  -1097
    83  -1097  -1097     49


letter-probability matrix: alength= 4 w= 25 nsites= 20 E= 3.6e-078
0.300000 0.050000 0.000000 0.650000
0.000000 0.000000 0.700000 0.300000
0.000000 0.700000 0.300000 0.000000
0.000000 0.000000 0.000000 1.000000
0.300000 0.000000 0.300000 0.400000
0.000000 0.600000 0.400000 0.000000
0.300000 0.000000 0.000000 0.700000
0.300000 0.000000 0.700000 0.000000
1.000000 0.000000 0.000000 0.000000
0.300000 0.000000 0.000000 0.700000
1.000000 0.000000 0.000000 0.000000
0.600000 0.400000 0.000000 0.000000
1.000000 0.000000 0.000000 0.000000
0.000000 0.000000 0.300000 0.700000
0.300000 0.700000 0.000000 0.000000
1.000000 0.000000 0.000000 0.000000
0.000000 0.300000 0.000000 0.700000
0.600000 0.000000 0.000000 0.400000
0.000000 0.000000 0.000000 1.000000
0.500000 0.000000 0.000000 0.500000
0.200000 0.000000 0.300000 0.500000
0.000000 0.000000 0.000000 1.000000
0.000000 0.000000 1.000000 0.000000
0.700000 0.300000 0.000000 0.000000
0.600000 0.000000 0.000000 0.400000

MEME version 5.2.0

ALPHABET= ACGT

strands: +

Background letter frequencies (from unknown source):
A 0.236 C 0.294 G 0.278 T 0.192

MOTIF Aca4

log-odds matrix: alength= 4 w= 25 E= 1.6e-017
    91   -982     68    -79
  -982   -982     68    153
   123   -982     68   -982
    -9    118   -982    -79
   150   -140   -982     21
  -982     92   -982    121
  -982    118    -32    -79
  -982    118   -982     79
  -982   -982   -982    238
  -982   -982     68    153
   208   -982   -982   -982
   123   -982   -982    121
   150   -982     26   -982
  -109   -140    148   -982
  -982   -982    185   -982
    91   -982   -132    121
  -109   -982    148    -79
  -982     60   -982    153
   208   -982   -982   -982
    91   -982   -982    153
   123     60   -982   -982
   123   -140   -982     79
  -982   -140   -982    221
    91     92   -982   -982
   208   -982   -982   -982


letter-probability matrix: alength= 4 w= 25 nsites= 9 E= 1.6e-017
0.444444 0.000000 0.444444 0.111111
0.000000 0.000000 0.444444 0.555556
0.555556 0.000000 0.444444 0.000000
0.222222 0.666667 0.000000 0.111111
0.666667 0.111111 0.000000 0.222222
0.000000 0.555556 0.000000 0.444444
0.000000 0.666667 0.222222 0.111111
0.000000 0.666667 0.000000 0.333333
0.000000 0.000000 0.000000 1.000000
0.000000 0.000000 0.444444 0.555556
1.000000 0.000000 0.000000 0.000000
0.555556 0.000000 0.000000 0.444444
0.666667 0.000000 0.333333 0.000000
0.111111 0.111111 0.777778 0.000000
0.000000 0.000000 1.000000 0.000000
0.444444 0.000000 0.111111 0.444444
0.111111 0.000000 0.777778 0.111111
0.000000 0.444444 0.000000 0.555556
1.000000 0.000000 0.000000 0.000000
0.444444 0.000000 0.000000 0.555556
0.555556 0.444444 0.000000 0.000000
0.555556 0.111111 0.000000 0.333333
0.000000 0.111111 0.000000 0.888889
0.444444 0.555556 0.000000 0.000000
1.000000 0.000000 0.000000 0.000000

MEME version 5.2.0

ALPHABET= ACGT

strands: +

Background letter frequencies (from unknown source):
A 0.286 C 0.232 G 0.217 T 0.265

MOTIF Aca5

log-odds matrix: alength= 4 w= 20 E= 8.1e-068
   181  -1089  -1089  -1089
 -1089  -1089  -1089    192
   181  -1089  -1089  -1089
   147  -1089     -5  -1089
 -1089    -14  -1089    157
 -1089    211  -1089  -1089
   147  -1089     -5  -1089
   137  -1089   -105    -75
   -12  -1089  -1089    147
    37   -214   -105     84
    14  -1089  -1089    137
  -244  -1089  -1089    184
 -1089    -14  -1089    157
 -1089  -1089    220  -1089
   147  -1089     -5  -1089
 -1089    -55  -1089    167
 -1089  -1089  -1089    192
   181  -1089  -1089  -1089
   -44  -1089  -1089    157
   173  -1089   -204  -1089


letter-probability matrix: alength= 4 w= 20 nsites= 19 E= 8.1e-068
1.000000 0.000000 0.000000 0.000000
0.000000 0.000000 0.000000 1.000000
1.000000 0.000000 0.000000 0.000000
0.789474 0.000000 0.210526 0.000000
0.000000 0.210526 0.000000 0.789474
0.000000 1.000000 0.000000 0.000000
0.789474 0.000000 0.210526 0.000000
0.736842 0.000000 0.105263 0.157895
0.263158 0.000000 0.000000 0.736842
0.368421 0.052632 0.105263 0.473684
0.315789 0.000000 0.000000 0.684211
0.052632 0.000000 0.000000 0.947368
0.000000 0.210526 0.000000 0.789474
0.000000 0.000000 1.000000 0.000000
0.789474 0.000000 0.210526 0.000000
0.000000 0.157895 0.000000 0.842105
0.000000 0.000000 0.000000 1.000000
1.000000 0.000000 0.000000 0.000000
0.210526 0.000000 0.000000 0.789474
0.947368 0.000000 0.052632 0.000000

MEME version 5.1.1

ALPHABET= ACGT

strands: +

Background letter frequencies (from unknown source):
A 0.224 C 0.291 G 0.282 T 0.203

MOTIF Aca6

log-odds matrix: alength= 4 w= 20 E= 3.9e-355
   165   -311   -131    -46
    33   -263    -18    106
   -36   -135    125   -233
  -116    113   -339     21
 -1386  -1386    183  -1386
 -1386    176  -1386   -392
   215  -1386   -539  -1386
   -98    151   -439   -211
    74   -111    -87     73
     7    -44   -115    106
     7    -48    -81     96
  -406   -543    156    -46
 -1386   -443  -1386    228
  -306  -1386    179  -1386
 -1386    178  -1386  -1386
    52   -543    124   -492
  -506    137   -381     13
    -6    -19   -259    125
   -20   -198   -181    168
   -11    -11   -222    119


letter-probability matrix: alength= 4 w= 20 nsites= 149 E= 3.9e-355
0.704698 0.033557 0.114094 0.147651
0.281879 0.046980 0.248322 0.422819
0.174497 0.114094 0.671141 0.040268
0.100671 0.637584 0.026846 0.234899
0.000000 0.000000 1.000000 0.000000
0.000000 0.986577 0.000000 0.013423
0.993289 0.000000 0.006711 0.000000
0.114094 0.825503 0.013423 0.046980
0.375839 0.134228 0.154362 0.335570
0.234899 0.214765 0.127517 0.422819
0.234899 0.208054 0.161074 0.395973
0.013423 0.006711 0.832215 0.147651
0.000000 0.013423 0.000000 0.986577
0.026846 0.000000 0.973154 0.000000
0.000000 1.000000 0.000000 0.000000
0.322148 0.006711 0.664430 0.006711
0.006711 0.751678 0.020134 0.221477
0.214765 0.255034 0.046980 0.483221
0.194631 0.073826 0.080537 0.651007
0.208054 0.268456 0.060403 0.463087

MEME version 5.2.0

ALPHABET= ACGT

strands: +

Background letter frequencies (from unknown source):
A 0.213 C 0.289 G 0.295 T 0.203

MOTIF Aca7

log-odds matrix: alength= 4 w= 25 E= 2.6e-005
  -823   -823   -823    230
  -823   -823   -823    230
  -823   -823    176   -823
   164     20   -823   -823
   164     20   -823   -823
   223   -823   -823   -823
  -823   -823   -823    230
  -823   -823    176   -823
   164   -823     18   -823
    64   -823   -823    172
   223   -823   -823   -823
   223   -823   -823   -823
  -823    179   -823   -823
  -823   -823   -823    230
    64    120   -823   -823
   223   -823   -823   -823
  -823   -823    176   -823
  -823   -823   -823    230
  -823   -823   -823    230
   164   -823   -823     72
  -823     20   -823    172
  -823    179   -823   -823
   164   -823     18   -823
  -823   -823   -823    230
   223   -823   -823   -823


letter-probability matrix: alength= 4 w= 25 nsites= 3 E= 2.6e-005
0.000000 0.000000 0.000000 1.000000
0.000000 0.000000 0.000000 1.000000
0.000000 0.000000 1.000000 0.000000
0.666667 0.333333 0.000000 0.000000
0.666667 0.333333 0.000000 0.000000
1.000000 0.000000 0.000000 0.000000
0.000000 0.000000 0.000000 1.000000
0.000000 0.000000 1.000000 0.000000
0.666667 0.000000 0.333333 0.000000
0.333333 0.000000 0.000000 0.666667
1.000000 0.000000 0.000000 0.000000
1.000000 0.000000 0.000000 0.000000
0.000000 1.000000 0.000000 0.000000
0.000000 0.000000 0.000000 1.000000
0.333333 0.666667 0.000000 0.000000
1.000000 0.000000 0.000000 0.000000
0.000000 0.000000 1.000000 0.000000
0.000000 0.000000 0.000000 1.000000
0.000000 0.000000 0.000000 1.000000
0.666667 0.000000 0.000000 0.333333
0.000000 0.333333 0.000000 0.666667
0.000000 1.000000 0.000000 0.000000
0.666667 0.000000 0.333333 0.000000
0.000000 0.000000 0.000000 1.000000
1.000000 0.000000 0.000000 0.000000

MEME version 5.2.0

ALPHABET= ACGT

strands: +

Background letter frequencies (from unknown source):
A 0.289 C 0.239 G 0.215 T 0.257

MOTIF Aca9

log-odds matrix: alength= 4 w= 18 E= 1.6e-007
   -38   -110   -982    138
    94     89   -982   -982
   162   -982   -982   -121
   -38    170   -982   -982
    62    -11      5   -121
  -982    121     63   -121
  -982    148   -982     38
  -982   -982    -95    179
   -38   -982    185   -982
   -38     48   -982     79
  -982    206   -982   -982
   120     48   -982   -982
  -982   -982    222   -982
  -982   -982    137     79
  -982   -982   -982    196
  -982   -982    205   -121
    62   -982    -95     79
    20   -982   -982    138


letter-probability matrix: alength= 4 w= 18 nsites= 9 E= 1.6e-007
0.222222 0.111111 0.000000 0.666667
0.555556 0.444444 0.000000 0.000000
0.888889 0.000000 0.000000 0.111111
0.222222 0.777778 0.000000 0.000000
0.444444 0.222222 0.222222 0.111111
0.000000 0.555556 0.333333 0.111111
0.000000 0.666667 0.000000 0.333333
0.000000 0.000000 0.111111 0.888889
0.222222 0.000000 0.777778 0.000000
0.222222 0.333333 0.000000 0.444444
0.000000 1.000000 0.000000 0.000000
0.666667 0.333333 0.000000 0.000000
0.000000 0.000000 1.000000 0.000000
0.000000 0.000000 0.555556 0.444444
0.000000 0.000000 0.000000 1.000000
0.000000 0.000000 0.888889 0.111111
0.444444 0.000000 0.111111 0.444444
0.333333 0.000000 0.000000 0.666667

MEME version 5.1.1

ALPHABET= ACGT

strands: +

Background letter frequencies (from unknown source):
A 0.368 C 0.141 G 0.147 T 0.344

MOTIF AcrIIA1

log-odds matrix: alength= 4 w= 25 E= 2.2e-162
 -1104  -1104    277  -1104
   144  -1104  -1104  -1104
 -1104    282  -1104  -1104
 -1104  -1104  -1104    154
   137  -1104   -162  -1104
 -1104    282  -1104  -1104
 -1104  -1104  -1104    154
   144  -1104  -1104  -1104
 -1104    282  -1104  -1104
 -1104  -1104    277  -1104
    86  -1104     70   -185
     5    -57   -162     47
 -1104  -1104    -62    139
   144  -1104  -1104  -1104
   -95  -1104  -1104    123
 -1104  -1104  -1104    154
 -1104    282  -1104  -1104
 -1104  -1104    277  -1104
 -1104  -1104  -1104    154
   144  -1104  -1104  -1104
 -1104  -1104    277  -1104
 -1104  -1104  -1104    154
   144  -1104  -1104  -1104
 -1104  -1104  -1104    154
   137  -1104  -1104   -285


letter-probability matrix: alength= 4 w= 25 nsites= 21 E= 2.2e-162
0.000000 0.000000 1.000000 0.000000
1.000000 0.000000 0.000000 0.000000
0.000000 1.000000 0.000000 0.000000
0.000000 0.000000 0.000000 1.000000
0.952381 0.000000 0.047619 0.000000
0.000000 1.000000 0.000000 0.000000
0.000000 0.000000 0.000000 1.000000
1.000000 0.000000 0.000000 0.000000
0.000000 1.000000 0.000000 0.000000
0.000000 0.000000 1.000000 0.000000
0.666667 0.000000 0.238095 0.095238
0.380952 0.095238 0.047619 0.476190
0.000000 0.000000 0.095238 0.904762
1.000000 0.000000 0.000000 0.000000
0.190476 0.000000 0.000000 0.809524
0.000000 0.000000 0.000000 1.000000
0.000000 1.000000 0.000000 0.000000
0.000000 0.000000 1.000000 0.000000
0.000000 0.000000 0.000000 1.000000
1.000000 0.000000 0.000000 0.000000
0.000000 0.000000 1.000000 0.000000
0.000000 0.000000 0.000000 1.000000
1.000000 0.000000 0.000000 0.000000
0.000000 0.000000 0.000000 1.000000
0.952381 0.000000 0.000000 0.047619
