# Supplementary material for: Widespread repression of anti-CRISPR production by anti-CRISPR-associated proteins
Source: Nucleic Acids Res. 2022 Aug 10;50(15):8615–25. doi: 10.1093/nar/gkac674 (PMC9410906; doi:10.1093/nar/gkac674)
Supplement: gkac674_Supplemental_Files [file gkac674_supplemental_files.zip › Electronic Supplement S4_comparison_motifs.tsv]

Query_ID	Target_ID	Optimal_offset	p-value	E-value	q-value	Overlap	Query_consensus	Target_consensus	Orientation
Aca10	Aca10	0	5.2895e-28	5.2895e-27	5.2895e-27	21	AAATACGCTCATTGAGCGTAT	AAATACGCTCATTGAGCGTAT	+
Aca10	Aca6	-2	4.71878e-05	0.000471878	0.000235939	19	AAATACGCTCATTGAGCGTAT	ATGCGCACATTGTGCGCTTT	+
Aca10	Aca1	-2	0.00481833	0.0481833	0.0160611	19	AAATACGCTCATTGAGCGTAT	TGAGGAACATTGTTCCTATTTTAT	+
Aca10	AcrIIA1	3	0.0087113	0.087113	0.0217783	21	AAATACGCTCATTGAGCGTAT	GACTACTACGATTATTCGTAGTATA	+
Aca1	Aca1	0	9.92814e-39	9.92814e-38	9.92814e-38	24	TGAGGAACATTGTTCCTATTTTAT	TGAGGAACATTGTTCCTATTTTAT	+
Aca1	Aca6	0	0.0015154	0.015154	0.00757698	20	TGAGGAACATTGTTCCTATTTTAT	ATGCGCACATTGTGCGCTTT	+
Aca1	Aca10	2	0.00388078	0.0388078	0.0129359	19	TGAGGAACATTGTTCCTATTTTAT	AAATACGCTCATTGAGCGTAT	+
Aca2	Aca2	0	4.57804e-42	4.57804e-41	4.57804e-41	25	TTCAACGGTTCGCAATTGCGACCAT	TTCAACGGTTCGCAATTGCGACCAT	+
Aca3	Aca3	0	9.39404e-39	9.39404e-38	9.39404e-38	25	TGCTTCTGATAAATCATATTTTGAA	TGCTTCTGATAAATCATATTTTGAA	+
Aca3	Aca7	0	0.0131344	0.131344	0.0656722	25	TGCTTCTGATAAATCATATTTTGAA	TTGAAATGATAACTCAGTTATCATA	+
Aca3	Aca5	-9	0.0238661	0.238661	0.0795538	16	TGCTTCTGATAAATCATATTTTGAA	ATAATCAATTTTTGATTATA	+
Aca4	Aca4	0	1.25276e-42	1.25276e-41	1.25276e-41	25	GTACACCCTTAAAGGAGTATAATCA	GTACACCCTTAAAGGAGTATAATCA	+
Aca4	Aca9	-1	0.0638845	0.638845	0.319423	18	GTACACCCTTAAAGGAGTATAATCA	TAACACCTGTCAGGTGAT	+
Aca5	Aca5	0	2.22294e-25	2.22294e-24	2.22294e-24	20	ATAATCAATTTTTGATTATA	ATAATCAATTTTTGATTATA	+
Aca5	Aca3	9	0.0306346	0.306346	0.153173	16	ATAATCAATTTTTGATTATA	TGCTTCTGATAAATCATATTTTGAA	+
Aca5	Aca7	5	0.0692089	0.692089	0.230696	20	ATAATCAATTTTTGATTATA	TTGAAATGATAACTCAGTTATCATA	+
Aca6	Aca6	0	1.51816e-32	1.51816e-31	1.51816e-31	20	ATGCGCACATTGTGCGCTTT	ATGCGCACATTGTGCGCTTT	+
Aca6	Aca10	2	1.31732e-05	0.000131732	6.5866e-05	19	ATGCGCACATTGTGCGCTTT	AAATACGCTCATTGAGCGTAT	+
Aca6	Aca1	0	0.000519016	0.00519016	0.00173005	20	ATGCGCACATTGTGCGCTTT	TGAGGAACATTGTTCCTATTTTAT	+
Aca6	Aca5	0	0.0812758	0.812758	0.203189	20	ATGCGCACATTGTGCGCTTT	ATAATCAATTTTTGATTATA	+
Aca7	Aca7	0	2.63373e-30	2.63373e-29	2.63373e-29	25	TTGAAATGATAACTCAGTTATCATA	TTGAAATGATAACTCAGTTATCATA	+
Aca7	Aca3	0	0.00809283	0.0809283	0.0404641	25	TTGAAATGATAACTCAGTTATCATA	TGCTTCTGATAAATCATATTTTGAA	+
Aca7	Aca5	-5	0.029665	0.29665	0.0988832	20	TTGAAATGATAACTCAGTTATCATA	ATAATCAATTTTTGATTATA	+
Aca9	Aca9	0	1.24468e-29	1.24468e-28	1.24468e-28	18	TAACACCTGTCAGGTGAT	TAACACCTGTCAGGTGAT	+
Aca9	Aca4	1	0.0701031	0.701031	0.350515	18	TAACACCTGTCAGGTGAT	GTACACCCTTAAAGGAGTATAATCA	+
AcrIIA1	AcrIIA1	0	1.43095e-26	1.43095e-25	1.43095e-25	25	GACTACTACGATTATTCGTAGTATA	GACTACTACGATTATTCGTAGTATA	+
AcrIIA1	Aca10	-3	0.0113206	0.113206	0.0566032	21	GACTACTACGATTATTCGTAGTATA	AAATACGCTCATTGAGCGTAT	+
# Tomtom (Motif Comparison Tool): Version 5.3.0 compiled on Nov 29 2020 at 21:56:17
# The format of this file is described at http://meme-suite.org/doc/tomtom-output-format.html.
# tomtom -no-ssc -oc . -verbosity 1 -min-overlap 5 -dist pearson -evalue -thresh 1.0 -norc S3C4.txt target_motifs
