# Supplementary material for: Widespread repression of anti-CRISPR production by anti-CRISPR-associated proteins
Source: Nucleic Acids Res. 2022 Aug 10;50(15):8615–25. doi: 10.1093/nar/gkac674 (PMC9410906; doi:10.1093/nar/gkac674)
Supplement: gkac674_Supplemental_Files [file gkac674_supplemental_files.zip › Electronic Supplement S8_information_tested_promoters.xlsx]

## Sheet: info_promoter
Promoter	Genome Accession	Host organism	Accession of Cloned Aca Homolog	Coordinate(cloned promoter sequence)	MGE type
Aca1	NZ_CP049162.1	Pseudomonas aeruginosa	WP_031757130.1*	38624-38743	Plasmid
Aca2	sequence used from Birkholz et al,2019				Prophage
Aca3	NZ_FETD01000009.1	Neisseria meningitidis	WP_061384811.1	35047-35166	Prophage
Aca4	NZ_KI518712.1	Pseudomonas aeruginosa	WP_071533911.1	4019899-4020018	PAGI-5 island
Aca5	NZ_CP026980.1	Pectobacterium parmentieri	WP_121268698.1	1753909-1754028	Prophage
Aca6	NZ_BCNR01000002.1	Comamonas terrigena	WP_066533784.1	255536-255655	ND
Aca7	NZ_FRAL01000017.1	Halomonas caseinilytica	WP_064700810.1	6307-6426	ND
Aca9	NZ_CP036439.1	Klebsiella pneumoniae	WP_131138857.1	96474-96593	Plasmid
Aca10	NZ_LKJO01000072.1	Pseudomonas citronellolis	TGC30851.1	78653-78772	ND
AcrIIA1	NZ_CP019623.1	Listeria monocytogens	WP_003723291.1	1313516-1313635	ND
* Translated protein of the nucleotide sequence
